# Supplementary material for: Hybrid de novo transcriptome assembly of poinsettia (Euphorbia pulcherrima Willd. Ex Klotsch) bracts
Source: BMC Genomics. 2019 Nov 27;20:900. doi: 10.1186/s12864-019-6247-3 (PMC6882326; doi:10.1186/s12864-019-6247-3)
Supplement: Supplementary file 2 — Additional file 2. Annotation results of the poinsettia bract transcriptome against the TAIR10 database. [file 12864_2019_6247_MOESM2_ESM.xlsx]

## Sheet: S3
Additional File 2. Annotation results of the poinsettia bract transcriptome against the TAIR10 database.
Transcript ID	TAIR10 descriptor	% of identical matches	Alignment length	Number of mismatches	Number of gap openings	E-value	Bit score
TRINITY_DN10025_c0_g1_i1	AT1G62280.1	61.236	178	68	1	1.4e-61	179
TRINITY_DN10086_c0_g1_i1	AT5G48130.1	63.235	68	25	0	1.03e-26	100
TRINITY_DN10087_c0_g1_i1	AT2G14820.1	79.221	77	15	1	6.27e-39	135
TRINITY_DN10117_c0_g1_i1	AT1G14540.1	62.5	168	60	2	6.02e-71	217
TRINITY_DN10125_c0_g1_i1	AT4G35790.1	75	60	15	0	3.83e-27	102
TRINITY_DN10126_c0_g1_i1	AT4G20520.1	52.564	78	37	0	6.34e-25	96.3
TRINITY_DN10197_c0_g1_i1	AT3G19340.1	61.832	131	50	0	4.43e-53	177
TRINITY_DN10221_c0_g1_i1	AT2G24370.1	77.193	57	13	0	6e-22	87
TRINITY_DN10269_c0_g1_i1	AT1G03780.3	76.471	85	20	0	2.04e-38	134
TRINITY_DN10299_c0_g1_i1	AT4G36470.1	52.564	78	37	0	7.17e-22	87
TRINITY_DN10300_c0_g1_i1	AT1G73370.1	60.248	161	63	1	4.78e-62	206
TRINITY_DN10346_c0_g1_i1	AT5G57250.1	52.137	234	112	0	4.42e-82	265
TRINITY_DN10415_c0_g1_i1	AT1G78990.1	51.923	208	89	7	1.12e-62	201
TRINITY_DN10430_c0_g1_i1	AT4G33820.1	54.348	92	40	1	2.24e-28	106
TRINITY_DN10484_c0_g1_i1	AT5G14940.1	50.658	152	64	6	1.37e-35	129
TRINITY_DN10692_c0_g1_i1	AT1G07090.1	79.012	162	34	0	3.14e-91	267
TRINITY_DN10703_c0_g1_i1	AT4G09150.2	62.602	123	46	0	3.25e-49	169
TRINITY_DN10716_c0_g1_i1	AT4G38050.1	72.816	412	112	0	0	542
TRINITY_DN10799_c0_g1_i1	AT3G03000.1	60.87	69	27	0	4.94e-24	88.2
TRINITY_DN10840_c0_g1_i1	AT2G01830.2	61.039	154	42	3	1.43e-52	177
TRINITY_DN1089_c0_g1_i1	AT3G09870.1	52.941	68	32	0	4.83e-22	83.6
TRINITY_DN10930_c0_g1_i1	AT4G26530.1	81.818	77	14	0	5.48e-42	139
TRINITY_DN1093_c0_g1_i1	ATMG00810.1	53.333	105	49	0	4.99e-37	125
TRINITY_DN11072_c0_g1_i1	AT5G41140.1	55.128	78	34	1	7.29e-26	100
TRINITY_DN1107_c0_g1_i1	AT2G48030.1	74.286	70	18	0	7.64e-35	122
TRINITY_DN1107_c0_g2_i1	AT3G21530.1	66.406	128	40	2	5.82e-52	171
TRINITY_DN11221_c0_g1_i1	AT2G34790.1	71.212	66	19	0	2.63e-26	99
TRINITY_DN11294_c0_g1_i1	AT3G61630.1	43.5	200	94	10	3.63e-31	115
TRINITY_DN11319_c0_g1_i1	AT4G21310.1	77.273	132	30	0	4.35e-59	180
TRINITY_DN11401_c0_g1_i1	AT5G48440.1	71.795	78	22	0	2.61e-28	108
TRINITY_DN1140_c0_g1_i1	AT2G37280.1	61.789	123	47	0	8.21e-48	163
TRINITY_DN1140_c0_g2_i1	AT4G15215.1	73.684	57	15	0	3.14e-23	91.3
TRINITY_DN11410_c0_g1_i1	AT5G08020.1	72.5	80	22	0	4.98e-27	102
TRINITY_DN1146_c0_g1_i1	AT4G36430.1	80.303	66	13	0	1.01e-31	112
TRINITY_DN11504_c0_g1_i1	AT5G58070.1	65.476	84	29	0	1.22e-36	121
TRINITY_DN11510_c0_g1_i1	AT5G13290.2	82.456	57	10	0	1.54e-26	101
TRINITY_DN11520_c0_g1_i1	AT2G26840.2	67.901	81	26	0	8.41e-28	102
TRINITY_DN11616_c0_g1_i1	AT1G17840.1	53.988	163	70	1	7.02e-52	179
TRINITY_DN11659_c0_g1_i1	AT2G20940.1	56.923	130	53	1	8.1e-41	135
TRINITY_DN11661_c0_g1_i1	AT5G46100.1	30.114	176	123	0	3.11e-22	94
TRINITY_DN11675_c0_g1_i1	AT5G65890.1	50.242	207	91	4	1.89e-57	195
TRINITY_DN1170_c0_g1_i1	AT1G80370.1	64.706	68	24	0	1.01e-25	97.4
TRINITY_DN11711_c0_g1_i1	AT3G02380.1	46.835	237	92	6	1.08e-54	179
TRINITY_DN11750_c0_g1_i2	AT3G03940.1	66.667	48	16	0	1.94e-23	73.2
TRINITY_DN11794_c0_g1_i1	AT3G59400.1	71.034	145	41	1	3.53e-71	221
TRINITY_DN11834_c0_g1_i1	AT3G23760.1	68.485	165	51	1	1.36e-87	256
TRINITY_DN11846_c0_g1_i1	AT2G43200.1	62.921	89	33	0	2.02e-37	127
TRINITY_DN11856_c0_g1_i1	AT5G12970.1	85	100	15	0	1.49e-47	160
TRINITY_DN11862_c0_g1_i1	AT2G25890.1	52.308	130	55	1	5.57e-28	104
TRINITY_DN11894_c0_g1_i1	AT5G63540.2	53.774	106	48	1	2.43e-30	114
TRINITY_DN11936_c0_g1_i1	AT4G23160.1	63.934	61	22	0	1.29e-25	97.4
TRINITY_DN1193_c0_g1_i1	AT5G45920.1	78.182	110	23	1	1.22e-49	162
TRINITY_DN12027_c0_g1_i1	AT1G34355.1	57.658	111	43	2	1.47e-33	124
TRINITY_DN12031_c0_g1_i1	AT3G19210.1	92.025	163	13	0	1.32e-104	319
TRINITY_DN12048_c0_g1_i1	AT5G37180.1	78.044	501	110	0	0	813
TRINITY_DN12052_c0_g1_i2	AT1G72230.1	52.066	121	54	1	5.02e-38	131
TRINITY_DN12128_c0_g1_i1	AT1G76560.1	69.88	83	23	1	4.29e-36	123
TRINITY_DN12181_c0_g1_i1	AT5G08430.1	50.459	109	51	1	2.21e-29	110
TRINITY_DN12214_c0_g1_i1	AT1G16560.1	59.487	195	73	3	1.6e-77	237
TRINITY_DN1221_c0_g1_i1	AT5G50260.1	70.13	77	22	1	6.88e-37	125
TRINITY_DN12226_c0_g1_i1	AT4G23160.1	65.882	85	29	0	2.19e-33	120
TRINITY_DN12264_c0_g1_i1	AT4G36180.1	84.821	224	34	0	2.52e-122	373
TRINITY_DN12299_c0_g1_i1	AT3G58570.1	74.648	142	35	1	5.26e-68	216
TRINITY_DN12342_c1_g1_i1	AT1G57820.1	58.416	101	41	1	1.12e-33	123
TRINITY_DN12356_c0_g1_i1	AT1G03180.1	54.264	129	56	2	1.35e-40	135
TRINITY_DN12376_c0_g1_i1	AT5G35695.1	47.222	108	47	2	7.35e-25	92.8
TRINITY_DN12380_c0_g1_i1	AT5G44230.1	60.163	246	97	1	3.5e-107	326
TRINITY_DN12391_c0_g1_i1	AT2G19050.1	36.957	138	81	3	1.42e-25	100
TRINITY_DN12430_c0_g1_i1	AT3G48560.1	82.965	317	53	1	0	533
TRINITY_DN12450_c0_g1_i1	AT1G61590.1	76.389	72	17	0	9.44e-33	118
TRINITY_DN12463_c0_g1_i1	AT3G52970.2	41.117	197	99	4	3.15e-31	117
TRINITY_DN12469_c0_g1_i1	AT3G07490.1	78.906	128	25	1	4.03e-60	184
TRINITY_DN12493_c0_g1_i1	AT3G03480.1	36.101	277	149	9	1.4e-46	161
TRINITY_DN12508_c0_g1_i1	AT3G54720.1	66.477	176	55	1	1.55e-78	246
TRINITY_DN12512_c0_g1_i1	AT4G33270.1	93.939	66	4	0	2.03e-46	135
TRINITY_DN12512_c0_g2_i1	AT4G33270.1	79.57	93	16	1	1.62e-46	154
TRINITY_DN12524_c0_g1_i1	AT2G47810.1	70.543	129	25	1	5.02e-61	184
TRINITY_DN12528_c0_g1_i1	AT5G64570.1	68.992	258	79	1	2.87e-120	361
TRINITY_DN12537_c0_g1_i1	AT5G55930.1	64.286	70	25	0	2.14e-27	102
TRINITY_DN12537_c0_g2_i1	AT4G26590.1	69.014	71	22	0	2.8e-29	107
TRINITY_DN12538_c0_g1_i1	AT1G11080.2	74.359	78	20	0	9.15e-39	133
TRINITY_DN12538_c0_g2_i1	AT1G11080.2	67.176	131	38	1	3.1e-56	181
TRINITY_DN12554_c0_g1_i1	AT2G13600.1	75.904	166	40	0	1.59e-69	222
TRINITY_DN12609_c0_g1_i1	AT5G06610.1	68.421	133	40	1	1.11e-61	192
TRINITY_DN12629_c0_g1_i1	AT5G40140.1	68.831	77	24	0	5.01e-28	104
TRINITY_DN12746_c0_g1_i1	AT2G41810.1	77.108	83	19	0	1.82e-40	135
TRINITY_DN12752_c0_g1_i1	AT3G51710.1	60.714	56	21	1	1.52e-26	77.8
TRINITY_DN12795_c0_g1_i1	AT5G13160.1	48.515	202	80	3	8.41e-57	190
TRINITY_DN12795_c0_g1_i2	AT5G13160.1	48.515	202	80	3	2.71e-57	190
TRINITY_DN12909_c0_g1_i1	AT4G31850.1	58.562	292	120	1	1.71e-117	363
TRINITY_DN12909_c0_g2_i1	AT4G31850.1	75.61	82	20	0	2.68e-35	125
TRINITY_DN12928_c0_g1_i1	AT4G23820.1	73.494	83	16	2	3.11e-34	124
TRINITY_DN12952_c0_g1_i1	AT5G20950.1	80.22	91	18	0	6.02e-48	162
TRINITY_DN12952_c0_g1_i2	AT5G20950.1	79.872	313	58	4	3.61e-168	484
TRINITY_DN12960_c0_g1_i1	AT2G23180.1	58.333	84	35	0	3.57e-32	118
TRINITY_DN12988_c0_g1_i1	AT2G30970.1	88	125	15	0	3.17e-82	248
TRINITY_DN12989_c0_g1_i1	AT3G16175.1	33.793	145	95	1	4.98e-29	104
TRINITY_DN13012_c0_g1_i1	AT2G07690.1	66.176	68	23	0	1.18e-42	95.5
TRINITY_DN13012_c0_g1_i2	AT2G07690.1	65.493	142	45	1	8.94e-58	191
TRINITY_DN13033_c0_g1_i1	AT2G42430.1	72.263	137	34	1	9.92e-55	174
TRINITY_DN13042_c0_g1_i1	AT5G06540.1	67.763	152	48	1	1.58e-71	225
TRINITY_DN13057_c0_g1_i1	AT5G20420.1	37.922	741	401	12	1.18e-138	440
TRINITY_DN13091_c0_g1_i1	AT3G01900.1	50.962	104	51	0	4.9e-28	108
TRINITY_DN13158_c0_g1_i1	AT1G73590.1	79.372	223	46	0	5e-129	380
TRINITY_DN1329_c0_g1_i1	AT1G66920.2	56.522	69	29	1	2.53e-23	90.9
TRINITY_DN13321_c0_g1_i1	AT3G51630.1	39.871	311	155	8	8.31e-49	173
TRINITY_DN13357_c0_g1_i1	AT5G43280.1	59.686	191	76	1	3.87e-74	224
TRINITY_DN13399_c0_g1_i1	AT3G25980.1	86.765	68	8	1	7.76e-35	119
TRINITY_DN13433_c0_g1_i1	AT4G08850.1	68.182	66	21	0	6.03e-28	105
TRINITY_DN13450_c0_g1_i1	AT4G24130.1	74.046	131	34	0	1.09e-70	214
TRINITY_DN13467_c0_g1_i1	AT5G63390.1	62.921	89	33	0	7.77e-28	104
TRINITY_DN13504_c0_g1_i1	AT3G27730.1	75.806	62	15	0	1.99e-25	97.8
TRINITY_DN13602_c0_g1_i1	AT1G09750.1	77.632	152	33	1	1.19e-78	239
TRINITY_DN13679_c0_g1_i1	AT3G54420.1	60.714	84	30	1	1.08e-29	105
TRINITY_DN13746_c0_g1_i1	AT5G61900.1	77.273	110	25	0	2.2e-54	179
TRINITY_DN13832_c0_g1_i1	AT4G14940.1	67.123	73	23	1	8.78e-27	100
TRINITY_DN13885_c0_g1_i1	AT3G02100.1	52.083	96	45	1	1.82e-24	95.9
TRINITY_DN13961_c0_g1_i1	AT5G42905.1	34.444	180	117	1	5.34e-26	100
TRINITY_DN13980_c0_g1_i1	AT2G45630.2	55.556	108	48	0	4.33e-37	127
TRINITY_DN13993_c0_g1_i1	AT1G71870.1	94	50	3	0	7.34e-26	98.2
TRINITY_DN14001_c0_g1_i1	AT2G45270.1	79.31	58	12	0	9.17e-27	100
TRINITY_DN14078_c0_g1_i1	AT1G46480.1	72.5	80	21	1	6.03e-38	127
TRINITY_DN14172_c0_g1_i1	AT3G14067.1	53.571	84	39	0	3.9e-22	91.3
TRINITY_DN14187_c0_g1_i1	AT5G66730.1	86.364	44	6	0	7.44e-25	95.9
TRINITY_DN14207_c0_g1_i2	AT3G19540.1	79.07	86	18	0	7.19e-33	117
TRINITY_DN14220_c0_g1_i1	AT5G63390.1	77.273	110	24	1	3.88e-52	178
TRINITY_DN14281_c0_g1_i1	AT1G25240.1	50.512	293	137	3	7.34e-84	258
TRINITY_DN14497_c0_g1_i1	AT5G54160.1	47.697	304	157	1	5.67e-100	298
TRINITY_DN1449_c0_g1_i1	AT1G69710.1	71.739	92	26	0	8.71e-49	164
TRINITY_DN14703_c0_g1_i1	AT5G66880.1	83.871	62	10	0	2.4e-31	111
TRINITY_DN14803_c0_g1_i1	AT1G02060.1	58.273	139	53	1	2.67e-54	180
TRINITY_DN14834_c0_g1_i1	AT4G02280.1	82.192	73	13	0	3.39e-34	125
TRINITY_DN14991_c0_g1_i1	AT1G78160.1	56.647	346	129	3	1.01e-138	409
TRINITY_DN150_c0_g1_i1	AT3G54700.1	80.645	93	18	0	6.03e-49	163
TRINITY_DN15296_c0_g1_i1	AT4G28500.1	88.608	79	9	0	1.3e-46	150
TRINITY_DN15442_c0_g1_i1	AT5G16715.1	43.137	102	41	2	6.75e-25	96.3
TRINITY_DN15442_c0_g2_i1	AT5G16715.1	44.545	110	60	1	3.57e-28	107
TRINITY_DN15462_c0_g1_i1	AT3G21720.1	86.207	87	12	0	9.36e-52	169
TRINITY_DN15525_c0_g2_i1	AT1G20190.1	80.09	221	44	0	1.2e-132	375
TRINITY_DN15652_c0_g1_i1	AT2G34930.1	44.366	142	57	3	2.05e-23	93.6
TRINITY_DN15661_c0_g1_i1	AT4G16130.1	90.278	72	7	0	3.21e-28	105
TRINITY_DN15705_c0_g1_i1	AT3G26040.1	48.819	127	64	1	8.15e-35	125
TRINITY_DN15721_c0_g1_i1	AT4G11090.1	53.719	121	52	2	3.84e-42	143
TRINITY_DN15743_c0_g1_i1	AT4G23630.1	62.205	127	48	0	3.22e-51	163
TRINITY_DN15812_c0_g1_i1	AT4G15560.1	71.875	64	18	0	1.93e-26	101
TRINITY_DN15822_c0_g1_i1	AT4G16480.1	68.702	131	41	0	4.15e-49	164
TRINITY_DN15832_c0_g1_i1	AT1G78430.1	51.312	343	114	13	1.29e-64	207
TRINITY_DN1583_c0_g1_i1	AT3G48320.1	40.092	217	129	1	5.6e-52	174
TRINITY_DN15866_c0_g1_i1	AT2G23180.1	52.381	84	39	1	1.13e-23	92.4
TRINITY_DN15867_c0_g1_i1	AT5G27870.1	49.18	122	58	1	8.36e-33	122
TRINITY_DN15918_c0_g1_i1	AT2G03370.1	53.846	91	42	0	9.71e-25	95.5
TRINITY_DN15956_c0_g1_i1	AT2G27030.3	73.077	78	21	0	6.55e-32	111
TRINITY_DN15956_c0_g1_i2	AT2G27030.3	75	120	30	0	6.61e-57	175
TRINITY_DN15986_c0_g1_i1	AT4G23160.1	44.792	96	53	0	1.28e-30	103
TRINITY_DN15987_c0_g1_i1	AT4G23160.1	53.684	95	39	1	4.39e-26	99.8
TRINITY_DN1612_c0_g1_i1	AT2G37770.2	84.211	76	12	0	9.23e-42	137
TRINITY_DN1612_c0_g1_i2	AT2G37770.2	80.263	76	15	0	9.24e-39	130
TRINITY_DN16162_c0_g1_i1	AT4G20800.1	56	75	33	0	8.07e-25	95.5
TRINITY_DN16222_c0_g1_i1	AT1G15890.1	44.776	134	66	1	4.33e-34	124
TRINITY_DN16244_c0_g1_i1	AT5G23120.1	91.304	69	6	0	3.41e-41	137
TRINITY_DN16316_c0_g1_i1	AT2G41510.1	53.704	108	17	1	4.69e-29	110
TRINITY_DN1634_c0_g1_i1	AT1G03050.1	81.944	72	13	0	8.37e-34	120
TRINITY_DN16373_c0_g1_i1	AT2G33760.1	34.783	138	90	0	5.5e-24	97.1
TRINITY_DN16380_c0_g1_i1	AT5G17230.3	67.251	171	41	1	1.43e-80	244
TRINITY_DN16426_c0_g1_i1	AT5G50115.1	58.242	91	35	1	2.64e-28	108
TRINITY_DN16434_c0_g1_i1	AT1G67550.1	77.037	135	18	1	1.3e-67	217
TRINITY_DN16454_c0_g1_i1	AT2G31690.1	78.571	70	15	0	2.4e-33	118
TRINITY_DN164_c0_g1_i1	AT3G61750.1	58.716	109	44	1	1.41e-42	143
TRINITY_DN16595_c0_g1_i1	AT5G19360.1	84.444	45	7	0	3.4e-21	87.8
TRINITY_DN16615_c0_g1_i1	AT5G49730.1	39.7	267	141	6	1.35e-53	186
TRINITY_DN16647_c0_g1_i1	AT1G32780.1	66.667	63	21	0	7.48e-26	97.4
TRINITY_DN16781_c0_g1_i1	AT1G52800.1	36.559	93	58	1	2.64e-28	80.9
TRINITY_DN16838_c0_g1_i1	AT3G58160.1	65.169	89	31	0	6.89e-37	130
TRINITY_DN16842_c0_g1_i1	AT1G34110.1	82.759	87	15	0	1.47e-47	160
TRINITY_DN16858_c0_g1_i1	AT3G51480.1	68.919	74	23	0	4.35e-31	113
TRINITY_DN16893_c0_g1_i1	AT2G32020.1	59.259	81	33	0	7.25e-28	100
TRINITY_DN16907_c0_g1_i1	AT4G38190.1	72.308	65	17	1	3.22e-24	94.4
TRINITY_DN16938_c0_g1_i1	AT4G15560.1	73.913	69	18	0	1.17e-30	111
TRINITY_DN1702_c0_g1_i2	AT2G41200.1	48.447	161	79	2	6.02e-47	152
TRINITY_DN17048_c0_g1_i1	AT4G14490.1	55.833	120	50	2	1.03e-38	134
TRINITY_DN17052_c0_g1_i1	AT4G31400.1	58.904	73	30	0	2.58e-22	87.8
TRINITY_DN17064_c0_g1_i1	AT5G05460.1	63.866	119	41	2	1.86e-49	167
TRINITY_DN17190_c0_g1_i1	AT4G11140.1	50.704	142	61	2	1.91e-35	129
TRINITY_DN17206_c0_g1_i1	AT2G43540.1	59.172	169	68	1	6.32e-57	178
TRINITY_DN17213_c0_g1_i1	AT1G56310.1	60.417	96	38	0	6.72e-28	105
TRINITY_DN1723_c0_g1_i1	AT5G51920.1	42.271	414	206	11	3.99e-84	267
TRINITY_DN1723_c0_g2_i1	AT4G22980.1	48.936	141	69	3	1.06e-41	144
TRINITY_DN17240_c0_g1_i1	AT5G57090.1	93.103	58	4	0	1.99e-32	118
TRINITY_DN17298_c0_g1_i1	AT1G17020.1	60.215	93	35	1	1.8e-37	128
TRINITY_DN17329_c0_g1_i1	AT3G23290.2	97.647	85	2	0	5.51e-43	137
TRINITY_DN17346_c0_g1_i1	AT1G74110.1	44.366	142	64	3	1.17e-29	111
TRINITY_DN17384_c0_g1_i1	AT5G42120.1	54.762	126	51	3	6.46e-37	135
TRINITY_DN17396_c0_g1_i1	AT3G63490.1	44.144	222	124	0	2.62e-63	208
TRINITY_DN17429_c0_g1_i1	AT1G07080.1	56.25	64	26	1	1.92e-21	85.5
TRINITY_DN17441_c0_g2_i1	AT5G43530.1	63.38	213	76	2	1.37e-78	255
TRINITY_DN17442_c0_g1_i1	AT4G03230.1	67.213	61	20	0	1.9e-22	89
TRINITY_DN1745_c0_g1_i2	AT1G12350.1	64.789	71	23	1	1.69e-24	95.9
TRINITY_DN17468_c0_g1_i1	AT1G12280.1	39.493	276	155	4	8.1e-45	164
TRINITY_DN17477_c0_g1_i1	AT1G69020.1	52.809	89	39	1	4.05e-29	108
TRINITY_DN17517_c0_g1_i1	AT5G42180.1	84.314	51	7	1	2.23e-25	95.5
TRINITY_DN17525_c0_g1_i1	AT4G23160.1	49.412	85	39	1	6.93e-26	91.3
TRINITY_DN17535_c0_g1_i1	AT4G02090.1	42.289	201	92	7	3.49e-35	122
TRINITY_DN17549_c0_g1_i1	AT3G17030.1	81.538	65	12	0	3.01e-33	119
TRINITY_DN17585_c0_g1_i1	AT3G48560.1	73.381	139	36	1	2.9e-65	209
TRINITY_DN17665_c0_g1_i1	AT3G50950.2	29.738	343	227	9	2.47e-27	114
TRINITY_DN17720_c0_g1_i1	AT2G43030.1	40.237	169	92	4	1.22e-27	107
TRINITY_DN17745_c0_g1_i1	AT1G63440.1	44.628	121	65	1	7.33e-27	108
TRINITY_DN17750_c0_g1_i1	AT3G05340.1	60.101	198	79	0	1.18e-76	241
TRINITY_DN17751_c0_g1_i1	AT4G24150.1	43.478	138	59	3	4.45e-25	99.8
TRINITY_DN1779_c0_g1_i1	AT1G28100.4	70	160	40	1	8.26e-74	233
TRINITY_DN17827_c0_g2_i1	AT4G24220.1	69.412	85	25	1	2.09e-36	125
TRINITY_DN17830_c0_g1_i1	AT5G16715.1	40.361	166	98	1	7.19e-39	139
TRINITY_DN17868_c0_g1_i1	AT3G54220.1	88.976	127	14	0	1.62e-76	238
TRINITY_DN17883_c0_g1_i1	AT1G50680.1	43.443	122	54	4	5.78e-24	97.8
TRINITY_DN17971_c0_g1_i1	AT3G18270.1	64	75	27	0	1.71e-25	99
TRINITY_DN17999_c0_g1_i1	AT5G57670.2	80.519	77	15	0	2.65e-40	138
TRINITY_DN17999_c0_g2_i1	AT5G57670.2	75.325	77	19	0	9.55e-34	122
TRINITY_DN18001_c0_g1_i2	AT2G01830.2	82.353	204	35	1	3.25e-114	349
TRINITY_DN18025_c0_g1_i1	AT3G07550.1	50.694	144	71	0	4.84e-45	154
TRINITY_DN18058_c0_g1_i1	AT4G28380.1	74.342	152	39	0	9.1e-75	228
TRINITY_DN18075_c0_g1_i1	AT5G60530.1	82.143	56	10	0	1.19e-26	99.8
TRINITY_DN18085_c0_g2_i1	AT5G56170.1	67.164	67	22	0	4.52e-29	101
TRINITY_DN18091_c0_g1_i1	AT3G16490.1	48.598	107	41	5	5.53e-21	87
TRINITY_DN18108_c0_g1_i1	AT3G50050.1	51.515	99	46	2	3.33e-27	105
TRINITY_DN18270_c0_g1_i1	AT1G24430.1	55.128	78	35	0	1.5e-25	99.4
TRINITY_DN18280_c0_g1_i1	AT5G19320.1	58.108	74	31	0	8e-23	90.1
TRINITY_DN18364_c0_g1_i1	AT3G10080.1	67.839	199	63	1	5.29e-99	291
TRINITY_DN18365_c0_g1_i1	AT3G50240.1	55.789	95	40	2	6.92e-27	102
TRINITY_DN18381_c0_g1_i1	AT1G28690.1	72.289	83	23	0	9.45e-34	128
TRINITY_DN18468_c0_g2_i1	AT1G71770.1	56.989	93	40	0	4.1e-31	116
TRINITY_DN18491_c0_g1_i1	AT5G49720.1	60.784	102	40	0	1.55e-39	138
TRINITY_DN18551_c0_g1_i1	AT1G64780.1	66.667	153	47	1	2.95e-63	202
TRINITY_DN18560_c0_g1_i1	AT3G13120.1	59.677	62	25	0	1.16e-21	83.2
TRINITY_DN18567_c0_g1_i1	AT2G48060.1	64.557	79	28	0	1.07e-30	112
TRINITY_DN18567_c0_g2_i1	AT2G48060.1	45.455	132	71	1	1.28e-27	106
TRINITY_DN1859_c0_g1_i1	AT3G13790.1	65.152	66	23	0	9.54e-26	97.4
TRINITY_DN18647_c0_g1_i1	AT3G09440.1	66.355	214	72	0	3e-87	270
TRINITY_DN18654_c0_g1_i1	AT1G21400.1	44.275	131	73	0	8.21e-31	114
TRINITY_DN18708_c0_g1_i1	AT1G01580.1	53.846	52	24	0	7.68e-26	69.3
TRINITY_DN18719_c0_g1_i1	AT2G16430.2	56.322	87	12	1	4.35e-25	96.3
TRINITY_DN18726_c0_g1_i1	AT2G38560.1	51.25	80	39	0	3.17e-26	98.6
TRINITY_DN18758_c0_g1_i1	AT5G40820.1	69.512	82	23	1	4.87e-31	113
TRINITY_DN18758_c0_g2_i1	AT5G40820.1	67.257	113	36	1	3.11e-41	144
TRINITY_DN18839_c0_g1_i1	AT2G21190.1	80.583	103	20	0	2.65e-58	181
TRINITY_DN18900_c0_g1_i1	AT4G23160.1	54.93	71	32	0	2.15e-21	85.5
TRINITY_DN18908_c0_g1_i1	AT3G16720.1	60.563	71	26	1	2.26e-24	98.6
TRINITY_DN18946_c0_g1_i1	AT3G01930.2	72.308	65	18	0	7.42e-29	109
TRINITY_DN1896_c0_g1_i1	AT5G22790.1	79.121	182	37	1	3.27e-104	312
TRINITY_DN1897_c0_g1_i1	AT1G75490.1	78.333	60	10	2	1.36e-24	91.3
TRINITY_DN18988_c0_g1_i1	AT1G72250.2	85.455	55	8	0	1.11e-26	100
TRINITY_DN1899_c0_g1_i1	AT5G62180.1	43.525	278	145	4	1.86e-78	241
TRINITY_DN1902_c0_g1_i1	AT5G19730.1	61.682	107	41	0	2.27e-46	152
TRINITY_DN1902_c0_g2_i1	AT2G36700.1	61.429	70	26	1	9.57e-25	93.2
TRINITY_DN19122_c0_g1_i1	AT5G60900.1	52.066	121	55	1	1.98e-41	148
TRINITY_DN19127_c0_g1_i1	AT4G21440.1	59	100	28	2	1.44e-24	89.7
TRINITY_DN19127_c0_g1_i2	AT4G21440.1	59	100	28	2	5.55e-25	90.1
TRINITY_DN19150_c0_g1_i1	AT5G20480.1	55.14	107	48	0	1.33e-31	118
TRINITY_DN19156_c0_g1_i1	AT4G15236.1	68.966	87	27	0	3.42e-38	137
TRINITY_DN19226_c0_g2_i1	AT1G55150.1	55	80	36	0	6.32e-24	93.6
TRINITY_DN19237_c0_g1_i1	AT1G78780.2	80	70	14	0	3.39e-36	120
TRINITY_DN19237_c0_g2_i1	AT1G78780.2	67.742	93	29	1	4.68e-41	135
TRINITY_DN19250_c0_g1_i1	AT4G33070.1	82.292	96	17	0	2.86e-36	134
TRINITY_DN19250_c0_g2_i1	AT5G01320.1	61.677	334	109	1	1.16e-135	399
TRINITY_DN19263_c0_g1_i1	AT4G25750.1	68.254	63	20	0	3.83e-23	90.1
TRINITY_DN1928_c0_g1_i1	AT1G50180.1	44.167	120	62	2	8.18e-28	106
TRINITY_DN19299_c0_g1_i1	AT5G25190.1	57.143	147	55	4	2.48e-30	94
TRINITY_DN19299_c0_g1_i2	AT5G25190.1	63.429	175	56	4	1.58e-46	154
TRINITY_DN19326_c0_g1_i1	AT1G74310.1	66.667	72	24	0	1.63e-26	101
TRINITY_DN19327_c0_g1_i1	AT1G75130.1	51.25	80	39	0	5.25e-22	87.4
TRINITY_DN19344_c0_g1_i1	AT4G18240.1	56.977	86	6	1	1.41e-27	103
TRINITY_DN19350_c0_g1_i1	AT1G09240.1	53.636	110	44	2	1.17e-30	113
TRINITY_DN19350_c0_g2_i1	AT1G56430.1	70.142	211	60	3	1.85e-101	298
TRINITY_DN19380_c0_g1_i1	AT2G27770.1	51.754	114	42	3	1.28e-23	91.7
TRINITY_DN19380_c0_g2_i1	AT2G27770.1	66.207	145	39	5	2.94e-57	182
TRINITY_DN19385_c0_g1_i1	AT1G35710.1	48.864	88	45	0	2.9e-24	94.7
TRINITY_DN19470_c0_g1_i1	AT5G51810.1	64.13	92	33	0	1.95e-39	134
TRINITY_DN19483_c0_g1_i1	AT3G44380.1	65.441	136	44	1	4.18e-62	190
TRINITY_DN19506_c0_g1_i1	AT1G02010.1	61.207	116	43	2	4.59e-35	126
TRINITY_DN19506_c0_g1_i2	AT1G02010.1	64.234	137	47	2	1.82e-40	142
TRINITY_DN19523_c0_g1_i1	AT1G06660.1	46.535	303	121	9	1.61e-60	200
TRINITY_DN19523_c0_g1_i2	AT1G06660.1	42.216	334	121	10	4.94e-54	184
TRINITY_DN19544_c0_g1_i1	AT3G57060.2	68.599	207	63	2	6.47e-95	302
TRINITY_DN19583_c0_g1_i1	AT5G49300.1	49.091	110	40	3	8.88e-21	85.1
TRINITY_DN19648_c0_g1_i1	AT5G12150.1	72.222	54	14	1	1.5e-28	80.9
TRINITY_DN19703_c0_g1_i1	AT2G01340.1	48.765	162	70	4	2.22e-26	99
TRINITY_DN1977_c0_g1_i1	AT5G07500.1	44.094	127	61	5	8.29e-27	99.4
TRINITY_DN1982_c0_g1_i1	AT3G60750.1	69.412	85	26	0	7.42e-38	133
TRINITY_DN19830_c0_g1_i1	AT3G06350.1	71.91	89	24	1	6.6e-39	135
TRINITY_DN19830_c0_g2_i1	AT3G06350.1	59.259	162	63	2	1.44e-47	162
TRINITY_DN19850_c0_g1_i1	AT3G23430.1	75.949	79	18	1	1.52e-34	124
TRINITY_DN19868_c0_g1_i1	AT5G23860.1	71.875	64	18	0	3.07e-25	97.8
TRINITY_DN19879_c0_g1_i1	AT5G57670.2	56.757	74	32	0	5.58e-22	87.8
TRINITY_DN19882_c0_g1_i1	AT4G00900.1	32.751	229	131	5	2.6e-27	110
TRINITY_DN19894_c0_g1_i1	AT5G08460.1	56.911	123	50	3	8.01e-38	132
TRINITY_DN19929_c0_g1_i1	AT5G58830.1	63.492	63	19	1	3.86e-21	86.3
TRINITY_DN19968_c0_g1_i1	AT1G69870.1	77.586	58	13	0	8.2e-25	98.6
TRINITY_DN20058_c0_g1_i1	AT5G23850.1	83.117	77	13	0	8.52e-41	139
TRINITY_DN20110_c0_g1_i1	AT5G04820.1	43.192	213	77	9	3.24e-34	127
TRINITY_DN20208_c0_g1_i1	AT3G01900.1	73.256	86	23	0	2e-41	145
TRINITY_DN20275_c0_g1_i1	AT1G69530.3	75	220	49	2	8.81e-91	269
TRINITY_DN2028_c0_g1_i1	AT4G23990.1	50.82	122	59	1	3.75e-35	128
TRINITY_DN20329_c0_g1_i1	AT5G25280.1	57.317	82	27	1	3.1e-23	88.2
TRINITY_DN20346_c0_g1_i1	AT1G63680.1	87.5	112	14	0	2.67e-66	221
TRINITY_DN20360_c0_g1_i1	AT3G22560.1	52.703	74	35	0	1.07e-22	85.1
TRINITY_DN20429_c0_g1_i1	AT4G23160.1	49.425	87	44	0	1.46e-23	93.2
TRINITY_DN20435_c0_g1_i1	AT5G66520.1	40.594	303	169	2	2.48e-83	265
TRINITY_DN20445_c0_g1_i1	AT1G02530.1	69.307	101	31	0	1.85e-46	158
TRINITY_DN20450_c0_g1_i1	AT3G28345.1	53.684	95	44	0	2.46e-29	109
TRINITY_DN2048_c0_g1_i1	AT5G48440.1	60.606	66	26	0	4.37e-23	84.3
TRINITY_DN20498_c0_g1_i1	AT1G64760.1	68.333	60	19	0	1.03e-23	92
TRINITY_DN20508_c0_g1_i1	AT4G21710.1	85.915	71	10	0	2.69e-40	139
TRINITY_DN20524_c0_g1_i1	AT4G08850.1	40.136	147	62	4	4.56e-30	93.2
TRINITY_DN20532_c0_g1_i1	AT4G22540.1	65.217	69	24	0	6.81e-27	108
TRINITY_DN20580_c0_g1_i1	AT3G15800.1	83.529	85	14	0	7.22e-46	152
TRINITY_DN20580_c0_g1_i2	AT3G15800.1	83.529	85	14	0	8.18e-46	152
TRINITY_DN20691_c0_g1_i1	AT1G47480.1	42.439	205	95	5	4.75e-52	169
TRINITY_DN2069_c0_g1_i1	AT4G26970.1	76.923	52	12	0	6.09e-26	98.6
TRINITY_DN20825_c0_g1_i1	AT5G09950.1	73.333	90	22	1	7.71e-42	147
TRINITY_DN20834_c0_g1_i1	AT5G12870.1	92.157	51	4	0	1.29e-27	100
TRINITY_DN20970_c0_g1_i1	AT1G65060.1	62.5	152	54	2	5.68e-59	193
TRINITY_DN20984_c0_g1_i1	AT5G42020.1	88.636	88	10	0	5.93e-50	166
TRINITY_DN2100_c0_g1_i1	AT4G22758.1	41.071	168	62	4	3.96e-28	107
TRINITY_DN21049_c0_g1_i1	AT4G22760.1	53.659	82	38	0	3.75e-24	94.7
TRINITY_DN2104_c0_g1_i1	AT2G29050.1	82.456	57	10	0	8.11e-28	105
TRINITY_DN21059_c0_g1_i1	AT1G08510.1	52.586	116	55	0	2.38e-40	137
TRINITY_DN2107_c0_g1_i1	AT2G36570.1	75.325	154	31	1	3.65e-75	241
TRINITY_DN21094_c0_g1_i1	AT1G18550.1	73.134	67	18	0	3.65e-30	110
TRINITY_DN21094_c0_g2_i1	AT1G18550.1	89.655	87	9	0	9.92e-51	171
TRINITY_DN21110_c0_g1_i1	AT3G13540.1	78.125	64	14	0	2.85e-30	107
TRINITY_DN21119_c0_g1_i1	AT1G31350.1	45.387	401	195	7	1.91e-90	280
TRINITY_DN21139_c0_g1_i1	AT1G02010.1	70.33	91	24	1	1.23e-38	135
TRINITY_DN21148_c0_g1_i1	AT5G02560.2	80.769	78	13	1	2.83e-36	122
TRINITY_DN21157_c0_g1_i1	AT3G44900.1	45.652	92	50	0	4.51e-24	95.5
TRINITY_DN21182_c0_g1_i1	AT2G21210.1	51.111	90	43	1	2.54e-28	103
TRINITY_DN21199_c0_g1_i1	AT5G56040.2	59.459	185	73	1	2.27e-55	187
TRINITY_DN21199_c0_g2_i1	AT4G26540.1	64.467	197	70	0	8.21e-61	204
TRINITY_DN21207_c0_g1_i1	AT5G46100.1	71.429	91	26	0	1.48e-43	146
TRINITY_DN21208_c0_g1_i1	AT5G49720.1	49.645	141	67	1	3.06e-40	142
TRINITY_DN21264_c0_g1_i1	AT2G33800.1	78.571	252	52	1	1.98e-97	291
TRINITY_DN21306_c0_g1_i2	AT5G61980.1	62.105	95	36	0	1.66e-32	119
TRINITY_DN21312_c0_g1_i1	AT1G79890.1	62.609	230	78	3	1.73e-84	268
TRINITY_DN21369_c0_g1_i1	AT1G35710.1	58.586	99	41	0	8.19e-39	136
TRINITY_DN21396_c0_g1_i1	AT2G36640.1	44	150	66	2	1.14e-21	90.9
TRINITY_DN21459_c0_g1_i1	AT1G74720.1	83.645	214	31	1	1.49e-104	324
TRINITY_DN21531_c0_g1_i1	AT2G40116.1	57.303	267	96	3	7.41e-92	284
TRINITY_DN21571_c0_g1_i1	AT5G26250.1	65.934	91	31	0	3.44e-34	122
TRINITY_DN21607_c0_g1_i1	AT1G11410.1	42.029	276	150	4	1.5e-62	213
TRINITY_DN21625_c0_g1_i1	AT5G40140.1	58.442	154	60	3	1.1e-46	161
TRINITY_DN21736_c0_g1_i1	AT3G51930.1	60.544	147	47	2	9.41e-42	142
TRINITY_DN21784_c0_g1_i1	AT3G26040.1	33.495	206	130	4	5.61e-31	117
TRINITY_DN21804_c0_g1_i1	AT3G19090.1	54.545	198	58	3	6.41e-49	168
TRINITY_DN21826_c0_g1_i1	AT1G77010.1	61.14	193	75	0	3.49e-81	257
TRINITY_DN21866_c0_g1_i1	AT5G51560.1	57.6	125	53	0	2.77e-46	160
TRINITY_DN21881_c0_g1_i1	AT4G24220.1	45.27	296	147	7	1.4e-72	228
TRINITY_DN21918_c0_g1_i1	AT1G35720.1	70.796	113	33	0	2.5e-52	168
TRINITY_DN21954_c0_g1_i1	AT4G03070.1	41.912	136	75	2	1.57e-31	114
TRINITY_DN21968_c0_g1_i1	AT5G13710.1	84.507	71	9	1	1.3e-35	126
TRINITY_DN21968_c0_g1_i2	AT5G13710.1	81.579	76	12	1	1.35e-37	130
TRINITY_DN21997_c0_g1_i1	AT5G57260.1	54.054	74	32	1	3.1e-37	90.1
TRINITY_DN219_c0_g1_i1	AT2G33680.1	51.304	115	56	0	1.14e-33	122
TRINITY_DN22004_c0_g1_i1	AT2G45550.1	62.5	112	42	0	4.17e-58	160
TRINITY_DN22026_c0_g1_i1	AT4G22140.1	46.111	180	45	3	1.42e-44	147
TRINITY_DN22051_c0_g1_i1	AT1G78010.1	75.385	65	16	0	1.07e-28	110
TRINITY_DN22081_c0_g1_i1	AT5G60020.1	81.818	66	12	0	6.06e-34	120
TRINITY_DN22090_c0_g1_i1	AT3G04380.1	79.121	91	17	1	2.62e-45	151
TRINITY_DN22106_c0_g1_i1	AT1G71520.1	67.021	94	31	0	6.47e-42	138
TRINITY_DN22148_c0_g1_i1	AT3G06778.1	37.795	127	68	3	4.68e-23	91.7
TRINITY_DN22149_c0_g1_i1	AT2G45180.1	45.865	133	44	2	3.66e-26	96.3
TRINITY_DN2214_c0_g1_i1	AT2G01050.1	35.948	153	98	0	1.05e-30	115
TRINITY_DN22165_c0_g1_i1	AT1G30370.1	60.526	76	29	1	2.52e-24	94
TRINITY_DN22206_c0_g1_i1	AT3G05030.1	68.966	58	18	0	6.61e-21	86.3
TRINITY_DN22237_c0_g1_i1	AT1G09890.1	82.222	45	8	0	1.16e-32	82.8
TRINITY_DN22249_c0_g1_i1	AT3G26430.1	60.44	273	108	0	3.26e-128	369
TRINITY_DN22280_c0_g1_i1	AT3G05620.1	82.114	123	22	0	7.58e-71	220
TRINITY_DN22308_c0_g1_i1	AT2G33450.1	79.13	115	22	1	2.07e-59	184
TRINITY_DN22312_c0_g1_i1	AT5G55930.1	59.794	97	39	0	3.02e-33	120
TRINITY_DN22313_c0_g1_i1	AT4G08550.1	45.588	136	66	3	1.15e-27	107
TRINITY_DN22318_c0_g1_i1	AT3G42725.1	49.102	167	85	0	2.66e-44	145
TRINITY_DN22362_c0_g1_i1	AT5G39510.1	59.756	82	33	0	8.79e-28	100
TRINITY_DN2240_c0_g1_i1	AT1G29380.1	73.333	60	16	0	4.02e-26	102
TRINITY_DN22417_c0_g1_i1	AT1G43580.1	73.846	65	15	2	4.13e-25	97.8
TRINITY_DN22471_c0_g1_i1	AT4G05220.1	56.452	124	48	1	9.22e-40	132
TRINITY_DN22495_c0_g1_i1	AT1G55550.1	53.012	83	39	0	3.98e-22	90.5
TRINITY_DN22565_c0_g2_i1	AT5G14180.1	62.626	99	37	0	2.91e-43	145
TRINITY_DN22570_c0_g1_i1	AT5G04000.2	50.909	110	48	2	1.72e-25	96.3
TRINITY_DN22579_c0_g1_i1	AT2G02000.1	74	150	33	2	5.74e-75	233
TRINITY_DN22599_c0_g1_i1	AT3G20150.1	67.978	178	57	0	5.79e-82	262
TRINITY_DN22649_c0_g1_i1	AT5G14870.1	77.419	93	21	0	1.42e-46	160
TRINITY_DN22667_c0_g1_i1	AT3G26782.1	68.571	105	33	0	1.87e-46	157
TRINITY_DN22674_c0_g1_i1	AT1G33730.1	45.249	221	120	1	3.1e-71	223
TRINITY_DN22718_c0_g1_i1	AT2G16060.1	71.186	59	17	0	1.67e-25	92.4
TRINITY_DN22724_c0_g1_i1	AT1G07740.1	67.677	99	32	0	2.16e-43	145
TRINITY_DN22829_c0_g1_i1	AT5G56310.1	65.556	180	62	0	3.45e-82	252
TRINITY_DN22872_c0_g2_i1	AT1G21230.1	64.898	245	82	1	2.33e-109	331
TRINITY_DN22876_c0_g1_i1	AT2G32830.1	85.714	133	19	0	5.07e-78	239
TRINITY_DN22951_c0_g1_i1	AT3G48990.1	67.647	68	21	1	1.22e-22	93.2
TRINITY_DN22951_c0_g1_i2	AT3G48990.1	68.667	150	46	1	2.31e-50	168
TRINITY_DN22952_c0_g2_i1	AT1G61820.1	61.947	113	37	2	7.91e-43	147
TRINITY_DN2296_c0_g1_i1	AT5G15240.1	52.756	127	60	0	5.56e-36	127
TRINITY_DN23013_c0_g1_i1	AT5G16860.1	71.579	95	27	0	1.91e-42	146
TRINITY_DN23013_c0_g2_i1	AT5G16860.1	50.4	125	47	3	3.09e-31	115
TRINITY_DN23015_c0_g1_i1	AT4G37260.1	76.991	113	26	0	1.44e-61	195
TRINITY_DN23015_c0_g1_i2	AT4G37260.1	76.991	113	26	0	4.06e-60	195
TRINITY_DN23051_c0_g1_i1	AT5G53990.1	52.632	76	36	0	5.6e-21	84.3
TRINITY_DN23123_c0_g1_i1	AT5G56310.1	52.8	125	59	0	1.41e-44	151
TRINITY_DN23154_c0_g1_i1	AT4G23690.1	54.658	161	65	2	1.86e-59	187
TRINITY_DN23171_c0_g1_i1	AT3G27200.1	59.664	119	45	2	1.17e-50	159
TRINITY_DN23288_c0_g1_i1	AT3G26040.1	49.123	114	58	0	9.19e-31	113
TRINITY_DN2328_c0_g1_i1	AT5G62720.1	60.317	63	25	0	1.53e-22	89.4
TRINITY_DN23295_c0_g1_i1	AT1G12260.1	85.915	71	10	0	4.86e-41	141
TRINITY_DN23297_c0_g1_i1	AT1G18370.1	81.522	92	17	0	1.7e-49	166
TRINITY_DN23312_c0_g1_i1	AT5G01360.1	69.62	79	24	0	3.55e-36	127
TRINITY_DN23313_c0_g1_i1	AT4G13880.1	42.537	134	76	1	6.2e-27	104
TRINITY_DN23348_c0_g1_i1	AT2G44580.1	77.778	63	14	0	1.02e-28	104
TRINITY_DN23374_c0_g1_i1	AT4G12740.1	59.794	97	35	1	9.63e-27	102
TRINITY_DN23402_c0_g1_i1	AT4G17340.1	89.773	88	9	0	4.44e-50	157
TRINITY_DN23421_c0_g1_i1	AT1G03880.1	54.667	75	34	0	4.63e-22	89.4
TRINITY_DN23489_c0_g1_i1	AT4G36080.1	62.745	102	34	1	3.35e-33	120
TRINITY_DN23514_c0_g1_i1	AT1G28130.1	50.588	85	35	2	2.63e-21	85.9
TRINITY_DN23520_c0_g1_i1	AT5G10180.1	54.545	77	35	0	7.95e-25	95.9
TRINITY_DN23521_c0_g1_i1	AT5G62865.1	45	140	62	5	1.57e-23	95.5
TRINITY_DN23545_c0_g1_i1	AT1G08320.1	51.969	127	53	5	2.16e-23	93.6
TRINITY_DN23574_c0_g1_i1	AT3G51290.1	60.556	180	65	3	6.81e-55	185
TRINITY_DN23651_c0_g1_i1	AT1G80370.1	70.588	68	20	0	3.17e-28	104
TRINITY_DN23699_c0_g1_i1	AT1G56690.1	71.212	66	19	0	4.03e-29	107
TRINITY_DN23700_c0_g1_i1	AT5G11510.1	36	300	133	11	1.37e-39	146
TRINITY_DN23746_c0_g1_i1	AT2G36270.1	50.602	166	57	3	2.85e-37	134
TRINITY_DN23774_c0_g1_i1	AT3G42180.1	66.667	69	23	0	4.08e-27	101
TRINITY_DN23778_c0_g1_i1	AT1G55180.1	73.913	69	18	0	1.28e-32	117
TRINITY_DN23867_c0_g1_i2	AT2G46110.1	75.581	86	21	0	1.01e-42	145
TRINITY_DN23867_c0_g2_i1	AT3G61530.1	81.176	85	16	0	9.61e-48	154
TRINITY_DN23921_c0_g1_i1	AT5G13080.1	78.689	61	13	0	5.6e-31	108
TRINITY_DN24013_c0_g1_i1	AT1G01800.1	57.143	77	33	0	6.57e-26	96.3
TRINITY_DN24020_c0_g1_i1	AT5G46050.1	67.368	95	30	1	1.11e-39	137
TRINITY_DN24044_c0_g1_i1	AT4G23160.1	37.313	201	126	0	1.42e-37	137
TRINITY_DN24059_c0_g1_i1	AT4G23160.1	48.571	140	68	1	7.13e-41	144
TRINITY_DN24081_c0_g1_i1	AT5G10690.1	56.667	150	63	1	1.41e-50	174
TRINITY_DN24085_c0_g1_i1	AT1G20190.1	80.357	56	11	0	2.3e-23	91.7
TRINITY_DN24096_c0_g1_i1	AT1G74720.1	58.436	486	146	10	5.76e-158	474
TRINITY_DN24143_c0_g1_i1	AT1G75110.1	78.049	123	26	1	3.37e-67	209
TRINITY_DN24151_c0_g1_i1	AT5G03555.1	54.286	105	47	1	6.87e-29	109
TRINITY_DN24179_c0_g1_i1	AT2G28270.1	52.542	177	80	2	1.28e-63	198
TRINITY_DN24314_c0_g1_i1	AT1G27440.1	94.444	72	4	0	7.66e-41	137
TRINITY_DN24465_c0_g1_i1	AT4G31840.1	56.41	156	65	2	7.32e-57	181
TRINITY_DN24482_c0_g1_i1	AT5G04200.1	62.738	263	78	6	3.11e-112	326
TRINITY_DN24485_c0_g1_i1	AT1G74030.1	53.202	203	87	4	6.93e-64	206
TRINITY_DN24485_c0_g2_i1	AT2G36530.1	50.893	224	101	5	1.79e-68	217
TRINITY_DN24489_c0_g1_i1	AT3G05470.1	58.427	89	33	1	3.59e-40	104
TRINITY_DN24582_c0_g1_i1	AT4G20800.1	53.333	285	128	3	2.17e-100	303
TRINITY_DN24596_c0_g1_i1	AT4G18425.1	62.5	128	45	2	3.52e-51	162
TRINITY_DN24608_c0_g1_i1	AT2G16050.1	71.528	144	36	1	1.27e-75	225
TRINITY_DN2460_c0_g1_i1	AT5G51670.1	47.688	346	144	7	2.11e-96	294
TRINITY_DN24610_c0_g1_i2	AT3G54720.1	61.176	85	27	1	2.11e-28	107
TRINITY_DN24627_c0_g1_i1	AT1G04040.1	62.025	79	30	0	5.11e-29	105
TRINITY_DN24711_c0_g1_i1	AT4G03140.1	53.846	78	36	0	3.92e-21	84.3
TRINITY_DN24735_c0_g1_i1	AT5G20480.1	42.446	139	80	0	4.24e-30	113
TRINITY_DN24744_c0_g1_i1	AT3G02720.1	65.823	79	27	0	2.46e-29	108
TRINITY_DN24760_c0_g1_i1	AT5G03560.2	68.939	132	39	2	5.79e-68	169
TRINITY_DN24830_c0_g1_i1	AT3G47570.1	50.575	87	39	1	1.56e-24	86.3
TRINITY_DN24841_c0_g1_i1	AT4G23160.1	37.363	182	107	2	1.23e-26	108
TRINITY_DN24937_c0_g1_i1	AT3G48520.1	57.292	384	161	2	2.22e-151	437
TRINITY_DN24950_c0_g1_i1	AT5G15630.1	83.582	67	11	0	4.82e-38	130
TRINITY_DN24969_c0_g1_i1	AT4G14970.1	57.143	70	30	0	1.79e-26	100
TRINITY_DN24979_c0_g1_i1	AT4G14750.1	55.319	188	54	10	8.82e-49	162
TRINITY_DN24979_c0_g2_i1	AT4G14750.1	68.421	95	23	3	4.22e-24	95.1
TRINITY_DN25055_c0_g1_i1	AT5G18980.1	76.19	126	30	0	2.58e-55	184
TRINITY_DN25057_c0_g1_i1	AT4G22540.1	79.508	122	25	0	1.43e-65	216
TRINITY_DN25300_c0_g1_i1	AT3G09220.1	72.34	94	26	0	1.41e-47	158
TRINITY_DN25330_c0_g1_i1	AT1G11545.1	83.333	192	30	1	3.23e-125	357
TRINITY_DN2534_c0_g1_i1	AT1G65060.1	77.586	116	26	0	1.73e-49	164
TRINITY_DN25360_c0_g1_i1	AT3G19270.1	78.351	97	21	0	9.72e-52	168
TRINITY_DN25362_c0_g1_i1	AT4G11570.1	75.912	137	33	0	8.79e-72	223
TRINITY_DN25390_c0_g1_i1	AT1G43760.1	28.287	251	167	5	2.69e-22	95.5
TRINITY_DN25448_c0_g1_i1	AT1G27210.1	64.151	106	37	1	1.52e-37	132
TRINITY_DN25488_c0_g1_i1	AT5G02750.1	76.471	51	12	0	3.05e-24	94.4
TRINITY_DN25515_c0_g1_i1	AT2G41080.1	45.161	124	67	1	1.84e-31	116
TRINITY_DN25522_c0_g1_i1	AT3G26210.1	43.624	447	247	3	1.1e-132	395
TRINITY_DN25527_c0_g1_i1	AT1G09890.1	76.471	51	11	1	3.55e-33	85.9
TRINITY_DN25527_c0_g1_i2	AT1G09890.1	74.444	90	22	1	2.12e-43	147
TRINITY_DN25571_c0_g2_i1	AT3G56150.1	68.75	96	30	0	2.57e-35	134
TRINITY_DN25576_c0_g1_i1	AT1G53140.1	55.738	122	37	7	6.75e-30	112
TRINITY_DN25576_c0_g2_i1	AT1G53140.1	80.061	326	65	0	0	525
TRINITY_DN25620_c0_g1_i1	AT5G08391.1	63.768	69	25	0	2.03e-32	109
TRINITY_DN25637_c0_g2_i1	AT2G48060.1	66.265	83	28	0	2.09e-31	114
TRINITY_DN25649_c0_g1_i1	AT4G32700.2	79.518	83	16	1	5.68e-38	133
TRINITY_DN25665_c0_g1_i1	AT4G19450.1	72.368	152	38	1	1.02e-60	196
TRINITY_DN25674_c0_g1_i1	AT4G39230.1	41.803	122	70	1	1.86e-29	108
TRINITY_DN25692_c0_g1_i2	AT4G02370.1	58.915	129	52	1	1.27e-51	166
TRINITY_DN2574_c0_g1_i1	AT2G47180.1	81.955	133	21	1	1.12e-71	221
TRINITY_DN25828_c0_g1_i1	AT3G04620.1	91.837	98	8	0	1.16e-62	187
TRINITY_DN25844_c0_g1_i1	AT5G36140.1	61.062	113	43	1	1.44e-33	121
TRINITY_DN25979_c0_g1_i1	AT2G26260.1	75.904	83	20	0	4.43e-41	141
TRINITY_DN25995_c0_g1_i1	ATMG00860.1	51.22	123	58	1	1.87e-36	122
TRINITY_DN25996_c0_g1_i1	AT3G44220.1	51.832	191	87	2	1.97e-62	194
TRINITY_DN26055_c0_g1_i1	AT1G02400.1	56.364	165	66	3	2.52e-54	176
TRINITY_DN26059_c0_g1_i1	AT2G41510.1	60.563	71	28	0	5.48e-27	102
TRINITY_DN26066_c0_g2_i1	AT1G11040.1	64.706	85	30	0	6.87e-39	134
TRINITY_DN26114_c0_g1_i1	AT5G22300.1	80.952	273	52	0	3.1e-167	469
TRINITY_DN26116_c0_g1_i1	AT4G14940.1	63.256	215	79	0	8.38e-98	297
TRINITY_DN26142_c0_g1_i1	AT3G59400.1	62.567	187	65	3	4.3e-74	227
TRINITY_DN26148_c0_g1_i1	AT4G23990.1	44.056	143	71	2	1.02e-31	121
TRINITY_DN26165_c0_g1_i1	AT4G18520.1	66.379	116	39	0	5.01e-50	167
TRINITY_DN26165_c0_g2_i1	AT4G18520.1	62.857	70	26	0	2.51e-26	99.4
TRINITY_DN26221_c0_g1_i1	AT5G12330.4	48.214	168	70	3	1.08e-39	144
TRINITY_DN26251_c0_g1_i1	AT1G66840.1	41.197	284	164	1	1.14e-26	110
TRINITY_DN26321_c0_g1_i1	AT3G47400.1	76.471	68	16	0	2.78e-32	115
TRINITY_DN26399_c0_g1_i1	AT4G38010.1	43.077	260	141	4	8.45e-69	222
TRINITY_DN26428_c0_g1_i1	AT4G23160.1	46	100	54	0	3.58e-28	107
TRINITY_DN26440_c0_g1_i1	AT5G44360.1	56.25	80	33	2	6.31e-23	90.5
TRINITY_DN26466_c0_g1_i1	AT3G47570.1	46.798	203	96	3	8.98e-52	178
TRINITY_DN26478_c0_g1_i1	AT5G52340.1	76.042	96	23	0	5.84e-48	160
TRINITY_DN26482_c0_g1_i1	AT5G42020.1	91.176	136	12	0	4.12e-72	228
TRINITY_DN26498_c0_g1_i1	AT3G25900.1	74.699	166	42	0	1.84e-90	267
TRINITY_DN26551_c0_g1_i1	AT5G60020.1	71.779	163	46	0	3.6e-85	262
TRINITY_DN26577_c0_g1_i1	AT5G66110.1	69.079	152	42	1	6.93e-63	192
TRINITY_DN26619_c0_g1_i1	AT3G47840.1	44.595	370	168	5	1.32e-91	288
TRINITY_DN26619_c0_g1_i2	AT3G47840.1	48.649	370	184	4	3.99e-110	337
TRINITY_DN26640_c0_g1_i1	AT4G23160.1	58.491	53	22	0	1.69e-21	75.1
TRINITY_DN26729_c0_g1_i1	AT1G05940.1	83.529	85	14	0	6.91e-22	87.4
TRINITY_DN26729_c0_g1_i2	AT1G05940.1	77.551	49	11	0	2.25e-21	85.5
TRINITY_DN26735_c0_g1_i1	AT1G20060.1	76.389	72	16	1	6.03e-27	107
TRINITY_DN26735_c0_g1_i2	AT1G20060.1	52.258	155	53	4	1.24e-35	131
TRINITY_DN26749_c0_g1_i1	AT5G45820.1	74.38	121	31	0	7.61e-61	192
TRINITY_DN26848_c0_g1_i1	AT2G32730.1	67.647	68	22	0	5.59e-25	99.4
TRINITY_DN26868_c0_g1_i1	AT2G28605.1	59.35	123	46	1	1.01e-41	141
TRINITY_DN26908_c0_g1_i1	AT3G58160.1	70.27	74	22	0	4.28e-33	120
TRINITY_DN26977_c0_g1_i1	AT1G62710.1	75.51	49	12	0	5.83e-31	81.6
TRINITY_DN26982_c0_g1_i1	AT1G73930.1	70.256	390	84	3	3.56e-158	468
TRINITY_DN26994_c0_g1_i1	AT5G52400.1	75.641	78	19	0	8.35e-39	134
TRINITY_DN26994_c0_g2_i1	AT5G52400.1	56.693	127	48	3	4.71e-35	126
TRINITY_DN27012_c0_g1_i1	AT5G07130.1	80.851	47	9	0	2.71e-23	92
TRINITY_DN27048_c0_g1_i1	AT3G12770.1	60.697	201	79	0	1.46e-84	263
TRINITY_DN27079_c0_g1_i1	AT1G14620.1	62	100	37	1	2.92e-43	140
TRINITY_DN27127_c0_g1_i1	AT4G14050.1	54.639	97	43	1	1.88e-31	115
TRINITY_DN27156_c0_g1_i1	AT3G07030.1	76.531	98	23	0	2.53e-46	155
TRINITY_DN27185_c0_g1_i1	AT1G75250.1	68.831	77	24	0	2.14e-35	119
TRINITY_DN27243_c0_g1_i1	AT1G57820.1	67.857	84	27	0	2.35e-34	122
TRINITY_DN27267_c0_g1_i1	AT5G16250.1	71.809	188	48	2	3.68e-82	244
TRINITY_DN27291_c0_g1_i1	AT5G44230.1	60.317	126	50	0	8.69e-48	164
TRINITY_DN27301_c0_g1_i1	AT5G13900.1	65.152	66	23	0	7.58e-29	101
TRINITY_DN27360_c0_g1_i1	ATMG00860.1	50	132	64	1	3.1e-42	140
TRINITY_DN27458_c0_g1_i1	AT3G27030.1	68.354	79	24	1	6.68e-32	114
TRINITY_DN27459_c0_g1_i1	AT1G70230.1	69.6	125	38	0	2.92e-64	200
TRINITY_DN27490_c0_g1_i1	AT5G20480.1	52.85	193	89	2	2.18e-50	174
TRINITY_DN27493_c0_g1_i2	AT3G23240.1	60.645	155	44	3	8.86e-48	155
TRINITY_DN27549_c0_g1_i1	AT3G52500.1	48.009	427	195	10	6.2e-125	370
TRINITY_DN27553_c0_g1_i1	AT3G58710.1	68.627	102	26	3	1.14e-39	135
TRINITY_DN27589_c0_g1_i1	AT5G67200.1	58.173	208	86	1	1.21e-62	206
TRINITY_DN27600_c0_g1_i1	AT1G77330.1	59.756	82	31	1	4.41e-28	103
TRINITY_DN27600_c0_g1_i2	AT1G77330.1	58.333	84	33	1	1.31e-28	104
TRINITY_DN27603_c0_g1_i1	AT5G11300.1	76.543	81	19	0	4.88e-37	128
TRINITY_DN27605_c0_g1_i1	AT1G09910.1	63.333	90	30	1	3.25e-34	122
TRINITY_DN27717_c0_g1_i1	AT1G55370.2	48.113	106	50	2	7.64e-25	96.3
TRINITY_DN27726_c0_g1_i1	AT1G49230.1	59.259	216	65	5	5.1e-79	240
TRINITY_DN27815_c0_g1_i1	AT4G22340.3	70.093	107	32	0	2.93e-48	163
TRINITY_DN27863_c0_g1_i1	AT5G08380.1	80.128	156	31	0	1.15e-91	271
TRINITY_DN27976_c0_g1_i1	AT4G23160.1	42.135	178	92	4	3.96e-36	132
TRINITY_DN27976_c1_g1_i1	AT4G23160.1	45.455	143	73	1	3.41e-39	139
TRINITY_DN28007_c0_g1_i1	AT4G32700.2	87.805	82	9	1	4.39e-24	97.1
TRINITY_DN28007_c0_g2_i1	AT4G32700.2	82.951	305	51	1	4.16e-177	538
TRINITY_DN28018_c0_g1_i1	AT1G53270.1	44.444	126	60	2	5.7e-27	103
TRINITY_DN28090_c0_g1_i1	AT5G64420.1	60.256	78	31	0	1.03e-24	95.1
TRINITY_DN28121_c0_g1_i1	AT1G02420.1	71.269	449	128	1	0	631
TRINITY_DN28172_c0_g1_i2	AT3G16175.1	37.705	122	76	0	2.36e-29	107
TRINITY_DN28173_c0_g1_i1	AT2G17180.1	50.45	111	47	3	1.61e-27	102
TRINITY_DN28282_c0_g1_i2	AT5G60930.1	83.721	86	14	0	4.06e-34	122
TRINITY_DN28333_c0_g1_i1	AT5G01330.1	74.286	70	18	0	1.23e-29	117
TRINITY_DN28338_c0_g1_i1	AT5G16860.1	74.627	67	17	0	4.73e-31	112
TRINITY_DN2836_c0_g1_i1	AT1G19260.1	62.667	75	28	0	3.96e-29	107
TRINITY_DN28401_c0_g1_i1	AT3G01840.1	48.235	85	44	0	8.62e-27	101
TRINITY_DN28440_c0_g1_i1	AT5G58260.1	80.117	171	32	1	2.46e-97	290
TRINITY_DN28502_c0_g1_i1	AT3G61350.1	55.901	161	69	2	4.85e-47	158
TRINITY_DN28502_c0_g1_i2	AT3G61350.1	55.901	161	69	2	2.46e-45	158
TRINITY_DN28538_c0_g1_i1	AT3G52780.1	73.958	96	25	0	5.96e-49	160
TRINITY_DN28558_c0_g1_i1	ATMG00860.1	44.144	111	60	1	3.4e-31	108
TRINITY_DN28572_c0_g1_i1	AT4G29090.1	25.938	320	217	6	1.17e-21	98.6
TRINITY_DN28634_c0_g2_i1	AT1G72010.1	58.333	156	42	4	5.47e-41	139
TRINITY_DN28669_c0_g1_i1	AT3G56540.1	47.917	96	46	1	5.45e-24	93.2
TRINITY_DN28669_c0_g1_i2	AT3G63470.1	58.084	501	198	5	0	615
TRINITY_DN28703_c0_g1_i1	AT5G01110.1	27.348	607	438	2	1.48e-74	258
TRINITY_DN28713_c0_g1_i1	AT1G21900.1	69.118	68	21	0	4.45e-32	110
TRINITY_DN28715_c0_g1_i1	AT3G29290.1	75.824	91	22	0	2.35e-44	153
TRINITY_DN28717_c0_g1_i1	AT1G21210.1	58.642	162	66	1	5.75e-56	186
TRINITY_DN28717_c0_g1_i2	AT1G21240.1	56.311	103	44	1	3.13e-32	117
TRINITY_DN28724_c0_g1_i1	AT5G16970.1	46.875	192	100	1	1.92e-55	181
TRINITY_DN28741_c0_g1_i2	AT2G42110.1	45.902	122	53	4	7.03e-25	91.7
TRINITY_DN28747_c0_g1_i2	AT1G69870.1	69.231	78	24	0	4.71e-34	124
TRINITY_DN28747_c0_g1_i3	AT1G69870.1	65.217	69	24	0	1.54e-26	100
TRINITY_DN28765_c0_g1_i1	AT1G14920.1	65.354	127	43	1	5.02e-56	183
TRINITY_DN28773_c0_g1_i1	AT5G42570.1	52.459	122	58	0	2.17e-41	140
TRINITY_DN28787_c0_g1_i1	AT5G62360.1	48.168	191	98	1	9.29e-57	182
TRINITY_DN28790_c0_g1_i1	AT4G17600.1	54.054	74	34	0	1.3e-23	90.9
TRINITY_DN28807_c0_g1_i1	AT1G54860.1	40.94	149	79	1	2.71e-34	120
TRINITY_DN28808_c0_g1_i1	AT5G60900.1	33.467	750	360	23	9.95e-120	377
TRINITY_DN28816_c0_g1_i1	AT1G22340.1	61.111	72	28	0	1.3e-27	102
TRINITY_DN28835_c0_g2_i1	AT2G31180.1	68.182	66	21	0	2.52e-26	97.1
TRINITY_DN28839_c0_g1_i1	AT1G71090.1	61	100	39	0	1.22e-39	139
TRINITY_DN28839_c0_g2_i1	AT1G71090.1	45.556	180	73	3	1.77e-40	141
TRINITY_DN28851_c0_g1_i1	AT2G34930.1	59.804	102	38	1	8.14e-23	97.4
TRINITY_DN28851_c0_g1_i2	AT2G34930.1	59.804	102	38	1	2.83e-23	97.4
TRINITY_DN2885_c0_g1_i1	AT5G19160.1	60.87	161	49	6	2.05e-59	194
TRINITY_DN28863_c0_g1_i1	AT5G27870.1	75.309	81	20	0	3.64e-40	139
TRINITY_DN28870_c0_g1_i1	AT3G52970.2	65.541	148	49	2	9.52e-54	178
TRINITY_DN28907_c0_g1_i1	AT4G14723.1	65.169	89	26	3	4.1e-32	110
TRINITY_DN28907_c0_g1_i2	AT4G14723.1	65.169	89	26	3	3.25e-31	109
TRINITY_DN28918_c0_g3_i1	AT1G21650.3	52.174	138	63	2	4.83e-38	137
TRINITY_DN28927_c0_g1_i1	AT3G27810.1	82.143	56	10	0	8.26e-28	101
TRINITY_DN28930_c0_g1_i2	AT1G29660.1	38.514	148	85	4	7.4e-25	97.4
TRINITY_DN28954_c0_g1_i1	AT1G49000.1	44.156	154	82	3	1.86e-29	109
TRINITY_DN28959_c0_g1_i1	AT3G61040.1	50.246	203	98	2	4.32e-72	227
TRINITY_DN28981_c0_g1_i1	AT5G65640.1	54.321	81	36	1	5.26e-23	90.9
TRINITY_DN28981_c0_g1_i2	AT5G65640.1	62.585	147	51	3	4.27e-56	179
TRINITY_DN28983_c0_g1_i1	AT5G23400.1	55.085	118	50	1	3.25e-35	127
TRINITY_DN28993_c0_g1_i1	AT3G22670.1	60.87	46	18	0	6.28e-24	65.5
TRINITY_DN28998_c0_g1_i1	AT1G51120.1	55.769	104	34	2	1.95e-31	112
TRINITY_DN28998_c0_g2_i1	AT1G51120.1	50.617	81	32	2	3.68e-21	84.3
TRINITY_DN29014_c0_g1_i1	AT5G03250.1	66.327	98	29	1	7.59e-39	135
TRINITY_DN29017_c0_g1_i1	AT3G14360.1	52.326	258	114	2	3.84e-93	283
TRINITY_DN29017_c0_g1_i2	AT3G14360.1	55.645	124	52	1	6.07e-45	152
TRINITY_DN29018_c0_g1_i1	AT2G16050.1	52.239	134	34	1	2.44e-40	135
TRINITY_DN29018_c0_g1_i2	AT2G16050.1	63.424	257	59	2	5.68e-118	338
TRINITY_DN29028_c0_g1_i1	AT5G59200.1	60.14	143	57	0	2.97e-58	189
TRINITY_DN29030_c0_g1_i1	AT5G44030.1	90.385	260	23	1	5.59e-152	451
TRINITY_DN29043_c0_g1_i1	AT4G32551.2	57.576	99	41	1	3.47e-33	122
TRINITY_DN29053_c0_g1_i1	AT3G23250.1	65.517	58	20	0	9.24e-24	90.1
TRINITY_DN29095_c0_g1_i1	AT5G06470.1	46.939	196	88	3	5.84e-59	189
TRINITY_DN29126_c0_g1_i1	AT4G30860.1	69.677	155	46	1	1.59e-61	197
TRINITY_DN2912_c0_g1_i1	AT3G14570.1	72.727	66	12	1	6.32e-24	93.2
TRINITY_DN29160_c0_g1_i1	AT3G07350.1	47.739	199	72	8	9.56e-40	136
TRINITY_DN29163_c0_g1_i2	AT5G20950.1	83.333	102	17	0	2.9e-42	145
TRINITY_DN29188_c0_g1_i1	AT1G44110.1	71.739	92	26	0	3.55e-42	143
TRINITY_DN29220_c0_g1_i1	AT1G74670.1	84.507	71	11	0	2.53e-38	128
TRINITY_DN29239_c0_g1_i1	AT4G02110.1	68.75	112	35	0	2.07e-54	181
TRINITY_DN29250_c0_g1_i1	AT5G59350.1	44.271	192	86	6	4.78e-27	110
TRINITY_DN29261_c0_g1_i1	AT4G30880.1	46.429	84	43	1	1.84e-22	85.5
TRINITY_DN29261_c0_g1_i2	AT4G30880.1	47.561	82	43	0	1.76e-24	90.5
TRINITY_DN29282_c0_g1_i1	AT4G02300.1	60	100	40	0	7.07e-36	127
TRINITY_DN29282_c0_g2_i1	AT2G45220.1	74.603	126	31	1	8.07e-62	196
TRINITY_DN29304_c0_g1_i1	AT3G51680.1	52.041	98	32	2	3.9e-23	89.4
TRINITY_DN29318_c0_g1_i1	AT3G13950.1	32.787	183	115	4	1.65e-23	94
TRINITY_DN29346_c0_g1_i1	AT3G14240.1	78.694	582	122	1	0	890
TRINITY_DN29352_c1_g1_i1	AT5G48910.1	57.333	75	32	0	1.14e-26	100
TRINITY_DN29359_c0_g1_i1	AT5G52340.1	85.057	87	13	0	3.15e-66	139
TRINITY_DN29359_c0_g1_i2	AT5G52340.1	81.333	75	14	0	1.22e-54	130
TRINITY_DN29389_c0_g1_i1	AT1G62440.1	79.31	58	12	0	6.73e-28	105
TRINITY_DN29389_c0_g2_i1	AT1G62440.1	73.01	289	74	1	4.47e-146	430
TRINITY_DN29407_c0_g1_i1	AT5G18700.1	65.263	380	117	7	1.93e-151	462
TRINITY_DN2940_c0_g1_i1	AT2G34930.1	38.314	261	126	7	1.78e-29	115
TRINITY_DN29433_c0_g1_i1	AT2G07170.1	70.667	75	22	0	2.91e-32	116
TRINITY_DN29433_c0_g2_i1	AT2G07170.1	69.524	105	32	0	1.03e-37	134
TRINITY_DN29462_c0_g1_i1	AT3G26540.1	48.235	85	44	0	5.58e-23	95.9
TRINITY_DN29475_c0_g1_i1	AT2G34930.1	48.12	133	61	2	1.34e-28	111
TRINITY_DN29494_c0_g1_i1	AT3G56960.1	83.333	108	18	0	3.91e-56	194
TRINITY_DN29494_c0_g1_i2	AT3G56960.1	81.429	210	38	1	5.51e-120	357
TRINITY_DN29494_c0_g1_i3	AT3G56960.1	83.117	77	13	0	3.33e-39	139
TRINITY_DN29499_c0_g1_i1	AT1G52640.1	63.971	136	43	2	3.6e-50	173
TRINITY_DN29514_c0_g1_i1	AT5G25500.1	57.447	94	38	1	2.21e-27	103
TRINITY_DN29514_c0_g2_i1	AT5G25500.1	63.768	69	25	0	1.96e-27	101
TRINITY_DN29516_c0_g1_i1	AT5G65030.1	39.091	110	63	3	7.36e-25	94
TRINITY_DN29518_c0_g1_i1	AT5G56270.1	53.061	196	71	4	5.37e-51	173
TRINITY_DN29542_c0_g1_i1	AT1G19260.1	65.152	66	23	0	5.93e-23	91.3
TRINITY_DN29552_c0_g1_i1	AT1G68460.1	55.901	322	114	6	1.83e-112	334
TRINITY_DN29555_c0_g2_i1	AT3G13960.1	65.789	76	24	1	3.16e-30	108
TRINITY_DN29564_c0_g1_i1	AT4G03140.1	57.831	83	31	1	1.52e-24	96.3
TRINITY_DN29573_c0_g1_i1	AT1G45616.1	39.041	146	78	2	1.23e-22	93.6
TRINITY_DN29573_c0_g1_i2	AT1G45616.1	37.576	165	87	3	2.34e-23	95.5
TRINITY_DN29579_c0_g1_i1	AT4G32480.1	40	185	110	1	6.17e-46	159
TRINITY_DN29597_c0_g1_i1	AT3G58590.1	45.426	317	173	0	1.58e-93	295
TRINITY_DN29602_c0_g1_i1	AT1G69870.1	59.722	144	52	2	8.35e-53	175
TRINITY_DN29602_c0_g2_i1	AT1G69870.1	62.651	83	31	0	3.79e-33	119
TRINITY_DN29605_c0_g1_i1	AT4G38660.1	77.57	107	24	0	4.2e-46	151
TRINITY_DN29616_c0_g1_i1	AT1G64960.1	48.521	169	87	0	7.96e-46	160
TRINITY_DN29616_c0_g2_i1	AT1G64960.1	80.625	160	31	0	8e-58	195
TRINITY_DN29619_c0_g1_i1	AT5G15300.1	63.415	82	30	0	1.73e-30	118
TRINITY_DN29628_c0_g1_i1	AT2G26250.1	50.246	203	95	2	2.55e-56	188
TRINITY_DN29628_c0_g1_i2	AT3G52160.1	70.27	74	22	0	2.54e-33	119
TRINITY_DN29645_c0_g1_i2	AT2G27150.1	63.208	318	112	3	5.35e-133	409
TRINITY_DN29671_c0_g1_i1	AT2G17033.2	57.143	413	176	1	2.38e-158	462
TRINITY_DN29671_c0_g1_i2	AT2G17033.2	54.318	440	176	2	4.15e-154	454
TRINITY_DN29673_c0_g1_i1	AT5G40780.1	77.157	197	44	1	8.19e-110	321
TRINITY_DN29676_c0_g1_i1	AT3G50950.2	57.239	297	125	1	1.07e-95	303
TRINITY_DN29681_c0_g2_i1	AT2G28305.1	75.714	140	34	0	2.22e-57	178
TRINITY_DN29715_c0_g1_i1	AT1G54730.2	72.275	422	117	0	0	637
TRINITY_DN29722_c0_g2_i1	AT3G04600.1	78	50	11	0	1.71e-21	87
TRINITY_DN29723_c0_g1_i1	AT1G21910.1	78.571	84	11	2	7.48e-30	110
TRINITY_DN29740_c0_g1_i1	AT1G12940.1	72.632	95	25	1	8.33e-44	151
TRINITY_DN29740_c0_g2_i1	AT1G12940.1	74.157	356	92	0	0	521
TRINITY_DN29743_c0_g1_i3	AT5G09970.1	61.381	536	196	5	0	626
TRINITY_DN29747_c0_g1_i1	AT5G25460.1	61.333	75	23	1	1.9e-23	90.5
TRINITY_DN29747_c0_g2_i1	AT5G11420.1	66.379	116	34	1	6.08e-50	164
TRINITY_DN29753_c0_g1_i1	AT5G55180.2	70.085	117	33	2	5.52e-48	159
TRINITY_DN2975_c0_g1_i1	AT2G47470.1	75	92	23	0	1.34e-36	126
TRINITY_DN29770_c0_g1_i1	AT1G06620.1	41.732	127	72	1	1.01e-26	101
TRINITY_DN29778_c0_g1_i1	AT5G39580.1	69.919	123	36	1	1.81e-57	182
TRINITY_DN29783_c0_g1_i1	AT5G02860.1	71.842	760	209	3	0	1116
TRINITY_DN29784_c0_g1_i1	AT4G01870.1	62.275	668	224	9	0	868
TRINITY_DN29785_c0_g1_i1	AT1G01180.1	58.879	214	78	4	8.04e-83	249
TRINITY_DN29798_c0_g1_i1	AT2G46150.1	38.249	217	114	7	1.2e-34	130
TRINITY_DN29803_c0_g1_i1	AT3G05950.1	55.844	231	88	6	8.84e-79	238
TRINITY_DN29803_c0_g1_i2	AT5G39110.1	60.989	182	60	3	3.71e-68	213
TRINITY_DN29804_c0_g1_i1	AT1G62940.1	74.528	106	26	1	5.82e-39	136
TRINITY_DN29816_c0_g2_i1	AT1G03230.1	44.382	178	95	3	8.12e-67	160
TRINITY_DN29818_c0_g1_i1	AT3G14470.1	45.588	204	105	3	2.98e-45	159
TRINITY_DN29818_c0_g2_i1	AT3G14470.1	36.571	175	97	5	9.93e-44	105
TRINITY_DN29821_c0_g2_i1	AT4G23160.1	50	100	50	0	1.14e-32	119
TRINITY_DN29848_c0_g1_i1	AT3G50410.1	50	254	108	6	2.35e-55	183
TRINITY_DN29849_c0_g1_i1	AT2G20635.1	78.723	47	10	0	1.6e-22	90.1
TRINITY_DN29849_c0_g2_i1	AT2G20635.1	59.551	89	34	1	3.91e-23	91.7
TRINITY_DN29850_c0_g1_i1	AT3G02130.1	51.888	1112	428	12	0	1031
TRINITY_DN29854_c0_g1_i1	AT4G14050.1	52.941	204	96	0	2.2e-49	169
TRINITY_DN29856_c0_g1_i1	AT5G48130.1	52.174	69	33	0	9.96e-23	89.4
TRINITY_DN29860_c0_g1_i2	AT1G22650.1	76.19	168	40	0	5.49e-98	292
TRINITY_DN29862_c0_g1_i1	AT1G13110.1	48.819	127	64	1	1.69e-38	138
TRINITY_DN29863_c0_g1_i2	AT2G26650.1	59.649	114	46	0	6.78e-41	144
TRINITY_DN29864_c0_g1_i1	AT4G26220.1	67.188	64	21	0	7.34e-24	91.3
TRINITY_DN29873_c0_g1_i1	ATMG00240.1	46.667	75	40	0	3.14e-22	82.4
TRINITY_DN29892_c0_g1_i1	AT2G27610.1	50	76	38	0	5.5e-22	87.4
TRINITY_DN29923_c0_g1_i1	AT5G05330.1	40.708	113	61	3	2.07e-21	86.7
TRINITY_DN29923_c0_g1_i4	AT5G05330.1	46.324	136	67	3	1.48e-33	119
TRINITY_DN29932_c0_g1_i2	AT1G10630.1	67.403	181	59	0	4.29e-90	265
TRINITY_DN29937_c0_g1_i1	AT1G09190.1	60.667	150	59	0	6.63e-64	203
TRINITY_DN29954_c0_g1_i1	AT5G67060.1	96.591	88	3	0	4.46e-40	137
TRINITY_DN29959_c0_g1_i1	AT2G31470.1	30.62	258	154	9	2.19e-25	107
TRINITY_DN29960_c0_g1_i1	AT5G27550.1	75.785	223	54	0	9.22e-124	367
TRINITY_DN29962_c0_g1_i1	AT3G49170.1	59.977	862	323	9	0	1018
TRINITY_DN29977_c0_g1_i1	AT2G34710.1	61.458	96	30	3	1.96e-29	110
TRINITY_DN29998_c0_g1_i1	AT3G24220.1	72.727	66	18	0	6.17e-30	109
TRINITY_DN29998_c0_g2_i1	AT1G78390.1	66.216	74	24	1	1.05e-29	109
TRINITY_DN30004_c0_g1_i2	AT1G48410.2	70.248	121	36	0	1.12e-78	175
TRINITY_DN30006_c0_g1_i1	AT1G49010.1	54.044	272	106	5	1.25e-67	215
TRINITY_DN30011_c0_g1_i1	AT1G05470.1	72.727	66	16	1	1.79e-27	102
TRINITY_DN30013_c0_g1_i1	AT2G18460.1	73.869	199	45	2	1.13e-99	289
TRINITY_DN30035_c0_g1_i1	AT5G49600.1	57.143	147	49	3	5.61e-50	160
TRINITY_DN30036_c0_g1_i1	AT2G01990.1	75.41	61	15	0	3.4e-28	103
TRINITY_DN30036_c0_g1_i2	AT2G01990.1	75.41	61	15	0	2.84e-27	102
TRINITY_DN30061_c0_g1_i1	AT4G22340.3	86.275	51	7	0	6.56e-31	89
TRINITY_DN30061_c0_g1_i2	AT1G62430.1	83.099	71	12	0	6.36e-36	122
TRINITY_DN30071_c0_g1_i1	AT3G06470.1	54.826	259	110	2	6.15e-91	276
TRINITY_DN30089_c0_g1_i1	AT1G19290.1	50.349	717	339	7	0	694
TRINITY_DN30109_c0_g1_i1	AT2G32460.1	68.235	85	22	1	6.02e-36	127
TRINITY_DN30110_c0_g1_i1	AT1G10385.1	60	195	74	2	3.73e-56	188
TRINITY_DN30110_c0_g2_i1	AT1G10385.1	50.376	133	30	2	1.9e-27	107
TRINITY_DN30128_c0_g1_i2	AT5G14150.1	53.125	128	53	3	2.41e-35	127
TRINITY_DN30161_c0_g1_i1	AT1G77010.1	51.974	152	73	0	1.54e-47	166
TRINITY_DN30182_c0_g1_i1	AT4G32810.1	69.903	103	31	0	2.99e-51	169
TRINITY_DN30189_c0_g1_i1	AT5G34940.2	55.556	234	66	3	4.91e-88	271
TRINITY_DN30189_c0_g1_i3	AT5G34940.2	64.677	201	66	2	1.97e-85	263
TRINITY_DN30250_c0_g1_i1	AT3G56100.1	74.126	143	34	1	6.03e-67	214
TRINITY_DN30263_c0_g1_i1	AT3G07310.1	56.701	97	39	2	1.9e-24	95.9
TRINITY_DN30264_c0_g1_i1	AT1G17630.1	59.387	261	106	0	3.2e-112	339
TRINITY_DN30264_c0_g3_i1	AT1G17630.1	43.885	139	78	0	3.5e-34	125
TRINITY_DN30281_c0_g1_i1	AT2G18540.1	61.94	134	50	1	5.97e-53	183
TRINITY_DN30313_c0_g1_i1	AT1G62750.1	86.792	106	14	0	4.76e-59	192
TRINITY_DN30316_c0_g1_i1	AT1G12380.1	52.666	769	283	11	0	785
TRINITY_DN30342_c0_g1_i1	AT4G15080.1	45.773	343	128	14	3.76e-61	210
TRINITY_DN30374_c0_g1_i2	AT2G40460.1	76.101	159	38	0	2.45e-88	269
TRINITY_DN30383_c0_g1_i1	AT5G55490.1	58.647	133	53	2	7.66e-48	161
TRINITY_DN30391_c0_g2_i1	AT4G23160.1	45.794	107	58	0	2.28e-22	90.1
TRINITY_DN30411_c0_g1_i1	AT5G18950.1	41.667	288	164	1	4.59e-74	235
TRINITY_DN30412_c0_g1_i1	AT2G30970.1	81.707	82	15	0	2.88e-44	147
TRINITY_DN30416_c0_g2_i1	AT3G56370.1	69.5	200	60	1	5.33e-78	256
TRINITY_DN30430_c0_g1_i1	AT3G29765.1	48.544	103	53	0	2.49e-26	100
TRINITY_DN30437_c0_g1_i1	AT3G47460.1	70	70	21	0	8.89e-24	98.6
TRINITY_DN30448_c0_g1_i1	AT1G21010.1	52.857	210	89	4	2.64e-49	164
TRINITY_DN30458_c0_g1_i1	AT5G53200.1	72.727	77	21	0	7.93e-36	118
TRINITY_DN30458_c0_g1_i2	AT2G46410.1	52.336	107	26	1	6.45e-30	103
TRINITY_DN30468_c0_g1_i2	AT5G64500.1	65.152	66	21	1	1.46e-22	91.7
TRINITY_DN30469_c0_g1_i1	AT3G04860.1	32.051	234	142	6	4.93e-36	135
TRINITY_DN30490_c0_g1_i1	AT4G18650.1	47.12	191	91	3	8.13e-56	177
TRINITY_DN30497_c0_g1_i1	AT4G26690.1	56.494	154	63	1	2.62e-50	171
TRINITY_DN30497_c0_g1_i2	AT4G26690.1	56.818	88	38	0	5.66e-36	101
TRINITY_DN30507_c0_g1_i1	AT1G08080.1	66.154	65	22	0	1.96e-26	97.4
TRINITY_DN30507_c0_g1_i3	AT1G08080.1	61.644	146	56	0	1.52e-66	203
TRINITY_DN30514_c0_g1_i2	AT4G31970.1	53.061	98	45	1	2.94e-35	126
TRINITY_DN30515_c0_g1_i1	AT4G16580.1	50.82	244	118	2	8.17e-70	226
TRINITY_DN30536_c0_g1_i1	AT2G27150.1	65.778	225	77	0	2.41e-103	325
TRINITY_DN30536_c0_g1_i2	AT2G27150.1	67.883	137	44	0	1.89e-63	209
TRINITY_DN30536_c0_g1_i3	AT3G43600.1	58.986	434	157	4	5.57e-157	477
TRINITY_DN30570_c0_g1_i1	AT1G78530.1	77.622	143	29	1	9.63e-77	231
TRINITY_DN30570_c0_g1_i2	AT1G78530.1	86.486	74	10	0	3.13e-40	135
TRINITY_DN30570_c0_g2_i1	AT1G78530.1	69.942	173	47	2	5.1e-80	241
TRINITY_DN30574_c0_g1_i1	AT3G26640.1	55.319	329	142	3	7.11e-126	370
TRINITY_DN30578_c0_g1_i1	AT5G20110.1	72	50	14	0	3.61e-21	83.2
TRINITY_DN30585_c0_g1_i1	AT4G08330.1	62.025	79	26	1	8.95e-31	107
TRINITY_DN30594_c0_g1_i1	ATCG00790.1	49.254	134	66	1	5.95e-34	118
TRINITY_DN30594_c0_g2_i1	ATCG00780.1	46.774	124	64	1	1.23e-33	120
TRINITY_DN30602_c0_g1_i1	AT3G47580.1	38.021	192	115	2	9.4e-32	120
TRINITY_DN30613_c0_g1_i1	AT4G15417.1	55	120	53	1	3.09e-42	139
TRINITY_DN30621_c0_g1_i1	AT3G48310.1	41.063	207	114	2	4.69e-59	192
TRINITY_DN30628_c0_g2_i1	AT1G76360.1	83.133	166	28	0	1.76e-99	294
TRINITY_DN30690_c0_g1_i1	AT3G14470.1	32.258	155	104	1	5.35e-25	100
TRINITY_DN30691_c0_g1_i1	AT4G25750.1	80.667	150	29	0	3.49e-83	254
TRINITY_DN30694_c0_g1_i1	AT1G51965.1	71.899	395	111	0	0	619
TRINITY_DN30694_c0_g1_i2	AT1G51965.1	71.899	395	111	0	0	619
TRINITY_DN30694_c0_g1_i3	AT1G51965.1	65.204	661	204	5	0	849
TRINITY_DN30696_c0_g1_i1	AT4G34260.1	78.613	173	37	0	1.3e-100	307
TRINITY_DN30696_c0_g1_i2	AT4G34260.1	75.194	129	32	0	2.42e-71	228
TRINITY_DN306_c0_g1_i1	AT3G12600.1	62.195	82	30	1	6.04e-34	115
TRINITY_DN30725_c0_g1_i1	AT3G10720.2	71.053	76	22	0	2.38e-36	127
TRINITY_DN30726_c0_g3_i1	AT1G04650.1	46.707	334	173	1	1.14e-93	300
TRINITY_DN30726_c0_g4_i1	AT1G04650.1	50	82	39	1	4.45e-23	90.9
TRINITY_DN30731_c0_g1_i1	AT2G45700.1	80.46	87	17	0	1.31e-47	160
TRINITY_DN30731_c0_g2_i1	AT2G45700.1	81.818	77	14	0	6.92e-40	138
TRINITY_DN30734_c0_g1_i1	AT1G50180.1	40.708	113	62	2	3.17e-22	90.9
TRINITY_DN3073_c0_g1_i1	AT3G59010.1	69.136	81	22	2	1.17e-33	120
TRINITY_DN30740_c0_g1_i1	AT1G51130.1	45	180	42	3	3.16e-42	147
TRINITY_DN30740_c1_g1_i1	AT1G51130.1	40	135	75	2	4.31e-26	105
TRINITY_DN30741_c0_g1_i1	AT5G54590.2	79.31	58	12	0	6.14e-27	101
TRINITY_DN30748_c0_g2_i1	AT5G16850.1	54.795	73	32	1	1.04e-23	92.4
TRINITY_DN30755_c0_g1_i1	AT3G09080.1	67.045	88	29	0	2.58e-24	97.1
TRINITY_DN3075_c0_g1_i1	AT3G18080.1	73.563	87	23	0	7.41e-42	142
TRINITY_DN30760_c0_g1_i1	AT2G34500.1	69.565	184	55	1	6.83e-86	266
TRINITY_DN30795_c0_g1_i1	AT3G06260.1	84.348	115	18	0	1.53e-71	218
TRINITY_DN30795_c0_g2_i1	AT3G06260.1	70.732	164	44	2	8.94e-72	219
TRINITY_DN30797_c0_g1_i1	AT5G52340.1	75	72	17	1	1.47e-23	95.5
TRINITY_DN30797_c0_g1_i2	AT5G52340.1	85.616	146	20	1	1.18e-78	244
TRINITY_DN30798_c0_g1_i2	AT5G03530.1	74.699	83	18	1	3.55e-35	122
TRINITY_DN30802_c0_g1_i1	AT1G08070.1	69.136	162	50	0	8.99e-80	250
TRINITY_DN30802_c1_g1_i1	AT1G08070.1	57.627	531	220	3	0	620
TRINITY_DN30811_c0_g1_i1	AT1G11290.1	70.513	78	23	0	1.51e-34	126
TRINITY_DN30877_c0_g1_i1	AT3G14470.1	42.083	240	132	2	5.7e-57	194
TRINITY_DN30892_c0_g1_i1	AT2G33560.2	71.698	53	15	0	8.1e-27	85.1
TRINITY_DN30892_c0_g2_i1	AT2G33560.2	79.412	68	14	0	7.14e-39	131
TRINITY_DN30907_c0_g1_i1	AT1G79550.1	49.558	113	56	1	5.03e-30	110
TRINITY_DN30930_c0_g1_i2	AT4G36090.3	78.788	66	14	0	3.74e-31	116
TRINITY_DN30950_c0_g1_i1	AT5G15280.1	44.768	755	402	5	0	660
TRINITY_DN30966_c0_g1_i2	AT3G01440.1	55.392	204	86	4	9.25e-69	211
TRINITY_DN30967_c0_g1_i1	AT3G19050.1	61.29	155	60	0	1.45e-49	176
TRINITY_DN30971_c0_g1_i1	AT5G13530.1	82.278	79	14	0	5.85e-43	152
TRINITY_DN30992_c0_g1_i1	AT5G19420.2	88.406	69	8	0	2.15e-37	130
TRINITY_DN30993_c0_g1_i1	AT1G28010.1	65.574	122	39	1	2.1e-38	137
TRINITY_DN30994_c0_g1_i1	AT1G02810.1	51.515	99	39	3	1.42e-23	92.4
TRINITY_DN30994_c0_g2_i1	AT4G02330.1	47.656	128	55	5	1.23e-30	113
TRINITY_DN30995_c0_g1_i1	AT1G35710.1	48.571	105	49	2	5.99e-24	95.9
TRINITY_DN31000_c0_g1_i1	AT2G33260.1	68.563	334	97	2	2.31e-149	432
TRINITY_DN31004_c0_g1_i1	AT4G17600.1	77.381	84	19	0	5.27e-34	120
TRINITY_DN31004_c0_g1_i3	AT4G17600.1	63.035	257	77	6	1.27e-86	262
TRINITY_DN31007_c0_g1_i1	AT2G38370.1	48.525	305	139	6	4.24e-63	207
TRINITY_DN31011_c0_g1_i1	AT5G47500.1	45.455	99	54	0	8.56e-23	93.2
TRINITY_DN31015_c0_g1_i1	AT5G42490.1	53.704	108	43	2	9.72e-32	124
TRINITY_DN31022_c0_g1_i1	AT3G51680.1	47.951	244	114	4	4.79e-66	206
TRINITY_DN31023_c0_g1_i1	AT2G34930.1	42.162	185	105	2	1.54e-32	122
TRINITY_DN31035_c0_g1_i1	AT4G21060.1	47.368	171	80	3	2.74e-40	150
TRINITY_DN31036_c1_g1_i1	AT3G18270.1	52.128	188	70	2	5.3e-59	181
TRINITY_DN31036_c1_g1_i2	AT3G18270.1	52.128	188	70	2	4e-59	181
TRINITY_DN31037_c0_g2_i1	AT3G50950.2	62.963	81	30	0	4.93e-27	105
TRINITY_DN31045_c0_g1_i1	AT5G52340.1	74.286	70	18	0	5.4e-30	112
TRINITY_DN31045_c0_g1_i2	AT5G52340.1	75.61	123	30	0	1.47e-58	191
TRINITY_DN31046_c0_g1_i1	AT4G21270.1	70.543	258	76	0	2.81e-128	381
TRINITY_DN31048_c0_g1_i2	AT3G59550.1	71.171	111	32	0	2.96e-48	166
TRINITY_DN31051_c0_g1_i1	AT2G47140.1	56.989	93	39	1	1.86e-31	112
TRINITY_DN31051_c0_g2_i1	AT3G29260.1	54.167	168	73	3	1.17e-47	155
TRINITY_DN31052_c0_g1_i1	AT1G73870.1	82.54	63	9	1	9.68e-24	95.1
TRINITY_DN31052_c0_g1_i2	AT1G73870.1	64.407	118	33	4	4.3e-39	137
TRINITY_DN31054_c0_g1_i1	AT3G62820.1	55.689	167	69	3	7.47e-52	168
TRINITY_DN31063_c0_g1_i1	AT3G52600.1	50.575	87	42	1	2.95e-25	97.1
TRINITY_DN31066_c0_g1_i1	AT4G23160.1	37.705	183	110	1	1.22e-42	151
TRINITY_DN31076_c0_g1_i1	AT3G03000.1	80	160	30	1	3.83e-76	230
TRINITY_DN31080_c0_g1_i1	AT1G51550.1	62.187	320	111	4	8.34e-121	375
TRINITY_DN31080_c0_g1_i2	AT1G51550.1	61.712	444	156	5	2.96e-173	504
TRINITY_DN31091_c0_g1_i1	AT5G48600.2	71.277	94	27	0	3.99e-25	98.2
TRINITY_DN31095_c0_g1_i1	AT5G62360.1	45.556	90	48	1	3.76e-24	76.3
TRINITY_DN31095_c0_g2_i1	AT5G62360.1	46.296	162	85	2	9.91e-42	140
TRINITY_DN31103_c0_g1_i1	AT5G23960.1	39.815	108	65	0	3.15e-24	95.5
TRINITY_DN31141_c0_g1_i1	AT1G63680.1	59.57	512	169	11	4.21e-160	474
TRINITY_DN31141_c0_g2_i1	AT1G63680.1	86.667	165	22	0	5.32e-90	277
TRINITY_DN31155_c0_g1_i1	AT5G03800.1	63.24	321	117	1	1.4e-145	434
TRINITY_DN31163_c0_g1_i1	ATMG00810.1	40.805	174	102	1	6.67e-39	134
TRINITY_DN31163_c0_g2_i1	AT4G23160.1	40.87	115	67	1	3.2e-23	94
TRINITY_DN31166_c0_g1_i1	AT4G30860.1	76.364	110	26	0	2.46e-58	186
TRINITY_DN31179_c0_g1_i1	AT5G47850.1	53.324	737	291	18	0	704
TRINITY_DN31185_c0_g1_i1	AT2G33380.1	55.947	227	100	0	2.88e-94	280
TRINITY_DN31201_c0_g1_i1	AT3G08040.1	77.922	77	17	0	7.57e-28	103
TRINITY_DN31201_c0_g2_i1	AT3G08040.1	72.897	107	29	0	3.6e-26	100
TRINITY_DN31215_c0_g1_i1	AT1G13890.1	81.982	111	20	0	8.08e-65	199
TRINITY_DN31238_c0_g1_i1	AT3G24000.1	38.947	190	116	0	5.02e-45	157
TRINITY_DN31238_c0_g3_i1	AT5G66520.1	47.059	85	45	0	9.48e-22	87
TRINITY_DN31252_c0_g1_i1	AT5G19600.1	63.721	215	70	1	1.54e-89	275
TRINITY_DN31252_c0_g1_i2	AT5G19600.1	51.485	101	41	1	7.57e-33	120
TRINITY_DN31302_c0_g1_i1	AT3G03360.1	38.776	196	101	9	1.3e-22	95.9
TRINITY_DN31314_c0_g1_i1	AT5G13180.1	65.306	98	32	1	7.71e-42	137
TRINITY_DN31314_c0_g1_i2	AT5G13180.1	63.492	63	21	1	6.01e-22	86.7
TRINITY_DN31339_c0_g1_i1	AT5G64570.1	72.131	122	33	1	2.25e-52	177
TRINITY_DN31344_c0_g3_i1	AT3G24255.1	45.714	105	57	0	1.03e-22	99.4
TRINITY_DN31373_c0_g1_i1	AT3G21460.1	84.091	88	14	0	8.13e-53	160
TRINITY_DN31373_c0_g1_i2	AT3G21460.1	80.682	88	17	0	2.45e-49	153
TRINITY_DN31373_c0_g1_i3	AT2G30540.1	66.667	99	33	0	1.14e-47	152
TRINITY_DN31378_c0_g1_i1	AT2G38600.1	67.105	76	25	0	9.47e-33	112
TRINITY_DN31384_c0_g1_i1	AT5G38730.1	60.135	592	230	5	0	740
TRINITY_DN3139_c0_g1_i1	AT1G77010.1	53.409	88	35	1	4.71e-22	88.2
TRINITY_DN31433_c0_g1_i1	AT1G70820.1	75.281	89	22	0	1.26e-37	132
TRINITY_DN31439_c0_g2_i1	AT2G46960.2	54.688	128	56	1	3.28e-46	155
TRINITY_DN31532_c0_g1_i1	AT1G27210.1	67.213	122	40	0	6.76e-54	179
TRINITY_DN31536_c0_g1_i1	AT2G45040.1	60	75	30	0	2.93e-28	103
TRINITY_DN31542_c0_g1_i1	AT1G71490.1	65.934	91	31	0	5.22e-40	139
TRINITY_DN31542_c0_g2_i1	AT1G71490.1	62.733	161	58	1	2.43e-63	206
TRINITY_DN31542_c0_g3_i1	AT1G22830.1	45.188	239	127	2	3.06e-61	206
TRINITY_DN31554_c0_g1_i1	AT1G11120.1	50.365	137	31	3	4.76e-32	113
TRINITY_DN31558_c0_g1_i1	AT3G15130.1	58.427	89	37	0	2e-29	108
TRINITY_DN31558_c0_g2_i1	AT3G15130.1	48.837	86	42	1	1.65e-23	92
TRINITY_DN31571_c0_g1_i1	AT5G07440.1	72.18	133	37	0	1.12e-62	196
TRINITY_DN31592_c0_g1_i1	AT2G38720.1	66.071	112	37	1	5.3e-42	145
TRINITY_DN31595_c0_g1_i1	AT1G74630.1	38.519	135	82	1	4.15e-27	107
TRINITY_DN31596_c0_g1_i1	AT2G20000.1	82.979	47	8	0	3.28e-21	85.1
TRINITY_DN31596_c0_g1_i2	AT2G20000.1	81.395	86	16	0	1.92e-44	151
TRINITY_DN31622_c0_g1_i1	AT2G45010.1	63.366	202	68	2	6.59e-83	248
TRINITY_DN31640_c0_g1_i1	AT4G35540.1	50	184	81	5	1.38e-51	173
TRINITY_DN31653_c0_g1_i1	AT4G37580.1	75.333	150	37	0	6.63e-84	251
TRINITY_DN31653_c0_g1_i3	AT2G23060.1	73.786	103	24	2	4.22e-46	152
TRINITY_DN31667_c0_g1_i1	AT3G26700.1	40.94	149	80	4	1.99e-25	99
TRINITY_DN31667_c0_g1_i2	AT3G26700.1	42.857	161	86	4	3.12e-34	126
TRINITY_DN31667_c0_g1_i3	AT3G26700.1	43.243	148	80	2	4.97e-34	126
TRINITY_DN31668_c0_g1_i1	AT5G47460.1	44.878	205	107	4	9.11e-42	150
TRINITY_DN31683_c0_g1_i1	AT1G29160.1	72.277	101	23	3	4.6e-45	145
TRINITY_DN31697_c0_g1_i1	AT1G03010.1	62.5	128	38	2	3.5e-44	151
TRINITY_DN31698_c0_g1_i1	AT1G26330.2	58.537	123	45	2	7.27e-44	151
TRINITY_DN31698_c0_g1_i2	AT1G26330.2	61.458	96	36	1	1.01e-34	127
TRINITY_DN31711_c0_g1_i1	AT5G40820.1	55.479	146	59	2	9.03e-43	153
TRINITY_DN31733_c0_g1_i1	AT2G26170.1	76.119	201	48	0	6e-112	329
TRINITY_DN31733_c0_g2_i1	AT2G26170.1	71.91	178	49	1	9.2e-76	239
TRINITY_DN31784_c0_g1_i1	AT2G04850.1	71.875	192	51	1	4.94e-84	254
TRINITY_DN31785_c0_g1_i1	AT4G15480.1	59.176	267	107	2	9.73e-115	340
TRINITY_DN31785_c0_g2_i1	AT4G15480.1	64.286	98	34	1	2.69e-38	133
TRINITY_DN31814_c0_g1_i2	AT3G23430.1	77.143	105	24	0	2.48e-50	178
TRINITY_DN31826_c0_g1_i1	AT1G15570.1	73.75	80	21	0	1.08e-37	130
TRINITY_DN31833_c0_g2_i1	AT5G62000.1	53.922	102	43	2	1.21e-28	107
TRINITY_DN31847_c1_g1_i1	AT4G20860.1	64.935	77	27	0	9.85e-24	92.4
TRINITY_DN31857_c0_g1_i1	AT3G42640.1	81.69	142	26	0	4.11e-71	229
TRINITY_DN31858_c0_g1_i1	AT5G47820.1	57.576	198	69	3	2.58e-59	199
TRINITY_DN31867_c0_g1_i1	AT3G14630.1	51.408	142	68	1	5.74e-46	159
TRINITY_DN31873_c0_g1_i1	AT4G23800.1	66.087	115	38	1	2.98e-31	115
TRINITY_DN31877_c0_g1_i1	AT4G18050.1	69.163	227	70	0	2.94e-87	282
TRINITY_DN31881_c0_g1_i2	AT5G60960.1	54.396	182	82	1	1.18e-63	207
TRINITY_DN31882_c0_g1_i2	AT1G49480.1	67.925	106	33	1	5.49e-48	154
TRINITY_DN31882_c0_g1_i3	AT1G49480.1	66.265	83	27	1	1.42e-33	117
TRINITY_DN31883_c0_g1_i1	AT4G23160.1	63.158	76	28	0	2.48e-27	102
TRINITY_DN31888_c0_g1_i1	AT5G39660.1	50	144	54	5	8.17e-31	117
TRINITY_DN31898_c0_g1_i1	AT2G27430.1	75	124	28	2	1.5e-43	147
TRINITY_DN31910_c0_g1_i1	AT1G03220.1	44.282	411	201	11	4.97e-97	301
TRINITY_DN31943_c0_g1_i1	AT3G61680.1	72.973	74	20	0	9.38e-36	126
TRINITY_DN31943_c0_g2_i1	AT3G61680.1	64.615	65	23	0	1.24e-23	94.7
TRINITY_DN31959_c0_g1_i1	AT3G26782.1	72.174	115	32	0	3.86e-54	181
TRINITY_DN31967_c0_g1_i1	AT2G28260.1	58.47	183	76	0	3.46e-66	214
TRINITY_DN31967_c0_g2_i1	AT2G28260.1	72.289	83	21	1	1.15e-38	134
TRINITY_DN31972_c0_g1_i1	AT3G25700.1	65.258	426	137	4	0	543
TRINITY_DN31999_c0_g1_i1	AT3G48270.1	61.176	85	33	0	9.25e-35	125
TRINITY_DN32005_c0_g1_i1	AT1G72300.1	55.882	102	43	2	7.77e-26	99.8
TRINITY_DN32005_c0_g2_i1	AT1G17250.1	62.319	69	26	0	1.29e-21	85.9
TRINITY_DN32005_c0_g3_i1	AT1G17250.1	55.939	261	113	2	1.64e-84	267
TRINITY_DN32005_c0_g4_i1	AT1G17250.1	52.448	143	59	4	5.88e-26	105
TRINITY_DN32006_c0_g1_i1	AT5G14420.1	80.392	51	10	0	9.54e-23	89
TRINITY_DN32014_c0_g1_i1	AT1G77360.1	52.778	72	34	0	3.51e-21	89.4
TRINITY_DN32029_c1_g1_i2	AT3G26040.1	39.444	180	102	3	5.17e-25	101
TRINITY_DN32056_c0_g1_i1	AT3G59420.1	64.557	79	27	1	1.2e-31	115
TRINITY_DN32093_c0_g1_i1	AT3G16150.1	81.364	220	39	1	2.24e-128	367
TRINITY_DN32097_c0_g2_i1	AT5G10720.1	54.167	96	43	1	4.93e-27	102
TRINITY_DN32103_c0_g1_i1	AT3G24255.1	37.931	116	72	0	2.21e-21	87.4
TRINITY_DN32115_c0_g1_i1	AT1G04730.1	49.286	140	69	2	6.15e-27	109
TRINITY_DN32135_c0_g1_i1	AT4G36610.1	70.536	224	66	0	2.66e-103	301
TRINITY_DN32138_c0_g1_i1	AT4G20940.1	79.63	108	22	0	2.32e-54	189
TRINITY_DN32160_c0_g1_i1	AT2G36690.1	65.289	121	39	1	1.82e-46	153
TRINITY_DN32162_c0_g1_i1	AT2G40600.1	75.258	194	48	0	1.11e-89	269
TRINITY_DN32184_c0_g1_i2	AT2G33590.1	57.143	84	35	1	1.64e-23	90.5
TRINITY_DN32184_c0_g2_i2	AT2G33590.1	59.146	164	64	3	1.03e-49	165
TRINITY_DN32193_c0_g1_i1	AT5G56840.1	52.976	168	66	3	6.98e-50	164
TRINITY_DN32193_c0_g1_i2	AT5G56840.1	53.571	168	65	3	1.8e-50	164
TRINITY_DN32219_c0_g1_i1	AT1G74100.1	40.816	196	102	2	1.98e-50	165
TRINITY_DN32221_c0_g1_i1	AT4G23160.1	54.639	97	39	1	1.6e-30	112
TRINITY_DN32228_c0_g1_i1	AT1G79620.1	77.358	159	36	0	2.8e-83	263
TRINITY_DN32228_c0_g2_i1	AT1G79620.1	81.768	181	33	0	1.61e-102	315
TRINITY_DN32248_c0_g1_i1	AT3G53810.1	56	100	42	1	4.6e-30	112
TRINITY_DN32248_c0_g2_i1	AT3G53810.1	53.333	240	111	1	2.87e-86	269
TRINITY_DN32249_c0_g1_i1	AT3G50740.1	51.943	283	130	4	8.64e-96	291
TRINITY_DN32250_c0_g1_i1	AT1G07810.1	42.797	236	133	1	2.28e-56	195
TRINITY_DN32284_c0_g2_i1	AT5G53990.1	52.863	227	104	2	2.51e-81	251
TRINITY_DN32294_c0_g1_i1	AT4G17970.1	66.946	239	71	2	1.65e-92	284
TRINITY_DN32298_c0_g1_i1	AT4G14880.1	70.175	57	17	0	1.05e-23	91.7
TRINITY_DN32316_c0_g2_i1	ATCG00160.1	31.953	169	108	1	3.41e-33	117
TRINITY_DN32318_c0_g1_i1	ATCG00190.1	45.946	148	79	1	3.59e-42	150
TRINITY_DN32326_c0_g1_i2	AT3G53200.1	56	150	58	1	1.29e-43	144
TRINITY_DN32327_c0_g1_i1	AT4G30200.2	47.619	105	49	2	3.91e-26	104
TRINITY_DN32341_c0_g1_i1	AT5G12180.1	82.857	70	12	0	5.43e-36	126
TRINITY_DN32341_c0_g1_i2	AT4G23650.1	76.19	63	15	0	2.57e-38	102
TRINITY_DN32343_c0_g1_i1	AT3G47840.1	64.53	234	83	0	6.64e-106	324
TRINITY_DN32354_c0_g1_i1	AT3G47110.1	48.101	158	81	1	7.47e-25	99.8
TRINITY_DN32378_c0_g1_i1	AT3G42660.1	63.415	82	30	0	1.08e-30	114
TRINITY_DN32390_c0_g2_i1	AT2G01540.1	60.714	84	31	1	1.36e-32	110
TRINITY_DN32394_c0_g1_i1	AT2G30900.1	63.441	93	33	1	9.98e-39	135
TRINITY_DN32394_c0_g1_i2	AT2G30900.1	63.158	57	21	0	2.02e-21	92.4
TRINITY_DN32411_c0_g2_i1	AT3G47460.1	63.83	188	67	1	3.71e-72	237
TRINITY_DN32419_c0_g1_i1	AT5G05510.1	79.167	72	15	0	2.38e-25	96.3
TRINITY_DN32419_c0_g2_i1	AT5G05510.1	78.182	55	12	0	4.88e-25	95.5
TRINITY_DN32426_c0_g1_i2	AT1G24290.1	59.615	364	109	7	1.82e-131	388
TRINITY_DN32451_c0_g1_i1	AT1G43630.1	45.405	185	90	4	1.42e-45	157
TRINITY_DN32452_c0_g1_i1	AT1G09910.1	61.538	78	29	1	7.33e-31	112
TRINITY_DN32466_c0_g1_i1	AT1G50590.1	64.394	132	42	3	1.42e-54	175
TRINITY_DN32466_c0_g2_i1	AT2G43120.1	67.416	89	28	1	5.86e-36	124
TRINITY_DN32474_c0_g1_i1	AT5G27240.1	42.941	170	89	2	2.53e-45	158
TRINITY_DN32521_c0_g1_i1	AT2G33580.1	47.356	435	198	8	1.71e-124	375
TRINITY_DN32542_c0_g1_i1	AT1G73080.1	57.303	89	38	0	6.23e-25	97.1
TRINITY_DN32556_c0_g1_i1	AT3G48560.1	82.87	216	37	0	1.5e-129	383
TRINITY_DN32557_c0_g1_i1	AT4G34880.1	59.859	142	45	2	2.77e-49	164
TRINITY_DN32577_c0_g2_i1	AT1G62950.1	68.243	148	45	2	5.08e-51	173
TRINITY_DN32577_c0_g3_i1	AT1G12460.1	57.931	145	61	0	1.1e-51	175
TRINITY_DN32582_c0_g1_i1	AT1G07530.1	56.716	67	29	0	1.33e-22	90.5
TRINITY_DN32582_c0_g2_i1	AT1G07530.1	56.757	148	63	1	2.59e-56	187
TRINITY_DN32609_c0_g1_i1	AT2G39510.1	70.248	121	36	0	2.17e-57	183
TRINITY_DN32612_c0_g2_i1	AT5G54490.1	71.212	66	16	2	5.75e-23	84.7
TRINITY_DN32623_c0_g1_i1	AT4G18050.1	75.269	93	23	0	3.28e-45	154
TRINITY_DN32623_c0_g2_i1	AT1G02520.1	60.526	76	30	0	1.2e-22	89.4
TRINITY_DN32650_c0_g1_i1	AT5G05510.1	49.02	153	42	6	2.46e-34	123
TRINITY_DN32659_c0_g1_i1	AT1G14820.3	64.706	68	23	1	5.77e-26	95.1
TRINITY_DN32666_c0_g1_i1	AT2G15730.1	64.876	242	80	2	4.82e-114	330
TRINITY_DN32700_c0_g1_i1	AT5G12020.1	58.779	131	50	2	1.14e-47	155
TRINITY_DN32713_c0_g1_i1	AT1G54570.1	65.152	66	23	0	5.36e-26	75.1
TRINITY_DN32713_c0_g1_i2	AT1G54570.1	68.182	44	14	0	6.29e-26	74.3
TRINITY_DN32714_c0_g1_i1	AT1G10930.1	80.583	103	20	0	1.51e-47	161
TRINITY_DN32716_c0_g1_i1	AT3G57200.1	84.416	77	12	0	3.44e-44	150
TRINITY_DN32727_c0_g1_i1	AT1G80760.1	85.377	212	28	1	1.64e-98	290
TRINITY_DN32736_c0_g1_i1	AT1G19260.1	53.75	80	37	0	6.19e-23	90.5
TRINITY_DN32767_c0_g1_i1	AT3G29590.1	41.064	470	239	12	1.25e-103	317
TRINITY_DN32778_c0_g1_i1	AT1G69080.1	42.922	219	102	8	9.42e-50	161
TRINITY_DN32778_c0_g1_i2	AT1G69080.1	42.544	228	98	9	3.6e-49	160
TRINITY_DN32780_c0_g1_i1	AT4G18540.1	74.603	63	16	0	2.75e-31	113
TRINITY_DN32780_c1_g1_i1	AT4G18540.1	77.119	118	27	0	1.67e-63	201
TRINITY_DN32800_c0_g1_i1	AT1G08440.1	57.778	90	38	0	9.92e-34	121
TRINITY_DN32800_c0_g1_i2	AT1G08440.1	63.121	141	52	0	1.58e-61	196
TRINITY_DN32815_c0_g1_i1	AT3G46840.1	59.504	121	47	1	4.61e-37	103
TRINITY_DN32818_c0_g1_i1	AT4G02930.1	57.328	232	94	2	8.8e-71	223
TRINITY_DN32854_c0_g1_i2	AT1G49960.1	82	100	18	0	2.31e-49	163
TRINITY_DN32854_c0_g2_i1	AT1G49960.1	64.912	57	20	0	2.74e-23	92
TRINITY_DN32878_c0_g1_i1	AT2G01050.1	36.559	93	59	0	4.09e-21	85.9
TRINITY_DN32885_c0_g2_i1	AT5G60720.1	46.798	203	81	7	4.63e-40	143
TRINITY_DN32926_c0_g1_i2	AT4G35620.1	72.289	83	23	0	7.79e-35	122
TRINITY_DN32928_c0_g1_i1	AT3G46730.1	38.889	180	102	4	1.21e-31	119
TRINITY_DN32935_c0_g1_i1	AT1G05370.1	63.725	102	34	1	7.33e-40	138
TRINITY_DN32942_c0_g1_i1	AT2G04860.1	53.488	129	60	0	2.39e-38	136
TRINITY_DN32942_c0_g2_i1	AT2G04860.1	60	155	61	1	8.42e-55	182
TRINITY_DN32942_c0_g3_i1	AT2G04860.1	53.846	156	71	1	2.63e-47	164
TRINITY_DN32944_c0_g1_i1	AT3G05620.1	45.556	180	88	2	2.44e-48	166
TRINITY_DN32944_c0_g2_i1	AT3G05620.1	66.667	105	34	1	5.93e-44	149
TRINITY_DN32949_c0_g1_i1	AT3G50950.2	64.706	323	110	2	1.56e-148	438
TRINITY_DN32958_c0_g1_i1	AT1G62400.1	95.522	67	3	0	1.67e-42	139
TRINITY_DN32964_c0_g1_i1	AT1G23760.1	62.222	90	31	2	9.17e-29	107
TRINITY_DN32982_c0_g1_i1	AT5G15900.1	54.545	165	73	2	1.87e-60	196
TRINITY_DN32982_c0_g2_i1	AT5G15890.1	60.577	104	40	1	4.26e-40	145
TRINITY_DN32982_c0_g2_i2	AT5G15890.1	53.333	180	76	3	2.09e-63	206
TRINITY_DN33001_c0_g1_i1	AT4G18010.1	77.041	196	45	0	1.31e-115	342
TRINITY_DN33002_c0_g1_i1	AT3G59680.2	53.704	216	75	9	7.97e-61	191
TRINITY_DN33002_c0_g1_i2	AT3G59680.2	55.5	200	65	8	1.5e-59	189
TRINITY_DN33003_c0_g1_i1	AT1G49000.1	44.079	152	64	5	8.46e-27	99
TRINITY_DN33008_c0_g1_i1	AT5G49110.2	53.333	435	191	4	5.99e-122	391
TRINITY_DN33008_c0_g1_i2	AT5G49110.2	55.51	490	206	4	6.54e-149	463
TRINITY_DN33008_c0_g2_i1	AT5G49110.2	64.773	88	31	0	1.25e-22	89.7
TRINITY_DN33013_c0_g1_i1	AT4G01900.1	62.5	176	65	1	2.22e-71	214
TRINITY_DN33016_c0_g2_i1	AT4G05200.1	66	100	34	0	2.39e-43	149
TRINITY_DN33016_c0_g2_i2	AT1G11340.1	48.884	448	201	9	1.36e-136	413
TRINITY_DN33019_c0_g1_i1	AT5G17860.1	55	220	93	2	2.75e-47	163
TRINITY_DN33037_c0_g1_i1	AT4G09010.1	67.179	195	57	4	1.43e-78	241
TRINITY_DN33047_c0_g1_i1	AT3G51550.1	42.678	239	122	8	8.64e-38	140
TRINITY_DN33101_c0_g1_i1	AT3G42170.1	32.78	241	133	5	3.98e-33	127
TRINITY_DN33107_c1_g1_i1	AT1G18390.2	39.516	124	70	3	3.78e-21	90.1
TRINITY_DN33109_c0_g1_i1	AT1G71970.1	42.012	169	60	5	1.13e-27	107
TRINITY_DN33111_c0_g1_i2	AT5G22580.1	59.184	98	40	0	8.87e-39	130
TRINITY_DN33139_c0_g1_i1	AT5G10690.1	52.747	91	43	0	5.5e-27	103
TRINITY_DN33173_c0_g1_i1	AT2G40200.1	46.857	175	81	4	3.78e-31	115
TRINITY_DN33203_c0_g1_i1	AT1G59960.1	48.148	351	153	4	5.96e-117	343
TRINITY_DN33203_c0_g1_i2	AT1G59960.1	46.049	367	153	4	3.46e-115	340
TRINITY_DN33205_c0_g1_i1	AT2G13600.1	63.285	207	75	1	1.92e-84	266
TRINITY_DN33206_c0_g3_i1	AT3G30530.1	70	110	28	2	5.65e-46	150
TRINITY_DN33210_c0_g1_i1	AT4G16730.1	40.909	132	69	1	2.27e-27	107
TRINITY_DN33210_c0_g1_i2	AT3G25830.1	41.961	255	135	5	1.87e-56	190
TRINITY_DN33215_c0_g1_i1	AT5G45880.1	41.86	129	71	2	3.47e-32	117
TRINITY_DN33216_c0_g1_i1	AT4G30870.1	57.831	83	33	1	1.69e-26	100
TRINITY_DN33222_c0_g1_i1	AT1G43910.1	50.947	475	205	4	1.82e-154	450
TRINITY_DN33222_c0_g1_i2	AT1G43910.1	53.556	450	206	3	5.19e-160	463
TRINITY_DN33231_c0_g1_i1	AT5G10440.1	56.471	85	37	0	2.81e-25	100
TRINITY_DN33232_c0_g2_i1	AT5G49030.1	43.421	380	199	6	2.93e-101	322
TRINITY_DN33243_c0_g1_i1	AT4G17240.1	57.241	145	40	5	1.26e-43	146
TRINITY_DN33250_c0_g1_i1	AT3G60380.1	34.848	264	135	10	2.34e-25	112
TRINITY_DN33252_c0_g2_i1	AT1G54470.2	45.865	133	68	2	3.87e-27	104
TRINITY_DN33258_c0_g1_i1	AT1G54385.1	75.949	316	63	1	8.14e-163	466
TRINITY_DN33260_c0_g1_i1	ATMG00820.1	54.737	95	43	0	2.58e-31	108
TRINITY_DN33260_c0_g1_i2	ATMG00820.1	55.789	95	42	0	1.76e-31	109
TRINITY_DN33264_c0_g1_i1	AT3G57090.1	59.398	133	54	0	3.59e-57	176
TRINITY_DN33285_c0_g1_i1	AT5G55090.1	46.91	356	162	7	1.41e-102	310
TRINITY_DN33290_c0_g1_i1	AT1G69210.1	66.486	185	62	0	1.78e-86	266
TRINITY_DN33292_c0_g1_i1	AT5G48330.1	62.353	85	30	2	1.1e-25	101
TRINITY_DN33292_c0_g1_i2	AT5G48330.1	63.636	165	57	3	1.91e-54	180
TRINITY_DN33298_c0_g2_i2	AT1G51800.1	42.945	163	88	3	8.37e-38	139
TRINITY_DN33304_c0_g1_i1	AT1G50890.1	67.442	86	27	1	3.35e-26	101
TRINITY_DN33314_c0_g1_i1	AT5G19600.1	65.278	216	75	0	1.5e-93	289
TRINITY_DN33314_c0_g2_i1	AT5G19600.1	61.268	142	54	1	8.31e-55	182
TRINITY_DN33325_c0_g1_i1	AT1G79670.1	55.752	113	49	1	5.19e-39	138
TRINITY_DN33344_c0_g1_i1	AT3G14570.1	72.5	80	22	0	1.07e-38	135
TRINITY_DN33350_c0_g1_i1	AT5G22430.1	45.752	153	77	4	4.23e-34	119
TRINITY_DN33365_c0_g1_i1	AT2G43480.1	55.172	145	34	1	2.58e-56	154
TRINITY_DN33399_c0_g1_i2	AT3G57060.2	75.926	54	13	0	6.19e-22	88.2
TRINITY_DN33399_c0_g1_i3	AT3G57060.2	78.641	103	22	0	1.84e-51	172
TRINITY_DN33418_c0_g1_i1	AT4G23160.1	40.336	119	71	0	6.17e-26	101
TRINITY_DN33426_c0_g1_i1	AT2G36710.1	64.948	194	59	2	4.64e-86	263
TRINITY_DN33440_c0_g1_i1	AT1G02180.1	57.971	69	29	0	6.52e-26	94.4
TRINITY_DN33457_c0_g2_i1	AT4G22080.1	67.241	58	19	0	6.18e-23	89.4
TRINITY_DN33477_c0_g2_i1	AT1G21980.1	64.368	87	31	0	9.45e-34	121
TRINITY_DN33477_c0_g3_i1	AT1G21980.1	78.571	84	18	0	5.07e-44	151
TRINITY_DN33477_c0_g3_i2	AT1G21980.1	76.19	63	15	0	1.21e-30	113
TRINITY_DN33486_c0_g1_i1	AT3G25950.1	60	65	26	0	3.09e-24	90.9
TRINITY_DN33486_c0_g3_i1	AT5G14280.1	55.696	79	30	3	1.58e-21	85.9
TRINITY_DN33489_c0_g1_i1	AT4G37050.1	57.222	180	75	1	3.93e-57	186
TRINITY_DN33489_c0_g1_i2	AT4G37050.1	57.222	180	75	1	3.66e-57	186
TRINITY_DN33493_c0_g1_i1	AT3G18260.1	46.939	98	52	0	5.08e-31	108
TRINITY_DN33522_c0_g1_i1	AT3G60010.1	42.537	134	71	4	7.54e-30	106
TRINITY_DN33560_c0_g1_i1	AT4G23160.1	51.485	101	44	1	5.54e-28	106
TRINITY_DN33612_c0_g2_i1	AT1G09410.1	63.462	104	38	0	2.13e-42	146
TRINITY_DN33612_c0_g3_i1	AT1G09410.1	68.056	72	21	1	3.71e-28	104
TRINITY_DN33615_c0_g2_i1	AT4G37750.1	94.737	76	4	0	7.15e-46	153
TRINITY_DN33621_c0_g1_i1	AT4G10770.1	77.559	254	57	0	1.49e-119	364
TRINITY_DN33621_c0_g1_i2	AT4G10770.1	77.559	254	57	0	1.67e-120	365
TRINITY_DN33621_c0_g1_i3	AT4G10770.1	70.732	82	24	0	2.41e-26	103
TRINITY_DN33621_c0_g2_i1	AT4G10770.1	62.939	456	130	2	0	610
TRINITY_DN33644_c0_g1_i1	AT2G45610.1	39.631	217	120	5	1.5e-45	158
TRINITY_DN33656_c0_g1_i1	AT4G23160.1	47.712	153	76	1	9.6e-47	161
TRINITY_DN33671_c0_g1_i1	AT2G27920.1	73.869	199	49	2	5.47e-81	252
TRINITY_DN33722_c1_g1_i1	AT5G63020.1	31.897	232	144	7	1.64e-31	110
TRINITY_DN33734_c0_g1_i1	AT4G33330.2	55.914	186	78	2	9.68e-65	212
TRINITY_DN33745_c0_g1_i1	AT1G52640.1	67.105	152	50	0	2.29e-81	249
TRINITY_DN33745_c0_g2_i1	AT1G52640.1	51.765	85	38	1	4.36e-27	102
TRINITY_DN33748_c0_g1_i1	AT4G04930.1	80.682	88	17	0	5.57e-45	147
TRINITY_DN33748_c0_g2_i1	AT4G04930.1	86.885	61	8	0	4.58e-33	115
TRINITY_DN33750_c0_g1_i1	AT2G40030.1	65.714	70	24	0	2.53e-23	95.9
TRINITY_DN33753_c0_g1_i1	AT4G12620.1	73.418	79	21	0	8.44e-36	131
TRINITY_DN33760_c0_g1_i1	AT5G14180.1	52.308	130	59	1	1.17e-47	160
TRINITY_DN33760_c0_g1_i2	AT5G14180.1	52.308	130	59	1	4.54e-47	160
TRINITY_DN33763_c0_g1_i1	AT2G25870.1	80	55	9	1	1.33e-21	90.9
TRINITY_DN33768_c1_g1_i1	AT4G02780.1	65.254	236	82	0	2.49e-109	335
TRINITY_DN33768_c1_g1_i2	AT4G02780.1	66.667	276	92	0	8e-134	400
TRINITY_DN33768_c1_g2_i1	AT4G02780.1	68.493	146	46	0	6.56e-69	221
TRINITY_DN3376_c0_g1_i1	AT3G54750.3	49.505	101	46	1	2.16e-24	99
TRINITY_DN33788_c0_g1_i1	AT1G29300.1	58.228	79	33	0	9.3e-25	96.7
TRINITY_DN33788_c0_g2_i1	AT1G29300.1	67.143	70	23	0	2.59e-27	102
TRINITY_DN33794_c0_g1_i1	AT1G05260.1	53.481	316	140	6	1.05e-109	324
TRINITY_DN33799_c0_g1_i1	AT4G24220.1	65.931	317	106	1	1.7e-156	443
TRINITY_DN33799_c0_g1_i2	AT4G24220.1	64.14	343	112	3	5.66e-161	455
TRINITY_DN33816_c0_g1_i1	AT2G45460.3	37.975	237	104	9	2.62e-23	98.2
TRINITY_DN33837_c0_g1_i2	AT4G35150.1	35.638	188	110	3	1.64e-36	129
TRINITY_DN33840_c0_g1_i1	ATMG00860.1	57.658	111	45	1	7.8e-39	127
TRINITY_DN33852_c0_g1_i1	AT5G62720.1	80.328	61	12	0	1.6e-29	108
TRINITY_DN33858_c0_g1_i1	AT4G23160.1	41.176	136	79	1	1.04e-23	95.9
TRINITY_DN33874_c0_g1_i1	AT2G17140.1	67.247	287	94	0	3.8e-135	403
TRINITY_DN33874_c0_g2_i1	AT2G17140.1	59.105	313	127	1	3.4e-124	377
TRINITY_DN33881_c0_g1_i1	AT5G20950.1	87.129	101	13	0	5.21e-41	145
TRINITY_DN33882_c0_g1_i1	AT5G60720.1	50.676	148	61	2	1.17e-37	136
TRINITY_DN33882_c0_g1_i2	AT5G60720.1	60.588	170	50	3	3.03e-58	193
TRINITY_DN33883_c0_g1_i1	AT5G67090.1	50	124	54	3	7.09e-32	117
TRINITY_DN33883_c0_g2_i1	AT5G67090.1	44.262	244	115	5	7.06e-64	211
TRINITY_DN33905_c0_g1_i1	AT1G14140.1	78.049	82	17	1	5.78e-42	141
TRINITY_DN33943_c0_g1_i1	AT3G23890.1	72.593	135	36	1	3.75e-65	214
TRINITY_DN33966_c0_g1_i1	AT3G53810.1	69.231	78	23	1	2.48e-33	119
TRINITY_DN33974_c0_g1_i1	AT3G52740.1	58.333	72	30	0	4.23e-26	97.8
TRINITY_DN33981_c0_g1_i1	AT4G23160.1	38.235	170	101	1	3.23e-36	132
TRINITY_DN33983_c0_g1_i1	AT4G22290.1	59.333	150	43	3	3.37e-28	107
TRINITY_DN34035_c0_g1_i1	AT1G19670.1	46.491	342	131	7	1.25e-80	255
TRINITY_DN34035_c0_g1_i2	AT1G19670.1	51.118	313	130	8	1.94e-85	267
TRINITY_DN34062_c0_g2_i1	AT1G73050.1	73.611	72	19	0	1.64e-33	119
TRINITY_DN34067_c0_g1_i1	AT1G11290.1	65.092	381	133	0	0	531
TRINITY_DN34067_c0_g2_i1	AT1G11290.1	82.857	70	12	0	8.23e-38	132
TRINITY_DN34067_c0_g3_i1	AT1G11290.1	65.385	78	27	0	5.86e-33	118
TRINITY_DN34067_c0_g4_i1	AT1G11290.1	70.635	126	37	0	1.86e-60	197
TRINITY_DN34068_c0_g1_i1	AT4G39790.1	73.529	68	15	2	2.29e-30	110
TRINITY_DN34069_c0_g1_i1	AT1G66150.1	63.784	185	60	4	3.28e-54	184
TRINITY_DN34071_c0_g1_i1	AT2G33280.1	58.025	162	68	0	2.7e-46	157
TRINITY_DN34091_c0_g1_i1	AT5G66360.2	58.594	128	52	1	2.66e-32	120
TRINITY_DN34091_c0_g1_i2	AT5G66360.2	62.874	167	61	1	1.19e-55	181
TRINITY_DN34096_c0_g1_i1	AT1G03060.1	68.354	79	22	2	6.64e-30	109
TRINITY_DN34107_c0_g1_i1	AT4G23160.1	44.076	211	108	3	1.11e-45	169
TRINITY_DN34107_c0_g2_i1	AT4G23160.1	43.939	132	74	0	1.42e-27	106
TRINITY_DN34144_c0_g1_i1	AT2G41080.1	66.667	78	26	0	9.81e-24	92.4
TRINITY_DN34144_c0_g2_i1	AT2G41080.1	61.497	187	72	0	2.26e-79	246
TRINITY_DN34173_c0_g1_i1	AT2G23180.1	49.032	155	77	1	1.31e-49	166
TRINITY_DN34184_c0_g2_i1	AT3G56150.1	63.235	136	48	1	1.97e-38	108
TRINITY_DN34189_c0_g1_i1	AT3G51680.1	52.336	107	42	1	7.74e-26	102
TRINITY_DN34191_c0_g1_i1	AT3G30530.1	52	100	19	2	1.11e-23	89.7
TRINITY_DN34195_c0_g1_i1	AT5G20740.1	54.971	171	68	4	4.7e-60	189
TRINITY_DN34197_c0_g1_i1	AT2G33580.1	46.429	224	110	5	2.01e-52	180
TRINITY_DN34200_c0_g1_i1	AT5G10720.1	82.653	98	17	0	4.33e-49	166
TRINITY_DN34215_c0_g1_i1	AT4G20940.1	81.982	111	17	2	1.83e-53	178
TRINITY_DN34232_c0_g1_i1	AT1G12330.1	63.273	275	79	6	1.59e-118	351
TRINITY_DN34232_c0_g2_i1	AT1G12330.1	49.772	219	62	6	1.01e-54	182
TRINITY_DN34235_c0_g1_i1	AT3G09270.1	44.144	222	118	3	4.95e-62	197
TRINITY_DN34235_c0_g1_i2	AT3G09270.1	57.143	105	44	1	9.54e-49	136
TRINITY_DN34237_c0_g1_i1	AT1G74720.1	86.957	69	9	0	1.68e-36	128
TRINITY_DN34237_c0_g2_i1	AT1G74720.1	83.133	83	14	0	3.16e-34	122
TRINITY_DN34239_c0_g1_i1	AT4G15480.1	54.359	195	85	1	3.29e-56	184
TRINITY_DN34260_c0_g1_i1	AT5G60900.1	35.779	777	380	26	2.94e-137	425
TRINITY_DN34260_c0_g1_i2	AT5G60900.1	53.199	297	129	6	1.25e-101	330
TRINITY_DN34274_c0_g1_i1	AT5G39580.1	73.81	84	22	0	3.09e-40	135
TRINITY_DN34274_c0_g2_i1	AT5G64120.1	73.256	86	23	0	3.6e-39	131
TRINITY_DN34283_c0_g1_i1	AT2G21080.1	49.593	123	56	2	5.56e-22	89
TRINITY_DN34292_c0_g1_i1	AT2G17930.1	62.759	145	52	2	5.88e-53	179
TRINITY_DN34296_c0_g1_i1	AT3G56370.1	58.621	174	48	2	6.8e-56	187
TRINITY_DN34296_c0_g1_i2	AT3G56370.1	68.317	101	32	0	1.93e-40	142
TRINITY_DN34306_c0_g1_i1	AT1G48720.1	51.042	96	43	2	4.9e-30	103
TRINITY_DN34310_c0_g1_i1	AT1G14430.1	52.661	545	226	11	1.52e-176	513
TRINITY_DN34317_c0_g1_i1	AT5G25260.1	63.636	88	25	2	1.09e-29	108
TRINITY_DN34317_c0_g2_i2	AT5G25250.1	74.138	116	19	1	3.73e-33	119
TRINITY_DN34317_c0_g3_i1	AT5G25250.1	84.034	119	19	0	2.44e-70	217
TRINITY_DN34317_c0_g4_i1	AT5G25250.1	77.381	84	19	0	2.23e-38	132
TRINITY_DN34326_c0_g1_i1	AT4G19020.1	66.667	63	21	0	1.29e-26	100
TRINITY_DN34326_c0_g2_i1	AT4G19020.1	65.753	73	25	0	2.01e-29	108
TRINITY_DN34351_c0_g1_i1	AT3G20240.1	67.857	56	18	0	4.88e-23	89
TRINITY_DN34351_c0_g2_i1	AT3G20240.1	84.932	73	11	0	1.14e-39	138
TRINITY_DN34363_c0_g2_i1	AT2G41480.1	75.472	106	26	0	6.34e-53	171
TRINITY_DN34375_c0_g1_i1	AT5G13880.1	50.877	171	68	7	2.41e-35	127
TRINITY_DN34377_c0_g1_i1	AT5G49110.2	63.75	80	27	1	1.52e-25	103
TRINITY_DN34381_c0_g1_i1	AT3G57650.1	63.158	57	21	0	1.99e-22	89
TRINITY_DN34384_c0_g1_i1	AT3G58590.1	58.264	242	101	0	1.5e-103	315
TRINITY_DN34400_c0_g1_i1	AT4G01030.1	47.059	255	134	1	1.7e-77	248
TRINITY_DN34400_c0_g2_i1	AT4G01030.1	52.023	173	83	0	2.01e-51	175
TRINITY_DN34412_c0_g1_i1	AT2G06050.2	72.727	77	21	0	1.57e-33	120
TRINITY_DN34412_c0_g2_i1	AT2G06050.2	70	40	12	0	4.1e-22	62.4
TRINITY_DN34414_c0_g1_i1	AT5G49170.1	46.897	145	46	6	2.89e-25	95.5
TRINITY_DN34420_c0_g1_i1	AT5G06740.1	35.401	387	207	14	1.16e-54	195
TRINITY_DN34420_c0_g1_i2	AT5G06740.1	40.033	602	318	13	1.76e-139	423
TRINITY_DN34420_c0_g1_i3	AT5G06740.1	45.62	274	142	2	1.62e-103	269
TRINITY_DN34434_c0_g1_i1	AT3G11460.1	55.319	141	63	0	7.85e-48	162
TRINITY_DN34434_c0_g2_i1	AT3G11460.1	63	100	37	0	4.34e-39	136
TRINITY_DN3444_c0_g1_i1	AT3G61040.1	51.095	137	65	2	3.77e-46	155
TRINITY_DN3444_c1_g1_i1	AT3G52970.2	61.111	72	25	2	1.04e-25	97.4
TRINITY_DN34460_c0_g1_i1	AT3G11210.1	60.163	123	48	1	3.66e-49	158
TRINITY_DN34460_c0_g1_i2	AT3G11210.1	59.322	177	67	3	5.62e-69	214
TRINITY_DN34481_c0_g1_i1	AT2G39780.1	47.257	237	115	4	4.39e-71	219
TRINITY_DN34488_c0_g1_i1	AT5G45540.1	38.828	819	424	20	0	544
TRINITY_DN34490_c0_g3_i1	AT1G71720.1	71.186	59	17	0	1.29e-23	85.1
TRINITY_DN34500_c0_g1_i2	AT3G26220.1	62.857	70	26	0	7.24e-26	99.8
TRINITY_DN34504_c0_g1_i1	AT3G43660.1	60.927	151	38	3	4.12e-56	175
TRINITY_DN34506_c0_g1_i1	AT4G04220.1	48.538	171	72	4	1.96e-37	135
TRINITY_DN34506_c0_g2_i1	AT4G04220.1	50.37	135	61	1	1.43e-28	111
TRINITY_DN34506_c0_g3_i1	AT4G04220.1	46.531	490	250	7	1.79e-123	380
TRINITY_DN34507_c0_g1_i1	AT4G36420.1	40.828	169	75	5	3.54e-27	100
TRINITY_DN34514_c0_g1_i2	AT5G66710.1	72.131	61	17	0	1.13e-26	100
TRINITY_DN34523_c0_g1_i1	AT2G36750.1	46.099	141	76	0	1.09e-37	133
TRINITY_DN34526_c0_g1_i1	AT1G51630.1	70.492	61	18	0	1.98e-24	94.4
TRINITY_DN34535_c0_g1_i1	AT1G32910.1	59.677	124	49	1	6.11e-32	120
TRINITY_DN34544_c0_g1_i1	AT1G28110.1	68.333	60	18	1	7.05e-23	90.1
TRINITY_DN34544_c0_g1_i2	AT1G28110.1	68.142	113	35	1	3.17e-54	176
TRINITY_DN34545_c0_g2_i1	AT5G67260.1	44	150	68	6	2.89e-30	115
TRINITY_DN34548_c0_g1_i1	AT2G24610.1	65.5	200	69	0	1.22e-82	265
TRINITY_DN34548_c0_g1_i2	AT2G24610.1	61.261	222	81	1	1.16e-84	269
TRINITY_DN34550_c0_g1_i1	AT3G49050.1	80.769	104	19	1	6.28e-56	184
TRINITY_DN34555_c0_g1_i1	AT5G60020.1	68.312	385	116	3	1.23e-179	511
TRINITY_DN34558_c0_g2_i1	AT2G35030.1	60.227	88	35	0	9.61e-31	112
TRINITY_DN34558_c0_g3_i1	AT1G32415.1	56.954	151	62	2	2.21e-54	182
TRINITY_DN34564_c0_g1_i1	AT4G20520.1	42.029	138	73	3	1.55e-24	104
TRINITY_DN34604_c0_g1_i1	AT5G56790.1	66	50	17	0	5.56e-32	81.6
TRINITY_DN34604_c0_g1_i2	AT5G56790.1	59.459	111	45	0	6.39e-40	140
TRINITY_DN34606_c0_g1_i1	AT5G19580.1	69.737	76	23	0	7.61e-32	115
TRINITY_DN34606_c0_g2_i1	AT5G19580.1	61.842	76	28	1	3.07e-26	99.4
TRINITY_DN34611_c0_g1_i1	AT5G19970.1	44.628	363	185	9	1.69e-92	285
TRINITY_DN34618_c0_g1_i1	AT5G40405.1	48.619	181	93	0	1.15e-54	182
TRINITY_DN34619_c0_g1_i1	AT1G68620.1	54.313	313	135	4	2.48e-121	355
TRINITY_DN34630_c0_g1_i1	AT1G53540.1	69.939	163	39	2	3.83e-79	233
TRINITY_DN34631_c0_g2_i1	AT1G52190.1	53.659	82	38	0	2.67e-24	96.7
TRINITY_DN34631_c0_g2_i2	AT3G16180.1	47.287	129	65	2	1.41e-29	111
TRINITY_DN34640_c0_g1_i1	AT5G48600.2	81.967	61	11	0	4.5e-28	104
TRINITY_DN34651_c0_g1_i1	AT3G25830.1	55	160	71	1	7.97e-61	197
TRINITY_DN34651_c0_g2_i1	AT2G24210.1	66.667	84	28	0	1.37e-29	112
TRINITY_DN34656_c0_g1_i1	AT1G68740.1	77.907	86	19	0	1.99e-40	140
TRINITY_DN34710_c0_g1_i1	AT4G15890.1	63.725	102	28	4	6.04e-31	115
TRINITY_DN34775_c0_g2_i1	AT5G14230.1	71.186	118	34	0	1.53e-52	175
TRINITY_DN34777_c0_g1_i1	AT1G71870.1	75	84	21	0	2.69e-39	135
TRINITY_DN34801_c0_g1_i1	AT1G27040.1	51.25	80	37	2	3.9e-21	85.1
TRINITY_DN34801_c0_g2_i1	AT1G69850.1	55.469	128	56	1	5.73e-38	135
TRINITY_DN34824_c0_g1_i1	AT2G33820.1	71.429	56	16	0	1.18e-24	95.1
TRINITY_DN34841_c0_g2_i1	AT1G79770.1	59.2	125	41	2	1.95e-42	139
TRINITY_DN34848_c0_g2_i1	AT5G65050.3	68.493	73	23	0	1.38e-30	110
TRINITY_DN34853_c0_g1_i1	AT1G69020.1	72.581	62	17	0	1.8e-27	105
TRINITY_DN34853_c0_g1_i2	AT1G69020.1	65.217	69	24	0	1.86e-26	100
TRINITY_DN34853_c0_g1_i3	AT1G69020.1	68.992	129	40	0	7.36e-59	194
TRINITY_DN34893_c0_g1_i1	AT4G21690.1	43.038	158	89	1	1.4e-43	147
TRINITY_DN34909_c0_g1_i2	AT4G27290.1	44.792	96	52	1	1.55e-21	89
TRINITY_DN34932_c0_g2_i1	AT1G67520.1	67.073	82	27	0	4.2e-33	119
TRINITY_DN34933_c0_g1_i1	AT3G54720.1	56.332	229	92	3	1.26e-67	222
TRINITY_DN35010_c0_g1_i1	AT2G40460.1	70.492	61	18	0	2.31e-22	89.7
TRINITY_DN35011_c0_g1_i1	AT3G17030.1	54.545	121	48	3	6.18e-38	135
TRINITY_DN35020_c0_g1_i1	AT4G03100.1	83.636	110	18	0	7.16e-63	196
TRINITY_DN35026_c0_g1_i1	AT4G35790.1	64.035	342	117	3	9.54e-154	456
TRINITY_DN35026_c0_g1_i3	AT4G35790.1	61.283	421	142	6	1.52e-180	525
TRINITY_DN35037_c0_g1_i1	AT2G35380.1	75.51	49	12	0	2.83e-25	84.7
TRINITY_DN35052_c0_g1_i1	AT5G12930.1	69.697	66	20	0	1.49e-24	94.7
TRINITY_DN35066_c0_g1_i1	AT5G18980.1	71.681	113	30	1	5.12e-53	177
TRINITY_DN35074_c0_g2_i1	AT3G48200.1	76.271	177	41	1	9.64e-77	248
TRINITY_DN35074_c1_g1_i1	AT3G48200.1	76.238	101	23	1	1.83e-50	169
TRINITY_DN35075_c0_g1_i1	AT1G34430.1	72.067	179	44	2	7.66e-69	217
TRINITY_DN35078_c0_g1_i1	AT1G62950.1	78.409	88	18	1	2.02e-39	137
TRINITY_DN35150_c0_g1_i1	AT3G05150.1	69.014	71	22	0	3.33e-31	112
TRINITY_DN35152_c0_g2_i1	AT5G67080.1	48.408	157	72	3	1.09e-42	144
TRINITY_DN35181_c0_g1_i1	AT2G17930.1	86.667	120	16	0	1e-60	200
TRINITY_DN35181_c0_g1_i2	AT2G17930.1	89.535	86	9	0	1.97e-48	166
TRINITY_DN35204_c0_g1_i1	AT5G48310.1	67.778	90	29	0	2.68e-29	110
TRINITY_DN35204_c0_g1_i2	AT5G48310.1	70.079	127	38	0	1.34e-49	168
TRINITY_DN35234_c0_g1_i1	AT5G45920.1	64.463	121	43	0	7.96e-53	169
TRINITY_DN35239_c0_g1_i1	AT1G08070.1	36.62	142	89	1	3.69e-24	99.8
TRINITY_DN35243_c0_g3_i1	AT5G13690.1	75.926	54	13	0	1.33e-25	97.4
TRINITY_DN35284_c0_g1_i1	AT1G75590.1	64.844	128	42	1	8.34e-53	164
TRINITY_DN35296_c0_g1_i1	AT4G24670.1	73.256	86	23	0	7.13e-41	138
TRINITY_DN35301_c0_g1_i1	AT3G21720.1	77.419	62	14	0	1.6e-25	98.6
TRINITY_DN35301_c0_g2_i1	AT3G21720.1	92.308	91	7	0	1.92e-58	187
TRINITY_DN35301_c0_g3_i1	AT3G21720.1	81.25	64	12	0	1.05e-30	112
TRINITY_DN35309_c0_g1_i1	AT2G44980.2	77.778	54	12	0	6.93e-25	95.1
TRINITY_DN35323_c0_g1_i1	AT5G66360.2	53.769	199	80	2	2.34e-62	197
TRINITY_DN35325_c0_g1_i1	AT3G24000.1	57.241	145	62	0	5.92e-56	184
TRINITY_DN35325_c0_g1_i2	AT3G24000.1	58.228	79	33	0	7.61e-29	107
TRINITY_DN35353_c0_g1_i1	AT5G53560.1	55.556	63	28	0	9.78e-24	86.7
TRINITY_DN35353_c0_g1_i3	AT1G26340.1	60.345	58	23	0	3.29e-22	84.7
TRINITY_DN35357_c0_g1_i1	AT3G02430.1	65.079	126	44	0	6.43e-44	144
TRINITY_DN35362_c0_g1_i1	AT3G51470.1	84.615	169	26	0	1.02e-90	271
TRINITY_DN35365_c0_g1_i1	AT1G47580.1	69.643	56	17	0	1.74e-24	91.3
TRINITY_DN35398_c0_g1_i1	AT2G22590.1	53.318	437	196	5	6.34e-153	442
TRINITY_DN35398_c0_g1_i2	AT2G22590.1	51.942	412	191	4	9.74e-138	403
TRINITY_DN35409_c0_g1_i1	AT5G67200.1	59.821	112	44	1	5.22e-41	147
TRINITY_DN35417_c0_g1_i1	AT5G08020.1	67.442	129	41	1	8.07e-61	196
TRINITY_DN35421_c0_g1_i1	AT3G26570.1	85.052	194	22	3	4.11e-94	286
TRINITY_DN35426_c0_g1_i1	AT2G15630.1	58.416	505	206	2	0	617
TRINITY_DN35427_c0_g1_i1	AT1G21140.1	72.05	161	39	1	3.75e-51	163
TRINITY_DN35440_c0_g1_i1	AT3G26300.1	59.441	143	57	1	1.04e-52	176
TRINITY_DN35441_c0_g1_i1	AT2G29760.1	53.975	239	109	1	7.97e-90	280
TRINITY_DN35448_c0_g1_i1	AT5G48910.1	50	156	77	1	2.58e-41	148
TRINITY_DN35453_c0_g3_i1	AT5G06610.1	58.333	204	76	3	5.35e-80	243
TRINITY_DN35462_c0_g1_i1	AT5G52520.1	44.706	85	47	0	6.49e-22	87.8
TRINITY_DN35462_c0_g2_i1	AT3G62120.1	43.284	268	146	4	9.62e-71	226
TRINITY_DN35466_c0_g1_i1	AT3G08500.1	94	50	3	0	7.09e-29	104
TRINITY_DN35481_c0_g1_i1	AT1G05910.1	84.507	71	11	0	5.44e-23	90.1
TRINITY_DN35483_c0_g1_i1	AT1G20180.1	32.143	308	177	7	3.23e-27	108
TRINITY_DN35491_c0_g2_i2	AT3G22400.1	47.887	213	110	1	4.37e-68	224
TRINITY_DN35497_c0_g1_i2	AT4G23160.1	40.373	161	76	9	6.82e-21	87.8
TRINITY_DN35543_c0_g1_i1	AT3G53950.1	77.397	146	32	1	1.4e-77	239
TRINITY_DN35567_c0_g1_i1	AT5G55840.1	56.835	139	60	0	1.64e-44	155
TRINITY_DN35567_c0_g2_i1	AT5G55840.1	51.029	243	116	3	1.06e-72	240
TRINITY_DN35567_c0_g4_i1	AT5G55840.1	48.739	119	61	0	5.74e-30	112
TRINITY_DN35571_c0_g1_i1	AT5G59600.1	53.291	471	219	1	0	534
TRINITY_DN35584_c0_g1_i1	AT1G43760.1	28.731	268	177	7	3.11e-21	93.6
TRINITY_DN35597_c0_g1_i1	AT1G44760.1	63.248	117	37	2	1.93e-41	135
TRINITY_DN35598_c0_g1_i1	AT1G73390.1	69.178	146	38	1	1.2e-58	187
TRINITY_DN35612_c0_g1_i1	AT2G45360.1	56.287	167	71	2	9.68e-59	182
TRINITY_DN35615_c0_g2_i1	AT4G27290.1	45.902	122	59	2	5.46e-29	109
TRINITY_DN35639_c0_g1_i1	AT2G30490.1	61.856	97	37	0	1.11e-38	134
TRINITY_DN35641_c0_g1_i1	AT3G51150.2	52.143	140	33	1	1.46e-44	151
TRINITY_DN35644_c0_g2_i1	AT4G29090.1	42.308	104	60	0	4.98e-29	84.7
TRINITY_DN35648_c0_g1_i1	AT4G25310.1	55.801	181	79	1	6.14e-66	205
TRINITY_DN35666_c0_g1_i1	AT5G65780.2	60.188	319	127	0	9.92e-95	302
TRINITY_DN35677_c0_g1_i1	AT4G16480.1	73.469	98	26	0	2.44e-36	129
TRINITY_DN35677_c0_g2_i1	AT4G16480.1	66.871	163	48	2	2.3e-69	219
TRINITY_DN35685_c0_g2_i1	AT4G23160.1	43.902	246	129	3	4.08e-73	176
TRINITY_DN35712_c0_g2_i1	AT4G27290.1	45.6	125	62	2	4.27e-28	109
TRINITY_DN35712_c0_g4_i1	AT4G27290.1	57.377	122	49	2	2e-40	142
TRINITY_DN35735_c0_g1_i2	AT5G48600.2	61.856	97	10	1	2.98e-29	110
TRINITY_DN35742_c0_g1_i1	AT4G18760.1	66.272	169	51	1	2.96e-64	207
TRINITY_DN35742_c0_g2_i1	AT4G18760.1	54.299	221	89	4	1.04e-52	178
TRINITY_DN35749_c0_g1_i1	AT2G40116.1	80.808	198	36	1	1.9e-118	350
TRINITY_DN35749_c0_g1_i2	AT2G40116.1	70.667	225	37	3	1.36e-110	330
TRINITY_DN35791_c0_g2_i1	AT2G46570.1	75.342	73	18	0	6.02e-34	123
TRINITY_DN35791_c0_g3_i1	AT2G46570.1	74.528	106	27	0	8.32e-48	135
TRINITY_DN35791_c0_g4_i1	AT2G46570.1	64.545	110	38	1	6.32e-46	155
TRINITY_DN357_c0_g1_i1	AT3G09440.1	73.016	63	17	0	1.2e-26	100
TRINITY_DN35802_c0_g1_i2	AT3G62390.1	53.561	351	135	6	4.64e-111	334
TRINITY_DN35802_c0_g1_i3	AT3G62390.1	53.561	351	135	6	9.17e-112	334
TRINITY_DN35806_c0_g1_i1	AT2G34980.1	75.591	127	30	1	9.73e-39	132
TRINITY_DN35806_c0_g2_i1	AT2G34980.1	74.843	159	40	0	5.16e-70	216
TRINITY_DN35810_c0_g1_i1	AT5G48600.2	65.766	111	38	0	7.04e-40	140
TRINITY_DN35818_c0_g1_i1	AT4G18540.1	74.39	82	21	0	9.18e-33	117
TRINITY_DN35818_c0_g1_i2	AT4G18540.1	75.556	90	22	0	4.07e-38	132
TRINITY_DN35821_c0_g1_i1	AT4G05060.1	68.75	80	25	0	3.24e-32	115
TRINITY_DN35831_c0_g1_i1	AT1G14730.1	61.972	71	27	0	1.74e-27	99.4
TRINITY_DN35831_c0_g1_i2	AT1G14730.1	62.637	182	67	1	3.85e-82	243
TRINITY_DN35841_c0_g1_i1	AT4G30845.1	56.863	102	30	2	3.61e-29	102
TRINITY_DN35852_c0_g1_i1	AT3G53720.1	76.471	85	20	0	3.52e-40	142
TRINITY_DN35855_c0_g1_i1	AT1G70550.1	65.289	121	42	0	9.71e-39	140
TRINITY_DN35893_c0_g1_i1	AT3G23570.1	52.91	189	87	1	6.93e-70	216
TRINITY_DN35900_c0_g1_i1	ATCG00150.1	68.75	64	20	0	2.22e-25	94
TRINITY_DN35903_c0_g1_i1	AT2G45550.1	36.538	208	129	1	3e-39	141
TRINITY_DN3590_c0_g2_i1	AT5G53110.1	52.143	140	63	4	1.85e-30	112
TRINITY_DN35915_c0_g1_i1	AT1G14390.1	68.852	61	19	0	6.86e-25	97.8
TRINITY_DN35915_c0_g2_i1	AT1G14390.1	45.324	139	71	4	6.06e-27	106
TRINITY_DN35922_c0_g2_i1	AT5G20480.1	41.071	224	131	1	1.8e-51	181
TRINITY_DN35959_c0_g1_i1	AT1G30800.1	43.506	154	58	4	1.2e-30	114
TRINITY_DN3595_c0_g1_i1	AT3G28345.1	75	64	16	0	6.65e-30	109
TRINITY_DN36000_c0_g1_i1	AT5G52100.1	84.615	78	12	0	5.87e-44	143
TRINITY_DN36000_c0_g2_i1	AT5G52100.1	62.651	83	25	3	3e-27	102
TRINITY_DN36012_c0_g1_i1	AT3G19260.1	53.226	124	57	1	3.67e-36	127
TRINITY_DN36024_c1_g1_i1	AT4G23160.1	48.837	86	43	1	7.35e-22	89
TRINITY_DN36034_c0_g1_i1	AT5G07900.1	44.231	156	86	1	5.5e-39	136
TRINITY_DN36069_c0_g1_i1	AT1G30840.1	64.667	150	53	0	7.44e-29	110
TRINITY_DN36074_c0_g1_i1	AT5G62000.1	63.107	103	38	0	2.2e-44	152
TRINITY_DN36074_c0_g2_i1	AT5G62000.1	43.452	168	90	3	3.04e-34	132
TRINITY_DN36099_c0_g1_i1	AT5G03790.1	49.231	130	48	6	1.46e-25	96.3
TRINITY_DN36099_c0_g1_i2	AT5G03790.1	84.906	53	8	0	1.72e-24	94.4
TRINITY_DN36111_c0_g1_i1	AT1G29050.1	48.485	198	69	2	2.55e-63	201
TRINITY_DN36111_c0_g1_i2	AT1G29050.1	57.831	166	69	1	1.49e-69	216
TRINITY_DN36163_c0_g2_i1	AT1G26761.1	53.448	116	39	4	3.77e-33	120
TRINITY_DN36163_c0_g3_i1	AT1G26761.1	51.802	222	99	3	7.7e-62	199
TRINITY_DN36192_c0_g1_i1	AT3G42660.1	44.966	298	153	4	1.71e-77	253
TRINITY_DN36205_c0_g1_i1	AT2G18245.1	55.678	273	117	1	5.19e-98	302
TRINITY_DN36205_c0_g1_i2	AT2G18245.1	55.914	186	78	1	3.39e-56	194
TRINITY_DN36205_c0_g1_i3	AT2G18245.1	47.059	221	78	2	9.99e-52	176
TRINITY_DN36211_c0_g1_i1	AT1G14180.1	64.706	68	24	0	8.58e-25	99.8
TRINITY_DN36222_c0_g1_i1	AT4G19180.1	38.839	224	128	4	1.08e-34	135
TRINITY_DN36232_c0_g1_i1	AT1G05510.1	61.582	177	68	0	2.35e-82	248
TRINITY_DN36232_c0_g1_i2	AT1G05510.1	63.758	149	54	0	1.14e-72	218
TRINITY_DN36232_c0_g1_i3	AT1G05510.1	60.417	192	76	0	3.05e-91	266
TRINITY_DN36232_c0_g1_i4	AT1G05510.1	65.672	134	46	0	4.89e-64	201
TRINITY_DN36246_c0_g1_i1	AT1G08280.1	54.135	399	159	6	3.12e-146	428
TRINITY_DN36247_c0_g1_i1	AT5G13290.2	64.762	105	35	1	9.63e-40	135
TRINITY_DN36247_c0_g2_i1	AT5G13290.2	72.414	87	24	0	3.27e-40	137
TRINITY_DN36249_c0_g1_i1	AT4G08150.1	63.241	253	74	7	1.63e-86	267
TRINITY_DN36251_c0_g1_i1	AT1G23400.1	80	55	11	0	7.37e-25	96.3
TRINITY_DN36251_c0_g2_i1	AT1G23400.1	79.747	79	16	0	5.54e-43	145
TRINITY_DN36251_c0_g3_i1	AT1G23400.1	76.623	77	18	0	1.27e-36	128
TRINITY_DN36255_c0_g1_i1	AT5G66500.1	53.644	494	227	2	0	542
TRINITY_DN36264_c0_g1_i1	AT5G42120.1	63.563	247	79	3	3.52e-108	326
TRINITY_DN36267_c0_g1_i1	AT4G17380.1	81.538	65	12	0	3.91e-31	121
TRINITY_DN36267_c0_g1_i2	AT4G17380.1	79.577	142	29	0	1.72e-78	253
TRINITY_DN36270_c0_g1_i1	AT2G05710.1	83.333	54	9	0	5.45e-26	98.6
TRINITY_DN36275_c0_g1_i1	AT3G18215.1	67.373	236	76	1	1.3e-99	291
TRINITY_DN36276_c0_g2_i1	AT5G23100.1	71.91	89	20	1	1.23e-39	132
TRINITY_DN36276_c0_g3_i1	AT5G23100.1	62.338	154	29	3	1.32e-56	178
TRINITY_DN36277_c0_g1_i1	AT5G20950.1	70.988	162	46	1	5.17e-60	201
TRINITY_DN3627_c0_g1_i1	AT5G26570.1	51.818	110	53	0	4.14e-35	132
TRINITY_DN36284_c0_g1_i1	AT2G27690.1	65.086	464	156	4	0	639
TRINITY_DN36287_c0_g1_i3	AT2G27740.1	68.852	122	38	0	3.19e-46	151
TRINITY_DN36299_c0_g1_i1	AT1G63990.1	67.105	76	25	0	1.46e-26	99
TRINITY_DN36300_c0_g1_i1	AT5G43330.1	85.366	82	12	0	4.09e-36	123
TRINITY_DN36302_c0_g1_i1	AT3G16860.1	55.491	173	69	3	2.52e-60	197
TRINITY_DN36302_c0_g1_i2	AT4G16120.1	55.705	149	66	0	7.95e-55	182
TRINITY_DN36302_c0_g2_i1	AT4G16120.1	60.886	271	102	3	5.96e-109	328
TRINITY_DN36306_c0_g1_i1	AT2G44880.1	64.706	68	24	0	7.97e-29	106
TRINITY_DN36306_c0_g2_i1	AT2G44880.1	60.563	71	28	0	6.37e-26	98.2
TRINITY_DN36317_c0_g1_i1	AT1G47271.1	61.224	98	35	3	1.31e-34	118
TRINITY_DN36317_c0_g1_i2	AT1G47271.1	61.224	98	35	3	1.59e-34	118
TRINITY_DN36326_c0_g1_i1	AT1G66150.1	71.117	412	114	2	0	577
TRINITY_DN36340_c0_g1_i1	AT1G53520.1	66.667	162	54	0	1.03e-62	197
TRINITY_DN36341_c0_g1_i2	AT4G11720.1	80.435	46	9	0	3.53e-22	89.7
TRINITY_DN36347_c0_g1_i1	AT1G21890.1	65.909	352	103	2	9.65e-166	469
TRINITY_DN36349_c0_g1_i1	AT3G52970.2	41.363	411	219	7	2.99e-96	299
TRINITY_DN36352_c0_g1_i1	AT5G24090.1	61.783	157	60	0	1.44e-70	216
TRINITY_DN36352_c0_g2_i1	AT5G24090.1	59.794	97	39	0	2.1e-39	132
TRINITY_DN36354_c0_g1_i4	AT5G51300.1	40.351	114	47	2	1.82e-29	87.8
TRINITY_DN36356_c0_g1_i1	AT1G66150.1	86.494	348	45	2	0	611
TRINITY_DN36357_c0_g1_i1	AT5G17230.3	84.746	59	9	0	1.86e-24	105
TRINITY_DN36364_c0_g1_i1	AT1G59540.1	80.488	41	8	0	6.61e-22	70.1
TRINITY_DN36364_c0_g1_i2	AT1G59540.1	78.261	69	15	0	1.29e-31	114
TRINITY_DN36364_c1_g1_i1	AT1G59540.1	72.034	118	29	1	8.88e-53	177
TRINITY_DN36364_c1_g2_i1	AT1G59540.1	38.983	177	101	3	5.38e-26	103
TRINITY_DN36370_c0_g1_i1	AT4G14640.1	56.349	126	54	1	2.99e-48	151
TRINITY_DN36370_c0_g1_i2	AT4G14640.1	60.563	142	55	1	1.19e-59	181
TRINITY_DN36388_c0_g1_i2	AT2G26710.1	35.938	320	181	9	1.2e-57	193
TRINITY_DN36393_c0_g1_i1	AT4G14970.1	69.935	153	46	0	2.69e-66	218
TRINITY_DN36398_c0_g2_i1	AT1G69780.1	44.355	124	68	1	2.2e-26	107
TRINITY_DN36402_c0_g1_i1	AT3G44710.1	38.298	141	76	5	6.06e-24	95.5
TRINITY_DN36405_c0_g1_i1	AT3G21090.1	46.753	154	75	2	4.59e-42	149
TRINITY_DN36405_c0_g2_i1	AT1G51500.1	55.844	77	34	0	7.48e-24	92.8
TRINITY_DN36405_c0_g3_i1	AT1G17840.1	59.712	139	56	0	5.56e-54	180
TRINITY_DN36407_c0_g2_i1	AT2G34930.1	38.588	425	233	7	8.07e-70	236
TRINITY_DN36408_c0_g1_i1	AT5G14870.1	56.944	72	30	1	1.25e-22	83.2
TRINITY_DN36408_c0_g2_i1	AT5G14870.1	58.491	106	43	1	9.2e-37	135
TRINITY_DN36408_c0_g3_i1	AT5G14870.1	61.111	72	26	1	2.41e-30	91.3
TRINITY_DN36417_c0_g1_i1	AT1G57820.1	75.806	62	15	0	4.39e-28	105
TRINITY_DN36417_c0_g1_i2	AT1G57820.1	84.146	246	38	1	9.49e-154	442
TRINITY_DN36423_c0_g1_i1	AT1G52820.1	63.351	191	67	1	1.05e-88	262
TRINITY_DN36426_c0_g1_i1	AT1G64960.1	56.069	346	137	2	1.02e-84	278
TRINITY_DN36428_c0_g2_i1	ATMG00810.1	40.299	134	80	0	4.8e-25	96.7
TRINITY_DN36429_c0_g1_i1	AT2G18350.1	49.474	95	34	4	1.38e-27	79.7
TRINITY_DN36436_c0_g1_i1	AT4G35750.1	61.728	162	61	1	6.21e-73	221
TRINITY_DN36436_c0_g1_i3	AT4G35750.1	63.684	190	68	1	1.88e-89	265
TRINITY_DN36444_c0_g1_i1	AT2G39710.1	58.491	159	65	1	2e-60	194
TRINITY_DN36444_c0_g2_i1	AT5G02190.1	56.904	239	99	2	9.46e-97	289
TRINITY_DN36451_c0_g1_i1	AT2G37510.1	59.036	83	27	2	4.18e-24	90.1
TRINITY_DN36452_c0_g1_i1	AT5G47510.1	69.643	56	17	0	8.78e-31	88.6
TRINITY_DN36452_c0_g1_i2	AT2G16380.1	69.444	36	11	0	9.07e-23	64.3
TRINITY_DN36476_c0_g1_i1	AT1G51700.1	87.755	49	6	0	2.78e-27	101
TRINITY_DN36484_c0_g1_i1	AT3G09010.1	74.089	247	64	0	4.17e-140	399
TRINITY_DN36484_c0_g1_i2	AT3G09010.1	75.51	245	60	0	7.34e-140	398
TRINITY_DN36484_c0_g1_i3	AT3G09010.1	69.88	83	25	0	3.27e-34	122
TRINITY_DN36492_c0_g1_i1	AT2G31880.1	64.145	608	213	3	0	769
TRINITY_DN36495_c0_g1_i1	AT5G56120.1	58.723	235	82	1	2.2e-90	266
TRINITY_DN36509_c0_g1_i1	AT2G23180.1	45.185	135	74	0	6.04e-39	139
TRINITY_DN3650_c0_g1_i1	AT1G12480.1	58.197	122	43	4	4.99e-37	133
TRINITY_DN36511_c0_g1_i2	AT2G44980.2	55.337	356	146	6	9.28e-117	360
TRINITY_DN36511_c0_g2_i1	AT2G44980.2	81.735	219	39	1	1.04e-101	313
TRINITY_DN36511_c0_g2_i2	AT2G44980.2	81.275	251	46	1	5.16e-119	359
TRINITY_DN36511_c0_g2_i3	AT2G44980.2	83.333	180	29	1	7.71e-80	255
TRINITY_DN36516_c0_g1_i1	AT5G59190.1	48.492	398	190	8	1.22e-101	317
TRINITY_DN36516_c0_g2_i1	AT5G03620.1	66.667	111	36	1	2.72e-35	128
TRINITY_DN36518_c0_g1_i1	AT3G25400.1	73.611	72	19	0	1.29e-31	112
TRINITY_DN36518_c0_g1_i2	AT3G25400.1	73.529	102	27	0	2.63e-53	163
TRINITY_DN36519_c0_g1_i1	AT3G10910.1	62.092	153	49	3	1.5e-43	151
TRINITY_DN36522_c0_g1_i1	AT3G24255.1	37.419	155	90	2	1.66e-24	108
TRINITY_DN36527_c0_g1_i2	AT5G54980.1	54.658	161	72	1	4.34e-55	174
TRINITY_DN36533_c0_g1_i1	AT4G36830.1	62.5	272	100	2	1.25e-102	303
TRINITY_DN36537_c0_g1_i1	AT5G35520.1	48.039	102	51	1	3.41e-28	108
TRINITY_DN36543_c0_g1_i1	AT3G49940.1	77.966	59	13	0	1.49e-43	105
TRINITY_DN36543_c0_g1_i2	AT3G49940.1	71.212	132	33	1	5.72e-64	201
TRINITY_DN36554_c0_g1_i1	AT3G01460.1	54.348	184	79	1	3.71e-54	185
TRINITY_DN36559_c0_g1_i1	AT2G17525.1	66.667	276	92	0	4.44e-136	397
TRINITY_DN36559_c0_g1_i2	AT2G17525.1	65.56	241	83	0	2.54e-107	325
TRINITY_DN36561_c0_g1_i1	AT4G37650.1	47.154	123	54	5	6.16e-25	97.8
TRINITY_DN36570_c0_g1_i1	AT4G21065.1	66.139	316	106	1	9.7e-151	443
TRINITY_DN36570_c0_g1_i2	AT4G21065.1	65.426	188	64	1	3.47e-86	276
TRINITY_DN36570_c0_g1_i3	AT4G21065.1	59.627	161	60	4	1.63e-56	192
TRINITY_DN36578_c0_g1_i1	AT5G25190.1	59.204	201	54	3	7.89e-51	167
TRINITY_DN36582_c0_g1_i1	AT2G47500.1	64.466	909	258	16	0	1077
TRINITY_DN36582_c0_g1_i2	AT2G47500.1	63.767	908	260	16	0	1061
TRINITY_DN36582_c0_g2_i1	AT2G47500.1	75.893	112	27	0	8.7e-41	147
TRINITY_DN36585_c0_g1_i2	AT3G24630.1	36.649	191	95	5	4.18e-21	94
TRINITY_DN36585_c0_g1_i3	AT3G24630.1	36.649	191	95	5	7.32e-21	94
TRINITY_DN36588_c0_g1_i1	AT5G47890.1	69.697	66	20	0	7.3e-28	102
TRINITY_DN36588_c0_g1_i2	AT5G47890.1	70.213	94	28	0	1.19e-44	144
TRINITY_DN36589_c0_g1_i1	AT5G15350.1	61.039	154	57	2	3.89e-60	187
TRINITY_DN36598_c0_g1_i1	AT2G02240.1	51.02	98	36	2	4.13e-25	95.5
TRINITY_DN36601_c0_g1_i1	AT2G16720.1	75.862	87	21	0	2.69e-45	149
TRINITY_DN36601_c0_g1_i2	AT1G22640.1	73.81	126	33	0	2.67e-68	214
TRINITY_DN36610_c0_g1_i1	AT5G58830.1	70.513	78	23	0	4.96e-33	120
TRINITY_DN36610_c0_g1_i2	AT5G58830.1	61.538	78	30	0	2.4e-27	104
TRINITY_DN36634_c0_g1_i1	AT5G42905.1	29.615	260	170	7	3.1e-22	97.4
TRINITY_DN36637_c0_g3_i1	AT1G65770.1	32.203	354	188	12	7.96e-40	146
TRINITY_DN36647_c0_g1_i3	AT1G05000.2	58.333	240	66	3	7.99e-91	273
TRINITY_DN36655_c0_g1_i1	AT4G21300.1	62.353	255	95	1	2.12e-114	347
TRINITY_DN36661_c0_g1_i1	AT2G27610.1	50.149	335	166	1	5.88e-107	334
TRINITY_DN36661_c0_g2_i1	AT2G27610.1	65.927	496	168	1	0	713
TRINITY_DN36662_c0_g1_i1	AT4G05190.1	87.931	58	5	1	5.65e-27	103
TRINITY_DN36663_c0_g1_i1	AT5G60020.1	71.111	90	26	0	2.86e-45	153
TRINITY_DN36665_c0_g1_i1	AT1G42540.1	60.714	112	42	2	3.67e-41	144
TRINITY_DN36671_c0_g1_i1	AT2G45400.1	60	95	38	0	6.65e-34	119
TRINITY_DN36675_c0_g1_i1	AT2G29050.1	76.8	125	29	0	3.11e-26	102
TRINITY_DN36677_c0_g1_i1	AT2G37460.1	67.089	79	26	0	3.56e-31	113
TRINITY_DN36677_c0_g1_i2	AT2G37460.1	65.979	97	33	0	1.08e-40	137
TRINITY_DN36679_c0_g1_i1	AT2G29170.1	66.019	103	34	1	8.01e-44	140
TRINITY_DN36679_c0_g1_i2	AT2G29170.1	65.347	101	34	1	4.69e-42	137
TRINITY_DN3667_c0_g1_i1	AT2G17570.1	47.951	244	110	2	3.75e-71	221
TRINITY_DN36685_c0_g1_i1	AT1G73360.1	73.846	65	17	0	2.06e-30	111
TRINITY_DN36685_c0_g1_i2	AT1G73360.1	56.107	262	99	5	2.73e-90	281
TRINITY_DN36685_c0_g2_i1	AT1G73360.1	70.13	231	65	3	1.91e-98	301
TRINITY_DN36686_c0_g1_i2	AT5G62730.1	80.556	108	21	0	1.39e-35	130
TRINITY_DN36686_c1_g1_i1	AT5G62730.1	77.5	80	18	0	1.81e-36	129
TRINITY_DN36687_c0_g1_i1	AT2G42360.1	40.972	144	66	5	1.51e-23	94.7
TRINITY_DN36707_c0_g1_i1	AT5G56260.1	78.313	166	36	0	1.32e-93	274
TRINITY_DN36735_c0_g1_i1	AT4G22680.1	90	80	8	0	4.66e-49	156
TRINITY_DN36775_c0_g1_i1	AT5G42250.1	73.626	182	47	1	7.46e-95	282
TRINITY_DN36802_c0_g1_i1	AT1G20230.1	70	150	45	0	9.6e-73	233
TRINITY_DN36808_c0_g1_i1	AT5G64530.1	68.394	193	54	2	1.8e-87	258
TRINITY_DN36808_c0_g1_i2	AT5G64530.1	60	220	54	3	9.56e-82	245
TRINITY_DN36808_c0_g1_i3	AT5G64530.1	86.667	45	6	0	3.3e-21	83.6
TRINITY_DN36822_c0_g1_i1	AT1G58190.2	38.667	150	57	2	1.82e-24	96.3
TRINITY_DN36836_c0_g1_i1	AT4G18830.1	69.444	72	21	1	4.19e-27	103
TRINITY_DN36837_c0_g2_i1	AT4G10950.1	67.742	62	20	0	7.61e-24	92.4
TRINITY_DN36837_c0_g2_i2	AT4G10950.1	74.51	102	26	0	2.54e-39	134
TRINITY_DN36845_c0_g1_i1	AT3G19210.1	72.449	98	26	1	9.3e-39	140
TRINITY_DN36874_c0_g1_i1	AT1G11310.1	55.152	165	36	1	4.19e-34	124
TRINITY_DN36883_c0_g1_i1	AT2G18050.1	72.368	76	21	0	1.28e-34	123
TRINITY_DN36885_c0_g2_i1	AT1G69770.1	55.882	238	104	1	3.46e-86	272
TRINITY_DN3688_c0_g1_i1	AT2G38300.1	74.699	83	21	0	9.02e-37	129
TRINITY_DN3688_c0_g1_i2	AT2G38300.1	74.699	83	21	0	3.53e-36	129
TRINITY_DN36904_c0_g1_i1	AT1G63350.1	43.478	138	75	1	4.13e-27	108
TRINITY_DN36967_c0_g3_i1	AT1G43760.1	28.363	342	222	7	3.79e-28	120
TRINITY_DN36975_c0_g2_i1	AT5G60020.1	82.625	259	45	0	1.97e-162	462
TRINITY_DN36975_c0_g3_i1	AT2G29130.1	66.292	89	30	0	6.09e-36	127
TRINITY_DN36976_c0_g1_i1	AT5G50300.1	69.014	213	65	1	8.85e-84	258
TRINITY_DN36978_c0_g1_i1	AT5G42380.1	56.391	133	55	2	2.49e-40	137
TRINITY_DN36986_c0_g2_i1	AT3G12770.1	57.692	78	33	0	1.62e-26	100
TRINITY_DN36990_c0_g2_i1	AT3G27640.1	64.912	114	39	1	1.08e-43	151
TRINITY_DN36993_c0_g1_i1	AT3G16770.1	46.032	126	46	5	8.57e-26	98.2
TRINITY_DN36994_c0_g1_i1	AT5G56980.1	39.665	179	79	5	2.76e-22	96.3
TRINITY_DN369_c0_g1_i1	AT3G04690.1	54.255	94	43	0	5.07e-33	119
TRINITY_DN369_c0_g2_i1	AT3G51550.1	58.667	75	30	1	2.37e-22	88.2
TRINITY_DN37009_c0_g1_i1	AT3G63300.1	59.218	179	62	4	1.47e-33	125
TRINITY_DN37009_c0_g2_i1	AT3G63300.1	68.182	198	60	2	2.92e-60	195
TRINITY_DN37011_c0_g1_i1	AT3G62770.1	44.398	241	121	7	1.18e-54	182
TRINITY_DN37012_c0_g1_i1	AT4G40080.1	50.15	333	143	9	2.62e-99	298
TRINITY_DN37017_c0_g2_i1	AT1G21730.1	49.398	415	177	7	2.09e-99	315
TRINITY_DN3701_c0_g1_i1	AT3G29450.1	56.18	89	39	0	1.96e-31	114
TRINITY_DN37029_c0_g1_i1	AT4G30960.1	76.552	435	86	4	0	632
TRINITY_DN3702_c0_g1_i1	AT3G47570.1	60.55	109	43	0	8.31e-40	142
TRINITY_DN37034_c0_g1_i1	AT2G47480.1	54.63	108	42	2	3.59e-26	95.9
TRINITY_DN37037_c0_g1_i1	ATMG00310.1	42.424	99	51	2	2.98e-21	83.6
TRINITY_DN37038_c0_g1_i1	AT4G36080.1	77.895	95	21	0	4.18e-46	157
TRINITY_DN37054_c0_g2_i1	AT2G29110.1	60.645	155	57	1	7.6e-53	179
TRINITY_DN37054_c1_g1_i1	AT5G11180.1	63.529	85	31	0	4.18e-36	128
TRINITY_DN37055_c0_g2_i1	AT1G67590.1	59.633	109	31	2	4.08e-34	121
TRINITY_DN37055_c0_g2_i2	AT1G67590.1	68.715	179	41	3	4.89e-77	233
TRINITY_DN37056_c0_g2_i1	AT1G14750.1	50.893	112	55	0	2.73e-29	114
TRINITY_DN37072_c0_g1_i1	AT1G15410.1	47.812	320	149	5	6.04e-98	300
TRINITY_DN37072_c0_g1_i2	AT1G15410.1	67.416	89	29	0	9.02e-38	135
TRINITY_DN37072_c0_g1_i3	AT1G15410.1	40.171	234	114	5	6.64e-49	168
TRINITY_DN37075_c0_g2_i1	AT2G41900.1	80	65	13	0	2.66e-35	125
TRINITY_DN37075_c0_g3_i1	AT5G12850.1	61.871	139	53	0	8.83e-45	155
TRINITY_DN37085_c0_g1_i1	AT1G07950.1	80	115	23	0	1.04e-57	177
TRINITY_DN37096_c0_g1_i1	AT3G13000.2	46.795	312	123	11	5.31e-70	226
TRINITY_DN37096_c0_g2_i1	AT4G33130.1	46.218	119	61	2	1.44e-22	92.8
TRINITY_DN37097_c0_g1_i1	AT2G26420.1	84.932	73	11	0	6.94e-43	146
TRINITY_DN37097_c0_g2_i1	AT1G21980.1	72	75	21	0	3.07e-32	117
TRINITY_DN37107_c0_g1_i1	AT5G42250.1	69.271	192	59	0	9.3e-96	285
TRINITY_DN37110_c0_g1_i2	AT2G27140.1	51.685	89	43	0	1.92e-26	102
TRINITY_DN37113_c0_g1_i1	AT4G23160.1	49.18	122	62	0	1.95e-40	142
TRINITY_DN37120_c0_g1_i1	AT1G15520.1	45.185	135	48	1	3.34e-33	124
TRINITY_DN37122_c0_g1_i2	AT5G07590.1	84.098	327	52	0	0	603
TRINITY_DN37131_c0_g1_i1	AT5G05960.1	68.807	109	32	2	1.14e-47	151
TRINITY_DN37135_c0_g1_i1	AT5G60050.1	57.256	503	198	10	0	523
TRINITY_DN37136_c0_g1_i1	AT1G15520.1	54.135	133	54	1	2.95e-44	153
TRINITY_DN37138_c0_g1_i2	AT2G46810.1	53.293	167	52	4	2.47e-49	141
TRINITY_DN37144_c0_g1_i1	AT1G64910.1	56.923	65	28	0	2.98e-23	90.1
TRINITY_DN37158_c0_g1_i1	AT3G21600.1	52.427	206	75	7	4.69e-66	209
TRINITY_DN37158_c0_g1_i2	AT4G15450.1	54.941	253	94	4	9.2e-86	261
TRINITY_DN37158_c0_g2_i1	AT4G15450.1	70.968	93	27	0	8.99e-42	140
TRINITY_DN37171_c0_g1_i2	AT4G33925.1	67.123	73	24	0	6.55e-32	112
TRINITY_DN37175_c0_g1_i1	AT3G24220.1	65.179	112	39	0	3.53e-46	160
TRINITY_DN37175_c0_g2_i1	AT3G24220.1	81.69	71	13	0	8.26e-36	125
TRINITY_DN37186_c0_g1_i1	AT4G12620.1	88.525	61	7	0	4.34e-31	116
TRINITY_DN37186_c0_g2_i1	AT4G14700.1	65.882	85	28	1	3.38e-48	124
TRINITY_DN37187_c0_g1_i2	AT1G19640.1	41.463	123	70	2	2.2e-28	99.8
TRINITY_DN37197_c0_g1_i1	AT4G10840.1	73.818	275	71	1	6.5e-144	417
TRINITY_DN37197_c1_g1_i1	AT4G10840.1	63.366	101	24	1	8.51e-36	127
TRINITY_DN37207_c0_g1_i1	AT3G08490.1	49.708	171	81	1	1.47e-51	167
TRINITY_DN37213_c0_g1_i1	AT5G62150.1	73.913	69	18	0	2.52e-33	113
TRINITY_DN37213_c0_g1_i2	AT5G62150.1	73.913	69	18	0	1.2e-31	113
TRINITY_DN37217_c0_g1_i1	AT1G05310.1	89.583	48	5	0	1.73e-26	99
TRINITY_DN37225_c0_g1_i2	AT1G18370.1	83.333	90	14	1	1.91e-44	152
TRINITY_DN37225_c0_g1_i3	AT1G18370.1	71.348	178	22	2	1.07e-78	251
TRINITY_DN37231_c0_g1_i1	AT2G20635.1	57.143	77	33	0	3.59e-24	95.1
TRINITY_DN37235_c0_g1_i1	AT5G50290.1	71.141	149	41	1	1.77e-74	229
TRINITY_DN37235_c0_g1_i2	AT5G50290.1	68.333	240	69	3	2.35e-123	354
TRINITY_DN37239_c0_g1_i2	AT1G23070.1	69.613	181	51	2	6.36e-86	259
TRINITY_DN37239_c0_g1_i3	AT1G23070.1	71.579	95	27	0	9.29e-43	146
TRINITY_DN37244_c0_g2_i1	AT5G16170.1	62.245	98	37	0	1.98e-40	137
TRINITY_DN37249_c0_g1_i1	AT2G41370.1	79.286	140	23	2	4.83e-60	196
TRINITY_DN37249_c0_g3_i1	AT2G41370.1	93.194	191	11	1	1.46e-109	321
TRINITY_DN37252_c0_g1_i1	AT4G01700.1	61.111	72	28	0	5.41e-27	100
TRINITY_DN37252_c0_g1_i2	AT1G02360.1	74.286	245	63	0	2.32e-145	410
TRINITY_DN37261_c0_g2_i1	AT1G57820.1	82	50	9	0	1.26e-21	86.7
TRINITY_DN37268_c0_g1_i1	AT2G20850.1	51.449	138	67	0	5.49e-43	151
TRINITY_DN37270_c0_g1_i1	AT4G23160.1	55.056	89	40	0	5.32e-29	108
TRINITY_DN37270_c0_g2_i1	AT4G23160.1	43	200	106	3	1.29e-46	164
TRINITY_DN37277_c0_g1_i1	AT1G18950.1	35.859	198	90	3	2.92e-32	124
TRINITY_DN37279_c0_g1_i2	AT5G52390.1	58.14	172	67	4	2.5e-62	197
TRINITY_DN37280_c0_g1_i1	AT4G06744.1	62.132	272	98	3	9.55e-124	338
TRINITY_DN37281_c0_g1_i1	AT3G22540.1	69.767	86	24	2	3.36e-35	122
TRINITY_DN37283_c0_g1_i1	AT4G26660.1	56.25	256	98	4	1.68e-56	194
TRINITY_DN37283_c0_g2_i1	AT4G26660.1	60.241	249	84	3	1.57e-70	232
TRINITY_DN37286_c0_g1_i1	AT5G01180.1	48.387	248	119	2	2.4e-69	226
TRINITY_DN37287_c0_g1_i1	AT1G22275.1	75	128	32	0	3.71e-53	180
TRINITY_DN37304_c0_g1_i1	AT1G15320.1	45.756	271	139	2	5.54e-62	203
TRINITY_DN37306_c0_g1_i2	AT2G21600.1	65.873	126	42	1	6.62e-40	133
TRINITY_DN37312_c0_g1_i1	AT5G67090.1	49.451	91	45	1	7.55e-22	87.8
TRINITY_DN37312_c0_g1_i2	AT5G67090.1	49.286	140	71	0	1.28e-42	149
TRINITY_DN37320_c0_g1_i1	AT3G48200.1	55.692	325	138	2	1.17e-107	342
TRINITY_DN37320_c0_g2_i1	AT3G48200.1	53.648	233	105	1	6.65e-65	218
TRINITY_DN37329_c0_g1_i1	AT3G56640.1	73.77	61	16	0	3.95e-26	99.8
TRINITY_DN37329_c0_g2_i1	AT3G56640.1	70	70	21	0	1.9e-32	116
TRINITY_DN37329_c0_g3_i1	AT3G56640.1	66.304	92	31	0	7.96e-39	135
TRINITY_DN37329_c0_g4_i1	AT3G56640.1	72.917	96	26	0	4.32e-42	145
TRINITY_DN37330_c0_g1_i1	AT1G73710.1	61.654	399	129	5	2.04e-163	485
TRINITY_DN37344_c0_g1_i1	AT1G71460.1	54.054	74	34	0	6.64e-21	86.7
TRINITY_DN37347_c0_g1_i1	AT5G59700.1	45.989	187	94	3	3.3e-48	174
TRINITY_DN37347_c1_g1_i1	AT5G59700.1	62.887	97	36	0	8.53e-39	136
TRINITY_DN37348_c0_g1_i1	AT4G24000.1	73.333	60	16	0	5.05e-27	101
TRINITY_DN37348_c0_g1_i2	AT4G24000.1	77.011	87	20	0	1.18e-41	145
TRINITY_DN37348_c0_g1_i3	AT4G24010.1	55.491	346	145	4	3.69e-129	387
TRINITY_DN37357_c0_g1_i1	AT1G71500.1	52.055	146	51	3	1.21e-32	120
TRINITY_DN37357_c0_g1_i3	AT1G71500.1	64.746	295	85	3	9.25e-102	305
TRINITY_DN37359_c0_g1_i1	AT3G51320.1	54.212	463	207	3	1.04e-179	522
TRINITY_DN37363_c0_g1_i2	AT4G21270.1	53.069	277	127	2	5.86e-77	248
TRINITY_DN37383_c0_g1_i1	AT2G19130.1	46.341	82	42	1	1.15e-23	80.1
TRINITY_DN37387_c0_g1_i1	AT1G12260.1	40.698	172	51	9	7.14e-21	85.9
TRINITY_DN37389_c0_g1_i2	AT3G24255.1	39.516	124	75	0	5.24e-24	99.4
TRINITY_DN37391_c0_g1_i1	AT2G44110.2	44.828	116	43	2	2.99e-27	84.3
TRINITY_DN37391_c0_g1_i2	AT2G44110.2	39.437	142	39	3	4.02e-23	70.9
TRINITY_DN37394_c0_g1_i1	AT2G01950.1	72.628	274	75	0	7.04e-144	432
TRINITY_DN37394_c0_g2_i1	AT2G01950.1	78.443	167	26	2	2.06e-85	273
TRINITY_DN37394_c0_g3_i1	AT2G01950.1	57.975	326	136	1	1.72e-78	262
TRINITY_DN37394_c0_g4_i1	AT2G01950.1	78.846	312	63	2	6.46e-165	488
TRINITY_DN37396_c0_g1_i1	AT5G55620.1	49.107	112	46	3	3.68e-26	97.1
TRINITY_DN37398_c0_g1_i1	AT5G20950.1	78.344	157	34	0	4.69e-81	251
TRINITY_DN37408_c0_g1_i1	AT4G38190.1	92.81	153	11	0	2.33e-97	302
TRINITY_DN37408_c0_g2_i1	AT4G38190.1	94.318	88	5	0	2.08e-53	177
TRINITY_DN37410_c0_g1_i1	AT1G09610.1	61.017	118	42	3	1.23e-37	135
TRINITY_DN37410_c0_g2_i1	AT1G09610.1	80.925	173	29	2	5.25e-104	303
TRINITY_DN37415_c0_g1_i2	AT2G21940.4	45.62	274	143	4	3.84e-76	237
TRINITY_DN37415_c0_g1_i3	AT2G21940.4	43.564	303	164	5	1.3e-78	242
TRINITY_DN37415_c0_g1_i4	AT2G21940.4	43.564	303	164	5	7.22e-78	243
TRINITY_DN37418_c0_g1_i1	AT3G26430.1	72.174	115	29	2	4.21e-50	163
TRINITY_DN37435_c0_g1_i1	AT1G50240.2	50.529	473	208	11	5.34e-104	338
TRINITY_DN37447_c0_g1_i2	AT5G22300.1	51.376	109	36	2	1.12e-31	114
TRINITY_DN37460_c0_g1_i1	AT1G19670.1	44	300	157	5	3.94e-77	243
TRINITY_DN37471_c0_g1_i1	AT3G49940.1	70.732	123	35	1	3.27e-61	191
TRINITY_DN37471_c0_g1_i2	AT3G49940.1	64.286	70	23	1	2.7e-27	100
TRINITY_DN37471_c0_g1_i3	AT3G49940.1	74.336	113	29	0	3.3e-61	189
TRINITY_DN37479_c0_g1_i1	AT2G01050.1	38.182	110	68	0	2.51e-22	94.7
TRINITY_DN37482_c0_g1_i1	AT3G55350.1	26.957	345	202	11	1.92e-29	119
TRINITY_DN3749_c0_g1_i1	AT3G23560.1	56.322	87	33	1	2e-25	101
TRINITY_DN37500_c0_g1_i1	AT4G29090.1	33.721	172	103	4	8.41e-23	94
TRINITY_DN37512_c0_g2_i1	AT2G33550.1	79.114	158	28	2	2.05e-86	258
TRINITY_DN37514_c0_g1_i1	AT3G42640.1	82.883	222	38	0	2.28e-104	322
TRINITY_DN37515_c0_g1_i1	AT4G20140.1	68.103	116	37	0	1.42e-46	159
TRINITY_DN37515_c0_g2_i1	AT4G20140.1	60.588	170	62	2	2.94e-41	150
TRINITY_DN37515_c0_g3_i1	AT4G20140.1	60	140	56	0	3.99e-49	168
TRINITY_DN37515_c0_g5_i1	AT4G20140.1	68.438	320	101	0	1.35e-116	363
TRINITY_DN37525_c0_g1_i1	AT5G51280.1	87.868	577	70	0	0	1061
TRINITY_DN37525_c0_g1_i2	AT5G51280.1	93.993	283	17	0	0	560
TRINITY_DN37525_c0_g1_i3	AT5G51280.1	87.564	587	73	0	0	1074
TRINITY_DN37525_c0_g1_i4	AT5G51280.1	87.564	587	73	0	0	1075
TRINITY_DN37526_c0_g1_i1	AT3G18010.1	59.459	111	33	2	3.43e-35	127
TRINITY_DN37534_c0_g1_i1	AT5G38110.1	85.897	78	11	0	1.03e-42	143
TRINITY_DN37534_c0_g1_i3	AT1G66740.1	89.61	154	16	0	1.6e-97	290
TRINITY_DN37535_c0_g1_i1	AT5G10440.1	54.787	188	84	1	5.74e-68	216
TRINITY_DN37535_c0_g1_i2	AT5G65420.3	61.062	113	43	1	3.82e-41	140
TRINITY_DN37535_c0_g1_i4	AT5G65420.3	60.14	143	53	2	1.57e-50	175
TRINITY_DN37536_c0_g1_i1	AT2G36690.1	32.673	303	189	5	9.31e-49	169
TRINITY_DN37539_c0_g1_i1	AT3G51760.1	35.385	260	134	12	9.64e-23	94.7
TRINITY_DN37542_c0_g1_i1	AT1G19530.1	44.118	136	54	5	3.16e-22	87.4
TRINITY_DN37544_c0_g1_i1	AT3G28850.1	59.116	181	63	4	4.62e-47	165
TRINITY_DN37547_c0_g1_i1	AT3G56370.1	79.464	224	45	1	1.55e-124	375
TRINITY_DN37548_c0_g1_i1	AT5G59990.1	60.976	123	44	2	4.25e-33	122
TRINITY_DN37548_c0_g1_i2	AT5G59990.1	75	76	19	0	1.55e-24	100
TRINITY_DN37549_c0_g1_i1	AT3G46920.1	80.233	86	17	0	1.05e-43	155
TRINITY_DN37549_c0_g1_i2	AT3G46920.1	50.662	604	215	12	2.29e-160	516
TRINITY_DN37552_c0_g1_i1	AT2G17230.1	80	295	58	1	2.41e-156	451
TRINITY_DN37553_c0_g1_i1	AT2G23370.1	55.926	270	92	1	4.28e-106	313
TRINITY_DN37553_c0_g1_i2	AT2G23370.1	48.538	171	61	1	2.9e-49	164
TRINITY_DN37556_c0_g1_i1	AT4G12290.1	71.388	699	191	4	0	1060
TRINITY_DN37557_c0_g1_i3	AT5G41980.1	73.494	166	38	3	2.73e-79	245
TRINITY_DN3755_c0_g1_i2	AT3G49210.1	30.412	194	115	3	3.43e-22	92.8
TRINITY_DN37561_c0_g1_i1	AT1G43980.1	48.101	395	204	1	2.03e-122	370
TRINITY_DN37561_c0_g1_i2	AT1G43980.1	46.789	327	173	1	4.78e-94	296
TRINITY_DN37574_c0_g1_i1	AT4G32480.1	44.144	111	59	2	1.45e-21	86.7
TRINITY_DN37575_c0_g1_i1	AT3G62150.1	73.684	57	15	0	1.64e-24	94.7
TRINITY_DN37586_c0_g1_i1	AT5G64120.1	60.825	194	75	1	5.47e-78	236
TRINITY_DN37586_c0_g2_i1	AT5G39580.1	68.966	58	18	0	9.08e-30	89.7
TRINITY_DN3758_c0_g2_i1	AT1G75680.1	76.744	86	20	0	5.01e-42	142
TRINITY_DN37594_c0_g1_i1	AT3G10960.1	81.181	542	102	0	0	890
TRINITY_DN37597_c0_g1_i1	AT1G15100.1	50.955	157	73	3	8.28e-40	140
TRINITY_DN37602_c0_g1_i1	AT3G18830.1	66.092	174	59	0	4.16e-72	229
TRINITY_DN37602_c0_g2_i1	AT3G18830.1	46.635	208	105	1	1.99e-57	189
TRINITY_DN37617_c0_g1_i1	AT2G12400.1	59.06	298	122	0	7.55e-101	307
TRINITY_DN37618_c0_g1_i1	AT5G39530.1	70.588	204	59	1	1.82e-106	308
TRINITY_DN37618_c0_g1_i2	AT5G39530.1	67.857	112	35	1	1.41e-51	167
TRINITY_DN37618_c0_g1_i3	AT5G39530.1	73.81	84	22	0	5.68e-41	135
TRINITY_DN37628_c0_g1_i1	AT1G51340.2	75.486	257	63	0	2.12e-124	363
TRINITY_DN37641_c0_g1_i2	AT5G24910.1	58.163	98	41	0	1.71e-34	125
TRINITY_DN37652_c0_g2_i1	AT4G23160.1	44.015	518	265	6	1.8e-144	447
TRINITY_DN37652_c0_g2_i2	AT4G23160.1	40.841	333	173	5	4.54e-78	260
TRINITY_DN37659_c0_g1_i1	AT2G46960.2	33.851	322	198	5	8.65e-59	196
TRINITY_DN37659_c0_g2_i1	AT3G14690.1	51.493	134	64	1	1.8e-42	150
TRINITY_DN37668_c0_g1_i1	AT1G08840.2	75	72	18	0	2.22e-28	105
TRINITY_DN37678_c0_g1_i1	AT1G29280.1	63.158	76	26	2	5.43e-23	90.1
TRINITY_DN37695_c0_g1_i2	AT3G12460.1	46.622	148	50	2	1.41e-33	122
TRINITY_DN37700_c0_g2_i1	AT2G05160.1	58.14	86	34	1	1.36e-24	95.1
TRINITY_DN37702_c0_g1_i1	AT3G04750.1	37.956	137	82	2	6.26e-27	104
TRINITY_DN37709_c0_g1_i1	AT5G55840.1	63.415	123	45	0	1.11e-46	166
TRINITY_DN37716_c0_g1_i1	AT1G42550.1	51.969	254	108	4	1.03e-70	233
TRINITY_DN37727_c0_g1_i1	AT2G32440.1	75.758	66	16	0	4.93e-32	118
TRINITY_DN37729_c0_g1_i1	AT4G15248.1	54.082	98	42	2	4.18e-27	99
TRINITY_DN37735_c0_g1_i1	AT1G11410.1	31.776	107	69	3	5.71e-26	60.8
TRINITY_DN37744_c0_g1_i1	AT5G65520.1	53.552	183	82	2	8.3e-44	149
TRINITY_DN37745_c0_g1_i1	AT5G51990.1	60.262	229	68	6	9.41e-64	202
TRINITY_DN37747_c0_g1_i1	AT1G52590.1	70.115	174	43	4	1.33e-48	159
TRINITY_DN37751_c0_g1_i1	AT1G68940.3	65.468	139	47	1	6.7e-73	180
TRINITY_DN37751_c0_g2_i1	AT1G68940.3	56.098	205	88	1	1.64e-68	226
TRINITY_DN37751_c0_g2_i2	AT1G68940.3	57.258	124	53	0	1.3e-55	142
TRINITY_DN37751_c0_g3_i1	AT1G68940.3	58.14	129	51	1	8.94e-44	160
TRINITY_DN37754_c0_g1_i1	AT3G47830.1	61.679	274	89	2	4.18e-114	334
TRINITY_DN37786_c0_g1_i1	AT4G35790.1	80.392	51	10	0	6.31e-28	97.1
TRINITY_DN37786_c0_g1_i2	AT4G35790.1	61.798	89	26	1	1.14e-49	117
TRINITY_DN37786_c0_g2_i1	AT4G35790.1	80.882	68	13	0	1.65e-36	132
TRINITY_DN37786_c0_g3_i1	AT4G35790.1	63.75	160	33	2	1.9e-59	197
TRINITY_DN37794_c0_g1_i1	AT2G36870.1	74	50	13	0	8.38e-21	82.8
TRINITY_DN37802_c0_g1_i3	AT3G53690.1	39.572	187	107	3	1.26e-31	120
TRINITY_DN37802_c0_g1_i4	AT3G53690.1	40.097	207	116	4	1.24e-36	134
TRINITY_DN37804_c0_g1_i2	AT3G60280.1	48.077	104	53	1	1.3e-28	104
TRINITY_DN37807_c0_g1_i1	AT4G13810.1	42.105	152	84	3	2.03e-28	109
TRINITY_DN37816_c0_g1_i1	AT1G75450.1	76.868	281	62	1	5.78e-159	456
TRINITY_DN37831_c0_g1_i2	AT4G30870.1	69.421	121	32	1	7.08e-47	159
TRINITY_DN37831_c0_g2_i1	AT4G30870.1	60.674	89	35	0	2.82e-33	122
TRINITY_DN37831_c0_g2_i2	AT4G30870.1	48.951	143	64	2	3.34e-38	136
TRINITY_DN37843_c0_g2_i1	AT4G18820.1	75	132	28	2	4.92e-65	212
TRINITY_DN37843_c0_g3_i1	AT4G18820.1	90	70	7	0	1.53e-35	125
TRINITY_DN37843_c0_g4_i1	AT4G18820.1	56.962	158	40	7	5.23e-43	150
TRINITY_DN37844_c0_g1_i1	AT3G28660.1	43.925	107	54	4	1.01e-24	98.6
TRINITY_DN37881_c0_g1_i1	AT3G07040.1	44.227	459	255	1	4.66e-115	359
TRINITY_DN37881_c0_g3_i1	AT3G07040.1	33.649	211	128	3	3.81e-28	116
TRINITY_DN37898_c0_g1_i1	AT2G23260.1	44.301	465	235	9	9.6e-122	365
TRINITY_DN37900_c0_g1_i2	AT2G42280.1	67.832	143	38	3	2.13e-49	166
TRINITY_DN37900_c0_g1_i3	AT2G42280.1	69.281	153	39	3	2.13e-58	188
TRINITY_DN37900_c0_g1_i4	AT2G42280.1	60.606	132	43	4	3.85e-34	124
TRINITY_DN37938_c0_g1_i1	AT4G12410.1	48.921	139	60	4	1.43e-34	122
TRINITY_DN3793_c0_g1_i1	AT4G34160.1	60.163	123	46	2	3.65e-43	145
TRINITY_DN37946_c0_g1_i1	AT1G34210.1	64.286	266	95	0	1.11e-118	355
TRINITY_DN37946_c0_g1_i2	AT1G71830.1	69.939	163	49	0	1.36e-77	244
TRINITY_DN37946_c0_g1_i3	AT1G34210.1	53.639	371	119	5	5.26e-124	372
TRINITY_DN37946_c0_g1_i5	AT4G33430.2	55.372	121	42	4	1.08e-32	119
TRINITY_DN37946_c0_g1_i6	AT4G33430.2	63.158	95	27	3	2.06e-30	114
TRINITY_DN37954_c0_g1_i1	AT3G07960.1	56.566	99	19	3	2.31e-27	103
TRINITY_DN37954_c0_g2_i1	AT3G07960.1	81.159	69	11	1	2.78e-34	122
TRINITY_DN37963_c0_g1_i1	AT4G01400.1	49.711	346	168	2	6.39e-102	332
TRINITY_DN37963_c0_g1_i2	AT4G01400.1	52.035	344	145	3	2.69e-108	347
TRINITY_DN37981_c0_g2_i1	AT3G04590.2	46.914	162	73	3	3.59e-30	115
TRINITY_DN37985_c0_g1_i1	AT5G42070.1	81.429	70	13	0	2.23e-36	124
TRINITY_DN38004_c0_g1_i1	AT5G42905.1	33.708	178	104	5	9.04e-21	87.8
TRINITY_DN38009_c0_g1_i2	AT5G63920.1	69.663	89	27	0	6.06e-42	150
TRINITY_DN38017_c0_g1_i1	AT3G24255.1	50	84	42	0	4.83e-22	88.2
TRINITY_DN38035_c0_g1_i1	AT3G55110.1	33.138	341	189	6	3e-47	171
TRINITY_DN38060_c0_g1_i1	AT4G32700.2	74.747	99	25	0	1.28e-47	164
TRINITY_DN38073_c0_g1_i1	AT5G60520.1	68.605	86	27	0	3.56e-37	127
TRINITY_DN38090_c0_g1_i1	AT1G72930.1	48.649	148	72	1	2.67e-39	135
TRINITY_DN38090_c0_g1_i2	AT1G72930.1	48.649	148	72	1	6.19e-40	134
TRINITY_DN38093_c0_g1_i4	AT4G23430.2	76.042	96	23	0	3.01e-46	152
TRINITY_DN38098_c1_g1_i1	AT2G23600.1	56.122	98	40	2	2.28e-32	113
TRINITY_DN38101_c0_g1_i1	AT1G67780.1	66.912	136	44	1	9.53e-59	200
TRINITY_DN38113_c0_g1_i1	AT5G45275.1	60.959	146	50	1	1.72e-50	174
TRINITY_DN38118_c0_g1_i2	AT3G63170.1	56.597	288	105	6	1.24e-98	291
TRINITY_DN38132_c0_g1_i1	AT2G17120.1	49.074	324	149	7	9.38e-99	301
TRINITY_DN38142_c0_g1_i1	AT5G13360.3	63.542	96	35	0	7.94e-36	129
TRINITY_DN38142_c0_g1_i2	AT1G28130.1	66.667	177	57	1	1.17e-82	256
TRINITY_DN38146_c0_g1_i1	ATMG00860.1	47.475	99	50	1	2.26e-30	105
TRINITY_DN38158_c0_g3_i1	AT5G56040.2	42.489	233	107	6	4.78e-38	140
TRINITY_DN38171_c0_g1_i1	AT4G11980.1	93.548	62	4	0	6.19e-34	117
TRINITY_DN38171_c0_g1_i2	AT4G11980.1	77.305	141	32	0	2.77e-76	231
TRINITY_DN38176_c0_g1_i1	AT5G57480.1	43.913	460	208	9	2.85e-124	375
TRINITY_DN38178_c0_g1_i1	ATMG00860.1	54.839	124	54	1	4.52e-41	139
TRINITY_DN38179_c0_g1_i1	AT3G59850.1	75	112	28	0	3.79e-58	143
TRINITY_DN38179_c0_g1_i2	AT3G59850.1	69.274	179	55	0	2.98e-75	234
TRINITY_DN38184_c0_g1_i1	AT3G60350.1	80.597	67	13	0	6.98e-30	109
TRINITY_DN38192_c0_g1_i1	AT2G05710.1	74.242	66	17	0	1.88e-36	103
TRINITY_DN38192_c0_g2_i1	AT4G35830.1	76.471	153	36	0	1.48e-84	265
TRINITY_DN38194_c0_g1_i1	AT2G44810.1	68.333	60	19	0	2.81e-24	92.4
TRINITY_DN38194_c0_g1_i2	AT2G44810.1	64.22	218	63	2	6.49e-99	291
TRINITY_DN38196_c0_g1_i2	AT1G12770.1	65.688	545	179	2	0	728
TRINITY_DN38201_c0_g2_i1	AT5G48310.1	48.459	357	161	4	4.36e-90	292
TRINITY_DN38204_c0_g1_i1	AT5G18070.1	64.557	79	27	1	7.84e-24	98.2
TRINITY_DN38204_c0_g1_i2	AT5G18070.1	64.557	79	27	1	4.15e-25	98.2
TRINITY_DN38210_c0_g1_i2	AT1G75540.1	53.769	199	69	4	7.02e-51	171
TRINITY_DN38223_c0_g1_i1	AT5G38520.2	68.452	336	85	4	2.69e-153	439
TRINITY_DN38226_c0_g1_i1	AT4G17260.1	82.895	76	13	0	1.73e-40	135
TRINITY_DN38226_c0_g2_i1	AT4G17260.1	87.5	64	8	0	4.18e-32	113
TRINITY_DN38230_c0_g1_i1	AT4G14170.1	65.152	66	23	0	6.59e-27	104
TRINITY_DN38230_c0_g1_i2	AT4G14170.1	64.331	157	56	0	2.36e-72	224
TRINITY_DN38230_c0_g1_i3	AT4G14170.1	66.406	256	86	0	4.72e-105	314
TRINITY_DN38241_c0_g1_i1	AT5G14180.1	75.51	49	12	0	3.21e-23	90.9
TRINITY_DN38241_c0_g1_i2	AT5G14180.1	69.079	152	47	0	8.95e-76	232
TRINITY_DN38250_c0_g2_i1	AT3G01600.1	70.149	67	19	1	6.64e-25	97.1
TRINITY_DN38252_c0_g1_i1	AT2G45220.1	66.189	488	154	6	0	645
TRINITY_DN38267_c0_g2_i1	AT1G28710.1	72.152	79	22	0	7.83e-39	130
TRINITY_DN38268_c0_g1_i1	AT5G55540.1	69.176	279	79	2	6.85e-127	397
TRINITY_DN38268_c0_g2_i1	AT5G55540.1	63.363	797	285	4	0	1033
TRINITY_DN38278_c0_g1_i1	AT1G04520.1	51.724	145	70	0	1.67e-36	132
TRINITY_DN38280_c0_g1_i1	AT4G12410.1	57.692	52	19	1	9.93e-23	61.6
TRINITY_DN38294_c0_g1_i1	AT4G23160.1	46.094	128	61	2	1.08e-42	110
TRINITY_DN38299_c0_g1_i1	AT5G47810.1	61.682	107	33	2	1.27e-39	139
TRINITY_DN38302_c0_g1_i2	AT4G23160.1	52.941	102	48	0	6.4e-36	128
TRINITY_DN38319_c0_g1_i1	AT5G25110.1	65.385	442	146	1	0	521
TRINITY_DN3833_c0_g1_i1	AT2G30950.1	49.02	102	50	1	3.78e-26	100
TRINITY_DN3833_c1_g1_i1	AT1G06430.1	51.456	103	50	0	9.55e-31	103
TRINITY_DN38340_c0_g2_i1	AT3G16520.3	48.329	389	178	7	2.61e-119	355
TRINITY_DN38347_c0_g1_i1	AT5G42680.1	68.919	148	45	1	7.26e-75	228
TRINITY_DN38347_c0_g2_i1	AT5G42680.1	61.856	97	35	2	8.05e-30	106
TRINITY_DN38371_c0_g1_i1	AT5G41761.1	70.175	57	17	0	1.56e-24	95.9
TRINITY_DN38371_c0_g2_i1	AT5G41761.1	72.222	54	15	0	1.38e-25	92.8
TRINITY_DN38377_c0_g1_i1	AT3G15360.1	60.577	104	41	0	8.03e-47	151
TRINITY_DN38377_c0_g1_i2	AT3G15360.1	56.098	123	51	1	1.49e-48	158
TRINITY_DN38377_c0_g1_i3	AT3G15360.1	56.098	123	51	1	1.03e-48	159
TRINITY_DN38377_c0_g1_i4	AT3G15360.1	60.577	104	41	0	1.9e-47	152
TRINITY_DN38379_c0_g1_i1	AT3G18660.2	85.714	175	25	0	8.72e-110	327
TRINITY_DN3838_c0_g1_i1	AT3G22810.1	68.421	95	30	0	1.79e-45	152
TRINITY_DN38390_c0_g2_i2	AT3G26850.1	40.684	263	109	11	6.34e-33	129
TRINITY_DN38392_c0_g1_i2	AT1G07590.1	68.675	415	130	0	0	614
TRINITY_DN38392_c0_g1_i3	AT1G07590.1	63.415	533	188	3	0	678
TRINITY_DN38395_c0_g2_i1	AT5G25610.1	48.661	224	108	4	3.63e-64	211
TRINITY_DN38397_c0_g1_i1	AT5G16080.1	54.517	321	136	4	6.71e-117	343
TRINITY_DN38401_c0_g1_i2	AT3G19260.1	67.368	95	31	0	3.05e-42	140
TRINITY_DN38405_c0_g1_i2	AT3G11150.1	46.567	335	152	9	5.27e-62	208
TRINITY_DN38410_c0_g1_i1	AT5G63920.1	78.571	168	36	0	6.05e-89	285
TRINITY_DN38412_c0_g1_i1	AT4G03500.1	31.868	273	168	8	6.45e-31	121
TRINITY_DN3842_c0_g2_i1	ATMG00310.1	37	100	62	1	2.74e-21	82
TRINITY_DN38434_c0_g1_i1	AT5G42330.1	44.242	165	80	5	4.61e-29	106
TRINITY_DN38437_c0_g2_i1	AT3G27330.1	58.266	496	191	7	0	592
TRINITY_DN3844_c0_g1_i1	AT3G18990.1	32.024	331	184	15	2.04e-32	124
TRINITY_DN38457_c0_g1_i1	AT4G21070.1	47.656	256	127	4	4.78e-69	230
TRINITY_DN38495_c0_g1_i1	AT1G17710.1	65.556	90	30	1	8.11e-37	126
TRINITY_DN38495_c0_g1_i2	AT1G17710.1	66.667	138	45	1	1.98e-67	205
TRINITY_DN38501_c0_g1_i2	AT5G63850.1	73.913	92	24	0	6.28e-45	154
TRINITY_DN38505_c0_g1_i2	AT5G49350.1	51.064	94	46	0	1.42e-32	120
TRINITY_DN38520_c0_g1_i2	AT4G33830.1	56.349	126	55	0	9.22e-44	151
TRINITY_DN38534_c0_g1_i1	AT4G01570.1	66.165	266	85	3	6.46e-114	350
TRINITY_DN38534_c0_g2_i1	AT4G01570.1	64.092	479	164	4	0	603
TRINITY_DN38547_c0_g1_i1	AT3G26210.1	49.485	194	95	2	3.34e-54	184
TRINITY_DN38547_c0_g1_i2	AT3G48310.1	42.601	446	244	5	1.14e-111	342
TRINITY_DN38570_c1_g1_i1	AT5G62740.1	84.906	106	16	0	6.59e-63	195
TRINITY_DN38576_c0_g1_i1	AT5G49340.1	62.245	98	33	1	4.38e-38	132
TRINITY_DN38591_c0_g1_i1	AT5G40820.1	78.889	90	19	0	7.07e-43	147
TRINITY_DN38591_c0_g2_i1	AT5G40820.1	69.697	66	20	0	3.34e-27	101
TRINITY_DN38600_c0_g1_i1	AT3G57060.2	79.464	112	23	0	3.13e-58	192
TRINITY_DN38600_c0_g2_i1	AT3G57060.2	63.636	88	29	2	2.21e-25	99.4
TRINITY_DN38603_c0_g1_i2	AT5G65890.1	72.358	123	33	1	1.93e-57	187
TRINITY_DN38617_c0_g1_i1	AT5G06400.1	59.615	104	42	0	1.74e-40	145
TRINITY_DN38625_c0_g3_i1	AT5G60980.2	57.838	185	71	4	9.33e-59	192
TRINITY_DN38636_c0_g1_i2	AT1G33060.2	45.614	171	79	5	6.37e-45	159
TRINITY_DN38636_c0_g1_i3	AT1G33060.2	45.614	171	79	5	7.74e-46	161
TRINITY_DN38636_c0_g1_i4	AT1G33060.2	45.614	171	79	5	8.49e-43	156
TRINITY_DN38636_c0_g1_i6	AT1G33060.2	40.404	198	77	6	1.03e-41	149
TRINITY_DN38638_c0_g1_i1	AT2G16430.2	77.459	244	55	0	1.61e-146	417
TRINITY_DN38638_c0_g2_i1	AT2G16430.2	61.29	155	57	2	7.76e-61	197
TRINITY_DN38645_c0_g1_i1	AT3G21620.1	80.412	97	18	1	7.97e-37	132
TRINITY_DN38650_c0_g1_i1	AT1G30840.1	63.158	133	48	1	7.6e-45	151
TRINITY_DN38650_c1_g1_i1	AT1G30840.1	64.744	156	55	0	5.83e-40	140
TRINITY_DN38651_c0_g1_i1	AT5G65360.1	100	136	0	0	1.33e-80	235
TRINITY_DN38657_c0_g2_i1	AT3G55780.1	63.063	111	38	2	9.26e-41	139
TRINITY_DN38664_c0_g1_i1	AT5G18930.1	54.737	95	33	3	3.49e-26	98.6
TRINITY_DN38664_c0_g2_i1	AT5G18930.1	55.508	236	89	7	5.19e-79	240
TRINITY_DN38676_c0_g1_i1	AT1G24480.1	73.096	197	53	0	2.83e-98	295
TRINITY_DN38681_c0_g1_i1	AT4G10010.1	73	100	27	0	1.2e-47	157
TRINITY_DN38685_c0_g1_i1	AT2G02220.1	80.488	164	32	0	8.37e-94	292
TRINITY_DN38705_c0_g1_i1	AT3G23560.1	58.333	72	30	0	5.48e-24	95.9
TRINITY_DN38705_c0_g2_i2	AT3G23560.1	59.14	93	38	0	9.5e-32	116
TRINITY_DN38714_c0_g2_i1	AT1G10140.1	46.465	99	37	1	4.31e-24	90.9
TRINITY_DN38717_c0_g1_i1	AT2G32830.1	69.444	72	22	0	5.11e-28	104
TRINITY_DN38717_c0_g2_i1	AT5G43360.1	77.358	106	24	0	7.48e-53	174
TRINITY_DN38718_c0_g1_i1	AT1G70710.1	85.556	180	26	0	1.99e-114	333
TRINITY_DN38718_c0_g2_i1	AT1G70710.1	78.448	116	25	0	1.15e-56	183
TRINITY_DN38718_c0_g3_i1	AT1G70710.1	82.353	102	18	0	4.26e-58	185
TRINITY_DN38725_c0_g1_i1	AT1G02700.1	47.521	242	110	8	8.17e-59	191
TRINITY_DN38738_c0_g2_i1	AT1G17870.1	90.278	72	7	0	7.15e-36	126
TRINITY_DN38738_c0_g3_i1	AT1G17870.1	75.207	121	21	1	1.26e-57	187
TRINITY_DN38738_c0_g4_i1	AT1G17870.1	80.952	63	12	0	8.28e-33	117
TRINITY_DN38745_c0_g2_i1	AT1G53140.1	87.5	128	16	0	9.22e-74	236
TRINITY_DN38754_c0_g1_i1	AT5G63710.1	57.53	332	135	4	3.45e-130	389
TRINITY_DN38754_c0_g1_i2	AT5G63710.1	57.53	332	135	4	1.1e-130	389
TRINITY_DN38754_c0_g2_i1	AT5G63710.1	65.789	228	69	4	5.4e-95	293
TRINITY_DN38765_c0_g1_i1	AT4G23160.1	75.472	53	13	0	7.39e-23	90.5
TRINITY_DN38771_c0_g1_i1	AT3G20330.1	79.798	99	20	0	9.37e-46	159
TRINITY_DN38782_c0_g1_i1	AT2G17930.1	82.515	326	54	1	0	556
TRINITY_DN38786_c0_g1_i1	AT2G01300.1	58.763	97	40	0	2.27e-37	128
TRINITY_DN38786_c0_g2_i1	AT3G10720.2	52.788	269	112	6	1.76e-86	270
TRINITY_DN38799_c0_g1_i1	AT2G24280.1	55.856	111	43	2	2.58e-37	135
TRINITY_DN38816_c0_g1_i1	AT5G54690.1	53.529	170	25	2	2.65e-31	117
TRINITY_DN38819_c0_g1_i2	AT2G46170.1	57.471	87	37	0	3.37e-21	84
TRINITY_DN38820_c0_g1_i2	AT3G20260.1	58.678	121	45	2	4.76e-26	100
TRINITY_DN38837_c0_g1_i1	AT5G60900.1	63.968	247	84	2	1.3e-99	306
TRINITY_DN38840_c0_g1_i1	AT2G23180.1	44.124	485	251	7	1.11e-140	413
TRINITY_DN38844_c0_g1_i1	AT2G25680.1	64.427	253	79	4	7.04e-100	299
TRINITY_DN38847_c0_g1_i3	AT3G18990.1	38.168	131	77	2	5.64e-21	91.7
TRINITY_DN38848_c0_g3_i1	AT4G20520.1	55.263	76	34	0	2.28e-24	93.6
TRINITY_DN38852_c0_g1_i2	AT3G54140.1	72.581	124	34	0	1.3e-59	195
TRINITY_DN38852_c0_g2_i1	AT5G01180.1	72.973	111	30	0	6.49e-53	173
TRINITY_DN38852_c0_g3_i1	AT5G01180.1	65.789	190	62	3	1.12e-83	257
TRINITY_DN38855_c0_g1_i1	AT3G51630.1	85.057	174	26	0	3.12e-106	322
TRINITY_DN38857_c0_g2_i1	AT4G29910.1	70.642	109	32	0	3.51e-50	166
TRINITY_DN38866_c0_g1_i2	AT1G04650.1	51.648	182	88	0	1.87e-44	156
TRINITY_DN38873_c0_g1_i1	AT4G31250.1	54.918	122	44	4	9.5e-29	119
TRINITY_DN38873_c0_g1_i2	AT4G31240.1	61.979	384	141	2	6.05e-180	510
TRINITY_DN38875_c0_g1_i1	AT4G08850.1	42.328	189	107	2	7.16e-41	146
TRINITY_DN38880_c0_g1_i1	AT3G52890.1	62.573	342	84	5	4.26e-135	410
TRINITY_DN38880_c0_g2_i1	AT2G36350.1	70.909	220	51	3	1.37e-104	322
TRINITY_DN38885_c1_g1_i1	AT5G05830.1	78	50	11	0	2.2e-23	89.4
TRINITY_DN38893_c0_g1_i1	AT1G02020.1	58.009	231	82	4	1.14e-62	206
TRINITY_DN38897_c0_g1_i1	AT1G58170.1	66.46	161	52	1	2.98e-77	233
TRINITY_DN38907_c0_g1_i1	AT5G20120.1	71.91	178	49	1	3.75e-77	244
TRINITY_DN38907_c0_g1_i2	AT5G20120.1	75	72	17	1	4.51e-30	115
TRINITY_DN38908_c1_g1_i1	AT5G15870.1	70.588	85	23	1	3.19e-35	125
TRINITY_DN38908_c1_g2_i1	AT5G15870.1	60.591	203	76	2	5.67e-56	189
TRINITY_DN38915_c0_g1_i1	AT1G28200.1	54.098	183	72	4	4.75e-64	201
TRINITY_DN38915_c0_g1_i2	AT2G22475.1	52.893	121	56	1	1.12e-42	142
TRINITY_DN38921_c0_g1_i2	AT4G14970.1	61.878	181	68	1	1.31e-63	212
TRINITY_DN38923_c0_g2_i1	AT3G52660.1	68.421	190	58	1	3.18e-91	274
TRINITY_DN38923_c0_g2_i2	AT3G52660.1	42.614	176	83	2	4.59e-41	143
TRINITY_DN38924_c0_g1_i1	AT3G10150.1	73.973	73	18	1	3.01e-36	127
TRINITY_DN38924_c0_g3_i1	AT3G10150.1	66.148	257	80	3	1.44e-111	329
TRINITY_DN38930_c0_g1_i1	AT1G47960.1	49.296	142	71	1	1.15e-42	144
TRINITY_DN38933_c0_g2_i3	AT5G61980.1	62.5	72	24	1	6.26e-36	87
TRINITY_DN38940_c0_g2_i1	AT1G30300.1	81.034	58	11	0	2.63e-28	105
TRINITY_DN38940_c0_g2_i2	AT1G30300.1	75	56	14	0	6.15e-26	96.7
TRINITY_DN38949_c0_g1_i1	AT3G04890.2	51.412	177	72	2	1.62e-59	191
TRINITY_DN38949_c0_g1_i2	AT3G04890.2	46	200	71	3	2.07e-54	178
TRINITY_DN38972_c0_g1_i1	AT3G19270.1	68.831	462	142	2	0	664
TRINITY_DN38972_c0_g1_i2	AT3G19270.1	75	112	25	1	5.96e-57	184
TRINITY_DN38977_c0_g1_i1	AT1G26800.1	48.305	118	49	2	1e-32	117
TRINITY_DN38977_c0_g1_i2	AT1G26800.1	48.305	118	49	2	1.16e-32	117
TRINITY_DN38978_c0_g1_i1	AT3G11591.1	62.069	58	22	0	3.73e-22	84.7
TRINITY_DN38982_c0_g1_i1	AT4G23160.1	34.862	218	136	2	6.21e-35	130
TRINITY_DN38988_c0_g1_i1	AT1G14220.1	62.791	86	32	0	3.22e-37	127
TRINITY_DN38988_c0_g1_i2	AT1G14220.1	64.706	221	78	0	2.51e-105	306
TRINITY_DN38988_c0_g2_i1	AT1G26820.1	69.277	166	51	0	3.29e-78	232
TRINITY_DN38989_c0_g1_i1	AT2G28100.1	68.478	92	29	0	1.78e-39	138
TRINITY_DN38989_c0_g2_i1	AT2G28100.1	47.923	313	152	6	2.31e-90	270
TRINITY_DN38990_c0_g1_i2	AT2G22170.1	47.59	166	80	3	1.64e-48	156
TRINITY_DN38993_c0_g1_i1	AT3G16510.1	52.083	144	59	3	2.04e-37	137
TRINITY_DN38996_c0_g1_i1	AT3G48000.1	74.157	89	23	0	3.95e-45	151
TRINITY_DN38996_c0_g2_i1	AT3G48000.1	74.545	55	14	0	1.62e-26	89
TRINITY_DN38996_c0_g2_i2	AT3G48000.1	66.438	292	67	3	5.76e-129	379
TRINITY_DN38996_c0_g3_i1	AT1G23800.1	84.444	45	7	0	2.11e-22	88.6
TRINITY_DN38997_c0_g1_i1	AT5G46700.1	71.751	177	48	1	4.82e-70	222
TRINITY_DN38999_c0_g1_i1	AT2G34400.1	54.717	583	254	4	0	672
[truncated: 93,902 more rows]
