# Supplementary material for: Hybrid de novo transcriptome assembly of poinsettia (Euphorbia pulcherrima Willd. Ex Klotsch) bracts
Source: BMC Genomics. 2019 Nov 27;20:900. doi: 10.1186/s12864-019-6247-3 (PMC6882326; doi:10.1186/s12864-019-6247-3)
Supplement: Supplementary file 3 — Additional file 3. Distribution of percent length coverage for the top matching database entries from the poinsettia bract transcripts. [file 12864_2019_6247_MOESM3_ESM.xlsx]

## Sheet: S4
Additional File 3. Distribution of percent length coverage for the top matching database entries from the poinsettia bract transcripts.
Hit_pct_cov_bin	count_in_bin	>bin_below
100	6105	6105
90	1764	7869
80	1187	9056
70	1118	10174
60	1010	11184
50	958	12142
40	851	12993
30	819	13812
20	695	14507
10	116	14623
Hit_pct_cov_bin: hit percent coverage in the bin
Count_in_bin: Transcripts counts in the bin
