# Supplementary material for: Hybrid de novo transcriptome assembly of poinsettia (Euphorbia pulcherrima Willd. Ex Klotsch) bracts
Source: BMC Genomics. 2019 Nov 27;20:900. doi: 10.1186/s12864-019-6247-3 (PMC6882326; doi:10.1186/s12864-019-6247-3)
Supplement: Supplementary file 4 — Additional file 4. BUSCO results for the E. pulcherrima and E. pekinensis transcriptomes. [file 12864_2019_6247_MOESM4_ESM.xlsx]

## Sheet: S5
Additional File 4. BUSCO results for the E. pulcherrima and E. pekinensis transcriptomes.
Orthologous groups	BUSCO results				Group description at Embryophyta level
	E. Pulcherrima - Bract	E. Pekinensis - Leaf	E. Pekinensis - Root	E. Pekinensis - Stem
EOG093600ZL	Missing	Complete	Complete	Complete	Disease resistance protein (TIR-NBS class)
EOG093601CX	Missing	Complete	Complete	Complete	Transmembrane:Helical
EOG093604WU	Missing	Complete	Complete	Complete	Uncharacterized protein
EOG093609XY	Missing	Complete	Complete	Complete	Pentatricopeptide repeat (PPR) superfamily protein
EOG09360A7W	Missing	Complete	Complete	Complete	Leucine-rich repeat
EOG09360B4Z	Missing	Complete	Complete	Complete	FAD dependent oxidoreductase
EOG09360CRR	Missing	Complete	Complete	Complete	Uncharacterized protein
EOG09360E4D	Missing	Complete	Complete	Complete	Alpha/Beta hydrolase fold
EOG09360F4O	Missing	Complete	Complete	Complete	Putative uncharacterized protein
EOG09360LIN	Missing	Complete	Complete	Complete	Spindle and kinetochore-associated protein 1 homolog
EOG09360TLR	Missing	Complete	Complete	Complete	Uncharacterized protein
EOG09360ULO	Missing	Complete	Complete	Complete	Nucleic acid-binding, OB-fold
EOG093601AN	Missing	Duplicated	Complete	Complete	transcription coactivators
EOG09360391	Missing	Duplicated	Complete	Complete	DnaJ domain
EOG09360F8Q	Missing	Duplicated	Complete	Complete	Spo11/DNA topoisomerase VI subunit A
EOG093604LM	Missing	Complete	Duplicated	Complete	RNA recognition motif domain
EOG09360JFE	Missing	Complete	Duplicated	Complete	Calycin
EOG09360NSW	Missing	Complete	Duplicated	Complete	Uncharacterized protein
EOG093601Y2	Missing	Duplicated	Duplicated	Complete	Tetratricopeptide repeat
EOG09360300	Missing	Duplicated	Duplicated	Complete	Pentatricopeptide repeat (PPR-like) superfamily protein
EOG093607WN	Missing	Duplicated	Duplicated	Complete	3'-5' exonuclease domain
EOG09360GC7	Missing	Duplicated	Duplicated	Complete	RNA-binding CRS1 / YhbY (CRM) domain-containing protein
EOG09360GXC	Missing	Duplicated	Duplicated	Complete	P-loop containing nucleoside triphosphate hydrolases superfamily protein
EOG09360H9R	Missing	Duplicated	Duplicated	Complete	Uncharacterized protein
EOG093607HU	Missing	Fragmented	Duplicated	Complete	Transmembrane:Helical
EOG09360D7I	Missing	Fragmented	Duplicated	Complete	WD40 repeat
EOG093601U2	Missing	Complete	Fragmented	Complete	Tetratricopeptide repeat (TPR)-like superfamily protein
EOG093609DP	Missing	Complete	Fragmented	Complete	Root UVB sensitive family
EOG09360CH3	Missing	Duplicated	Fragmented	Complete	Regulator of chromosome condensation (RCC1) family protein
EOG093601TR	Missing	Duplicated	Missing	Complete	pentatricopeptide (PPR) repeat-containing protein
EOG093602KH	Missing	Duplicated	Missing	Complete	Similarity:Contains dynamin-type G (guanine nucleotide-binding) domain.
EOG093604OT	Missing	Duplicated	Missing	Complete	Kinesin-like protein
EOG09360DH0	Missing	Fragmented	Missing	Complete	Peptide chain release factor
EOG09360I8Y	Missing	Complete	Complete	Duplicated	Vps72/YL1 family
EOG09360IC1	Missing	Complete	Complete	Duplicated	expressed protein
EOG093605YX	Missing	Duplicated	Complete	Duplicated	Pentatricopeptide repeat (PPR) superfamily protein
EOG0936073E	Missing	Duplicated	Complete	Duplicated	RNA (C5-cytosine) methyltransferase
EOG093607UJ	Missing	Duplicated	Complete	Duplicated	Allantoinase
EOG093609C8	Missing	Duplicated	Complete	Duplicated	Uncharacterized protein
EOG09360FUF	Missing	Duplicated	Complete	Duplicated	Similarity:Contains G-patch domain.
EOG09360KBD	Missing	Duplicated	Complete	Duplicated	NagB/RpiA/CoA transferase-like superfamily protein
EOG093600IQ	Missing	Fragmented	Complete	Duplicated	Structural maintenance of chromosomes protein
EOG0936036V	Missing	Complete	Duplicated	Duplicated	Nucleolar protein 14
EOG093609TH	Missing	Complete	Duplicated	Duplicated	Regulator of chromosome condensation (RCC1) family protein
EOG09360P6I	Missing	Complete	Duplicated	Duplicated	WUSCHEL-related homeobox 4
EOG093601Q7	Missing	Duplicated	Duplicated	Duplicated	Putative expressed protein
EOG0936035H	Missing	Duplicated	Duplicated	Duplicated	Pentatricopeptide repeat (PPR-like) superfamily protein
EOG093609VT	Missing	Duplicated	Duplicated	Duplicated	3'-5' exonuclease domain-containing protein
EOG09360A8J	Missing	Duplicated	Duplicated	Duplicated	Pentatricopeptide repeat
EOG09360B71	Missing	Duplicated	Duplicated	Duplicated	Tubby, C-terminal
EOG09360EKU	Missing	Duplicated	Duplicated	Duplicated	Brain/reproductive organ-expressed protein
EOG09360HGT	Missing	Duplicated	Duplicated	Duplicated	Squalene/phytoene synthase
EOG09360HTY	Missing	Duplicated	Duplicated	Duplicated	Regulatory protein RecX
EOG09360IE8	Missing	Duplicated	Duplicated	Duplicated	Pentatricopeptide repeat (PPR) superfamily protein
EOG09360IIY	Missing	Duplicated	Duplicated	Duplicated	Pentatricopeptide repeat
EOG09360J79	Missing	Duplicated	Duplicated	Duplicated	Uncharacterized protein
EOG09360KMC	Missing	Duplicated	Duplicated	Duplicated	FMN binding
EOG09360NM4	Missing	Duplicated	Duplicated	Duplicated	Transmembrane:Helical
EOG0936061C	Missing	Missing	Duplicated	Duplicated	Pentatricopeptide repeat-containing protein At5g15010, mitochondrial
EOG093600X9	Missing	Duplicated	Fragmented	Duplicated	Kinesin-like protein
EOG093603UW	Missing	Duplicated	Fragmented	Duplicated	Uncharacterized protein
EOG093608LD	Missing	Duplicated	Fragmented	Duplicated	Importin subunit alpha
EOG09360C7E	Missing	Duplicated	Fragmented	Duplicated	Ribosomal protein S5 domain 2-type fold
EOG09360KFU	Missing	Duplicated	Fragmented	Duplicated	Transmembrane:Helical
EOG0936066T	Missing	Duplicated	Missing	Duplicated	Translation protein, beta-barrel domain
EOG093608FN	Missing	Duplicated	Missing	Duplicated	Protein kinase domain
EOG093607TH	Missing	Fragmented	Missing	Duplicated	NAD(P)H dehydrogenase C1
EOG093606NA	Missing	Complete	Complete	Fragmented	Phospholipase D-like domain
EOG093607TC	Missing	Complete	Complete	Fragmented	transferases
EOG09360G99	Missing	Complete	Complete	Fragmented	Uncharacterized protein
EOG0936086W	Missing	Missing	Complete	Fragmented	Pentatricopeptide repeat (PPR) superfamily protein
EOG093607NG	Missing	Complete	Duplicated	Fragmented	DNA primases
EOG093605Y2	Missing	Duplicated	Duplicated	Fragmented	Protein kinase domain
EOG09360BFF	Missing	Duplicated	Duplicated	Fragmented	sialyltransferase family domain containing protein, expressed
EOG09360BY2	Missing	Duplicated	Duplicated	Fragmented	Similarity:Contains 1 F-box domain.
EOG093602VI	Missing	Fragmented	Duplicated	Fragmented	Pentatricopeptide repeat
EOG093601NU	Missing	Complete	Fragmented	Fragmented	Condensin subunit 1/Condensin-2 complex subunit D3
EOG093606W4	Missing	Complete	Fragmented	Fragmented	Leucine-rich repeat domain, L domain-like
EOG093607UE	Missing	Complete	Fragmented	Fragmented	Winged helix-turn-helix DNA-binding domain
EOG093602QV	Missing	Duplicated	Fragmented	Fragmented	Mini-chromosome maintenance protein
EOG093602Z8	Missing	Duplicated	Fragmented	Fragmented	MCM domain
EOG09360BG3	Missing	Duplicated	Fragmented	Fragmented	origin recognition complex protein 5
EOG09360G30	Missing	Duplicated	Fragmented	Fragmented	Protein phosphatase methylesterase 1
EOG093600T6	Missing	Missing	Fragmented	Fragmented	Transmembrane:Helical
EOG09360DJL	Missing	Missing	Fragmented	Fragmented	Protein kinase domain
EOG093602VC	Missing	Complete	Missing	Fragmented	Tetratricopeptide repeat (TPR)-like superfamily protein
EOG0936031D	Missing	Duplicated	Missing	Fragmented	ARM repeat superfamily protein
EOG0936011U	Missing	Fragmented	Missing	Fragmented	Transmembrane:Helical
EOG09360C5R	Missing	Fragmented	Missing	Fragmented	Domain of unknown function DUF630
EOG093602FO	Missing	Complete	Complete	Missing	Pentatricopeptide repeat
EOG093604FE	Missing	Complete	Complete	Missing	Similarity:Belongs to the sodium:solute symporter (SSF) (TC 2.A.21) family.
EOG093604WH	Missing	Complete	Complete	Missing	Pentatricopeptide repeat (PPR) superfamily protein
EOG093605CQ	Missing	Complete	Complete	Missing	Pentatricopeptide repeat (PPR) superfamily protein
EOG093603ZW	Missing	Duplicated	Complete	Missing	Similarity:Contains protein kinase domain.
EOG09360JLQ	Missing	Fragmented	Complete	Missing	Transmembrane:Helical
EOG0936026P	Missing	Missing	Complete	Missing	Pentatricopeptide repeat
EOG093602T8	Missing	Missing	Complete	Missing	Pentatricopeptide repeat
EOG093603DO	Missing	Missing	Complete	Missing	Pentatricopeptide repeat
EOG093604HD	Missing	Missing	Complete	Missing	Putative uncharacterized protein
EOG093604UF	Missing	Missing	Complete	Missing	Pentatricopeptide repeat (PPR) superfamily protein
EOG093604Z0	Missing	Missing	Complete	Missing	Pentatricopeptide repeat (PPR-like) superfamily protein
EOG09360E12	Missing	Missing	Complete	Missing	Transmembrane:Helical
EOG0936020C	Missing	Complete	Duplicated	Missing	Tetratricopeptide repeat (TPR)-like superfamily protein
EOG09360259	Missing	Complete	Duplicated	Missing	Pentatricopeptide repeat
EOG093604R6	Missing	Complete	Duplicated	Missing	Pentatricopeptide repeat (PPR-like) superfamily protein
EOG0936082J	Missing	Complete	Duplicated	Missing	Pentatricopeptide repeat (PPR) superfamily protein
EOG093608PC	Missing	Complete	Duplicated	Missing	Transmembrane:Helical
EOG09360BM8	Missing	Complete	Duplicated	Missing	Ubiquitin carboxyl-terminal hydrolase family protein
EOG093600NS	Missing	Duplicated	Duplicated	Missing	Similarity:Belongs to the ABC transporter superfamily.
EOG09360353	Missing	Duplicated	Duplicated	Missing	Pentatricopeptide repeat (PPR) superfamily protein
EOG09360IFT	Missing	Duplicated	Duplicated	Missing	Uncharacterized protein
EOG0936015N	Missing	Missing	Duplicated	Missing	Pentatricopeptide repeat (PPR) superfamily protein
EOG093601Y6	Missing	Missing	Duplicated	Missing	Tetratricopeptide repeat (TPR)-like superfamily protein
EOG093603FG	Missing	Missing	Duplicated	Missing	Pentatricopeptide repeat
EOG093603QH	Missing	Missing	Duplicated	Missing	Tyrosyl-DNA phosphodiesterase I
EOG093605R5	Missing	Missing	Duplicated	Missing	Pentatricopeptide repeat
EOG093606UJ	Missing	Missing	Duplicated	Missing	Pentatricopeptide repeat (PPR) superfamily protein
EOG09360806	Missing	Missing	Duplicated	Missing	Pentatricopeptide repeat
EOG093608KQ	Missing	Missing	Duplicated	Missing	Pentatricopeptide repeat
EOG093609KC	Missing	Missing	Duplicated	Missing	Pentatricopeptide repeat
EOG093600O6	Missing	Complete	Missing	Missing	Condensin-2 complex subunit G2
EOG093600XL	Missing	Complete	Missing	Missing	proton gradient regulation 3
EOG093601OK	Missing	Complete	Missing	Missing	Protein kinase domain
EOG093601T9	Missing	Complete	Missing	Missing	zinc ion binding
EOG093604JQ	Missing	Complete	Missing	Missing	Tetratricopeptide repeat (TPR)-like superfamily protein
EOG093605C3	Missing	Complete	Missing	Missing	Pentatricopeptide repeat (PPR) superfamily protein
EOG093605OJ	Missing	Complete	Missing	Missing	Pentatricopeptide repeat
EOG093606NL	Missing	Complete	Missing	Missing	Pentatricopeptide repeat (PPR) superfamily protein
EOG09360DRR	Missing	Complete	Missing	Missing	SGNH hydrolase-type esterase domain
EOG093601KV	Missing	Duplicated	Missing	Missing	WD40 repeat
EOG093602ZN	Missing	Duplicated	Missing	Missing	Peptidase S9A, prolyl oligopeptidase
EOG0936032P	Missing	Duplicated	Missing	Missing	Pentatricopeptide repeat (PPR) superfamily protein
EOG093603F5	Missing	Duplicated	Missing	Missing	Similarity:Belongs to the DNA mismatch repair MutS family.
EOG09360R4S	Missing	Duplicated	Missing	Missing	Alpha/beta knot methyltransferases
EOG093607RN	Missing	Fragmented	Missing	Missing	Nucleic acid-binding proteins superfamily
EOG09360HK0	Missing	Fragmented	Missing	Missing	SGNH hydrolase-type esterase superfamily protein
EOG093600DF	Missing	Missing	Missing	Missing	XPG/Rad2 endonuclease
EOG093600YH	Missing	Missing	Missing	Missing	Putative uncharacterized protein
EOG093601KY	Missing	Missing	Missing	Missing	DYW domain
EOG093601VD	Missing	Missing	Missing	Missing	DYW domain
EOG093602C3	Missing	Missing	Missing	Missing	Pentatricopeptide repeat-containing protein At4g01570
EOG093602N6	Missing	Missing	Missing	Missing	Pentatricopeptide repeat (PPR-like) superfamily protein
EOG093602OJ	Missing	Missing	Missing	Missing	Tetratricopeptide repeat (TPR)-like superfamily protein
EOG0936036H	Missing	Missing	Missing	Missing	pentatricopeptide (PPR) repeat-containing protein
EOG093603EX	Missing	Missing	Missing	Missing	Tetratricopeptide repeat (TPR)-like superfamily protein
EOG093603GP	Missing	Missing	Missing	Missing	Pentatricopeptide repeat
EOG093603H7	Missing	Missing	Missing	Missing	Pentatricopeptide repeat (PPR) superfamily protein
EOG093603IB	Missing	Missing	Missing	Missing	DNA mismatch repair protein MutS, type 2
EOG093603J5	Missing	Missing	Missing	Missing	Similarity:Contains ADF-H domain.
EOG093603OR	Missing	Missing	Missing	Missing	Pentatricopeptide repeat (PPR) superfamily protein
EOG093603SX	Missing	Missing	Missing	Missing	Pentatricopeptide repeat (PPR) superfamily protein
EOG093603T3	Missing	Missing	Missing	Missing	Tetratricopeptide repeat (TPR)-like superfamily protein
EOG093603UO	Missing	Missing	Missing	Missing	Tetratricopeptide repeat (TPR)-like superfamily protein
EOG09360490	Missing	Missing	Missing	Missing	Pentatricopeptide repeat (PPR) superfamily protein
EOG0936049L	Missing	Missing	Missing	Missing	Tetratricopeptide repeat (TPR)-like superfamily protein
EOG093604D2	Missing	Missing	Missing	Missing	Pentatricopeptide repeat
EOG093604IO	Missing	Missing	Missing	Missing	Tetratricopeptide repeat (TPR)-like superfamily protein
EOG093605DE	Missing	Missing	Missing	Missing	Transmembrane:Helical
EOG093605GO	Missing	Missing	Missing	Missing	Pentatricopeptide repeat
EOG093605MY	Missing	Missing	Missing	Missing	Pentatricopeptide repeat
EOG093605VA	Missing	Missing	Missing	Missing	mitochondrial editing factor 18
EOG09360607	Missing	Missing	Missing	Missing	Pentatricopeptide repeat
EOG09360640	Missing	Missing	Missing	Missing	Isocitrate lyase
EOG093606AC	Missing	Missing	Missing	Missing	Pentatricopeptide repeat
EOG093606KR	Missing	Missing	Missing	Missing	Tetratricopeptide repeat (TPR)-like superfamily protein
EOG093606ZK	Missing	Missing	Missing	Missing	Pentatricopeptide repeat (PPR) superfamily protein
EOG0936071Y	Missing	Missing	Missing	Missing	Cytochrome P450
EOG093607E0	Missing	Missing	Missing	Missing	Pentatricopeptide repeat (PPR) superfamily protein
EOG093607PL	Missing	Missing	Missing	Missing	Transmembrane:Helical
EOG0936081F	Missing	Missing	Missing	Missing	Pentatricopeptide repeat (PPR) superfamily protein
EOG0936083D	Missing	Missing	Missing	Missing	Pentatricopeptide repeat (PPR-like) superfamily protein
EOG0936084R	Missing	Missing	Missing	Missing	Tetratricopeptide repeat (TPR)-like superfamily protein
EOG0936085E	Missing	Missing	Missing	Missing	Tetratricopeptide repeat (TPR)-like superfamily protein
EOG093608AK	Missing	Missing	Missing	Missing	Pentatricopeptide repeat (PPR) superfamily protein
EOG0936099K	Missing	Missing	Missing	Missing	Transmembrane:Helical
EOG093609HT	Missing	Missing	Missing	Missing	Pentatricopeptide repeat (PPR) superfamily protein
EOG093609PW	Missing	Missing	Missing	Missing	Similarity:Belongs to the ABC transporter superfamily.
EOG093609Q8	Missing	Missing	Missing	Missing	Uncharacterized protein
EOG09360AAM	Missing	Missing	Missing	Missing	Pentatricopeptide repeat (PPR) superfamily protein
EOG09360B40	Missing	Missing	Missing	Missing	Transmembrane:Helical
EOG09360BEF	Missing	Missing	Missing	Missing	Pentatricopeptide repeat
EOG09360EBH	Missing	Missing	Missing	Missing	Transmembrane:Helical
EOG09360G0I	Missing	Missing	Missing	Missing	Uncharacterized protein
EOG09360IQI	Missing	Missing	Missing	Missing	Inositol polyphosphate-related phosphatase
EOG09360QIM	Missing	Missing	Missing	Missing	E2F-associated phosphoprotein
EOG09360TV2	Missing	Missing	Missing	Missing	Peptidyl-prolyl cis-trans isomerase
EOG093600CA	Duplicated	Missing	Missing	Missing	oxoprolinase 1
EOG093600WS	Complete	Missing	Missing	Missing	Tetratricopeptide repeat (TPR)-like superfamily protein
EOG09360254	Complete	Missing	Missing	Missing	Putative pentatricopeptide repeat-containing protein At5g08310, mitochondrial
EOG0936026Z	Complete	Missing	Missing	Missing	Pentatricopeptide repeat (PPR) superfamily protein
EOG093602UL	Complete	Missing	Missing	Missing	pentatricopeptide (PPR) repeat-containing protein
EOG093602WA	Complete	Missing	Missing	Missing	Pentatricopeptide repeat (PPR) superfamily protein
EOG093602YD	Complete	Missing	Missing	Missing	Pentatricopeptide repeat
EOG093603KJ	Complete	Missing	Missing	Missing	Pentatricopeptide repeat (PPR) superfamily protein
EOG0936041E	Complete	Missing	Missing	Missing	Pentatricopeptide repeat (PPR) superfamily protein
EOG0936046G	Complete	Missing	Missing	Missing	Pentatricopeptide repeat
EOG093604HI	Complete	Missing	Missing	Missing	Pentatricopeptide repeat
EOG093604HV	Complete	Missing	Missing	Missing	Tetratricopeptide repeat (TPR)-like superfamily protein
EOG093604V6	Complete	Missing	Missing	Missing	DYW domain
EOG093605E9	Complete	Missing	Missing	Missing	carotenoid cleavage dioxygenase 7
EOG093605IT	Complete	Missing	Missing	Missing	Pentatricopeptide repeat (PPR) superfamily protein
EOG093605UA	Complete	Missing	Missing	Missing	Pentatricopeptide repeat (PPR-like) superfamily protein
EOG093605XN	Complete	Missing	Missing	Missing	Cytochrome P450
EOG093606ST	Complete	Missing	Missing	Missing	tRNA A64-2'-O-ribosylphosphate transferase
EOG093607LD	Complete	Missing	Missing	Missing	Pentatricopeptide repeat
EOG093608AU	Complete	Missing	Missing	Missing	Tetratricopeptide repeat (TPR)-like superfamily protein
EOG093608GT	Complete	Missing	Missing	Missing	Pentatricopeptide repeat (PPR) superfamily protein
EOG093609BK	Complete	Missing	Missing	Missing	RADIATION SENSITIVE 17
EOG09360A7J	Complete	Missing	Missing	Missing	Pentatricopeptide repeat (PPR) superfamily protein
EOG09360B47	Complete	Missing	Missing	Missing	Sedoheptulose-1,7-bisphosphatase
EOG09360B4E	Complete	Missing	Missing	Missing	Uncharacterized protein
EOG09360EB9	Complete	Missing	Missing	Missing	P-loop containing nucleoside triphosphate hydrolases superfamily protein
EOG09360FDV	Complete	Missing	Missing	Missing	Exonuclease V
EOG09360G0D	Complete	Missing	Missing	Missing	N-carbamoylputrescine amidase
EOG09360HR3	Complete	Missing	Missing	Missing	Protein of unknown function (DUF616)
EOG09360I5A	Complete	Missing	Missing	Missing	Oxo-4-hydroxy-4-carboxy-5-ureidoimidazoline decarboxylase
EOG09360IKP	Complete	Missing	Missing	Missing	NAD(P)-binding Rossmann-fold superfamily protein
EOG09360K2Q	Complete	Missing	Missing	Missing	WD40 repeat
EOG09360KH1	Complete	Missing	Missing	Missing	Transmembrane:Helical
EOG09360PFL	Complete	Missing	Missing	Missing	Uncharacterized protein
EOG09360ZQE	Complete	Missing	Missing	Missing	IQ motif, EF-hand binding site
EOG0936027I	Complete	Missing	Missing	Missing	Tetratricopeptide repeat (TPR)-like superfamily protein
EOG093602GP	Complete	Missing	Missing	Missing	Glycosyl hydrolase, family 13, catalytic domain
EOG093602XZ	Complete	Missing	Missing	Missing	Pentatricopeptide repeat
EOG093603K9	Complete	Missing	Missing	Missing	Kinesin-like protein
EOG0936047E	Complete	Missing	Missing	Missing	Tetratricopeptide repeat
EOG093604DG	Complete	Missing	Missing	Missing	Pentatricopeptide repeat-containing protein At5g42310, mitochondrial
EOG093604TS	Complete	Missing	Missing	Missing	Similarity:Contains helicase ATP-binding domain.
EOG093605AK	Complete	Missing	Missing	Missing	AAA+ ATPase domain
EOG093605BU	Complete	Missing	Missing	Missing	Pentatricopeptide repeat (PPR-like) superfamily protein
EOG093605E8	Complete	Missing	Missing	Missing	Cryptochrome/DNA photolyase, FAD-binding domain
EOG093605NL	Complete	Missing	Missing	Missing	RING/U-box superfamily protein
EOG093607RU	Complete	Missing	Missing	Missing	Histidine phosphatase superfamily
EOG09360AWI	Complete	Missing	Missing	Missing	Peptidase S1, PA clan
EOG09360AYE	Complete	Missing	Missing	Missing	Uncharacterized protein
EOG09360DJS	Complete	Missing	Missing	Missing	Ubiquitin carboxyl-terminal hydrolase family protein
EOG09360EG7	Complete	Missing	Missing	Missing	minichromosome maintenance 10
EOG09360G2E	Complete	Missing	Missing	Missing	Uncharacterized protein
EOG09360H66	Complete	Missing	Missing	Missing	Ribonuclease H2, subunit B
EOG09360HQF	Complete	Missing	Missing	Missing	Region:S-adenosyl-L-methionine binding
EOG09360LA3	Complete	Missing	Missing	Missing	PsbP family
EOG09360M37	Complete	Missing	Missing	Missing	NAD(P)H-quinone oxidoreductase, subunit N
EOG09360N4U	Complete	Missing	Missing	Missing	Transmembrane:Helical
EOG09360PLI	Complete	Missing	Missing	Missing	Nuclear transport factor 2 (NTF2) family protein
EOG09360QQP	Complete	Missing	Missing	Missing	Transmembrane:Helical
EOG09360S81	Complete	Missing	Missing	Missing	Transmembrane:Helical
EOG09360WK5	Complete	Missing	Missing	Missing	Uncharacterized protein
EOG0936009W	Complete	Missing	Missing	Missing	Uncharacterized protein
EOG093600ON	Complete	Missing	Missing	Missing	ATP-grasp fold, subdomain 1
EOG09360205	Complete	Missing	Missing	Missing	DYW domain
EOG0936021K	Complete	Missing	Missing	Missing	DYW domain
EOG0936025H	Complete	Missing	Missing	Missing	Poly
EOG093603SM	Complete	Missing	Missing	Missing	Transmembrane:Helical
EOG0936040G	Complete	Missing	Missing	Missing	Homing endonuclease
EOG0936045K	Complete	Missing	Missing	Missing	Pentatricopeptide repeat (PPR) superfamily protein
EOG093605E3	Complete	Missing	Missing	Missing	DYW domain
EOG093605I3	Complete	Missing	Missing	Missing	Tetratricopeptide repeat (TPR)-like superfamily protein
EOG093605TB	Complete	Missing	Missing	Missing	Similarity:Contains 1 ANK repeat.
EOG093608GA	Complete	Missing	Missing	Missing	Transmembrane:Helical
EOG09360A69	Complete	Missing	Missing	Missing	Pentatricopeptide repeat-containing protein At1g07590, mitochondrial
EOG09360A8D	Complete	Missing	Missing	Missing	Alpha amylase
EOG09360B6P	Complete	Missing	Missing	Missing	Pentatricopeptide repeat
EOG09360BZ0	Complete	Missing	Missing	Missing	Oxidoreductase family protein
EOG09360DMR	Complete	Missing	Missing	Missing	Endonuclease/exonuclease/phosphatase
EOG09360EMK	Complete	Missing	Missing	Missing	WD40 repeat
EOG09360FJP	Complete	Missing	Missing	Missing	Cytochrome P450
EOG09360GUZ	Complete	Missing	Missing	Missing	Uncharacterized protein
EOG09360LE4	Complete	Missing	Missing	Missing	Transmembrane:Helical
EOG09360SHF	Complete	Missing	Missing	Missing	Uncharacterized protein
EOG09360UZA	Complete	Missing	Missing	Missing	Transmembrane:Helical
EOG09360146	Duplicated	Missing	Missing	Missing	Putative uncharacterized protein
EOG09360155	Duplicated	Missing	Missing	Missing	Catalytic Activity:ATP + H(2)O = ADP + phosphate.
EOG09360199	Duplicated	Missing	Missing	Missing	Pentatricopeptide repeat-containing protein At3g06920
EOG093602PW	Duplicated	Missing	Missing	Missing	Transmembrane:Helical
EOG09360317	Duplicated	Missing	Missing	Missing	Ribosomal protein S5 domain 2-type fold
EOG0936038Z	Duplicated	Missing	Missing	Missing	Pentatricopeptide repeat (PPR) superfamily protein
EOG093603IM	Duplicated	Missing	Missing	Missing	Pentatricopeptide repeat (PPR) superfamily protein
EOG09360424	Duplicated	Missing	Missing	Missing	Pentatricopeptide repeat (PPR-like) superfamily protein
EOG0936042R	Duplicated	Missing	Missing	Missing	Pentatricopeptide repeat (PPR) superfamily protein
EOG0936044V	Duplicated	Missing	Missing	Missing	mitochondrial editing factor 9
EOG093604DM	Duplicated	Missing	Missing	Missing	Pentatricopeptide repeat (PPR) superfamily protein
EOG093604LD	Duplicated	Missing	Missing	Missing	Pentatricopeptide repeat
EOG093604W6	Duplicated	Missing	Missing	Missing	Pentatricopeptide repeat
EOG093605RH	Duplicated	Missing	Missing	Missing	Pentatricopeptide repeat
EOG09360604	Duplicated	Missing	Missing	Missing	Mitochodrial transcription termination factor
EOG093606VY	Duplicated	Missing	Missing	Missing	Putative pentatricopeptide repeat-containing protein At3g15200
EOG093607EA	Duplicated	Missing	Missing	Missing	Tetratricopeptide repeat (TPR)-like superfamily protein
EOG093607KK	Duplicated	Missing	Missing	Missing	Pentatricopeptide repeat
EOG093607ZT	Duplicated	Missing	Missing	Missing	Leucine-rich repeat (LRR) family protein
EOG093609VZ	Duplicated	Missing	Missing	Missing	Fanconi Anaemia group E protein, C-terminal
EOG09360CTZ	Duplicated	Missing	Missing	Missing	Similarity:Contains 4 KH domains.
EOG09360FKR	Duplicated	Missing	Missing	Missing	Mitochondrial transcription termination factor family protein
EOG09360K8B	Duplicated	Missing	Missing	Missing	Transmembrane:Helical
EOG09360NB8	Duplicated	Missing	Missing	Missing	Uncharacterized protein
EOG093601MF	Duplicated	Missing	Missing	Missing	Similarity:Contains 1 F-box domain.
EOG0936028V	Duplicated	Missing	Missing	Missing	Pentatricopeptide repeat (PPR) superfamily protein
EOG093602EU	Duplicated	Missing	Missing	Missing	ATP-grasp fold
EOG093602SW	Duplicated	Missing	Missing	Missing	Pentatricopeptide repeat (PPR) superfamily protein
EOG093603OL	Duplicated	Missing	Missing	Missing	Vacuolar sorting protein 39/Transforming growth factor beta receptor-associated domain 1
EOG093604D4	Duplicated	Missing	Missing	Missing	Elongation factor G, III-V domain
EOG093604ZR	Duplicated	Missing	Missing	Missing	Similarity:Contains helicase ATP-binding domain.
EOG093605DG	Duplicated	Missing	Missing	Missing	Amidase
EOG0936065V	Duplicated	Missing	Missing	Missing	WW domain
EOG093606CH	Duplicated	Missing	Missing	Missing	Transmembrane:Helical
EOG0936088K	Duplicated	Missing	Missing	Missing	Pentatricopeptide repeat
EOG09360B41	Duplicated	Missing	Missing	Missing	Plant organelle RNA recognition domain
EOG09360B8J	Duplicated	Missing	Missing	Missing	Similarity:Contains SWIRM domain.
EOG09360BRS	Duplicated	Missing	Missing	Missing	Uncharacterized protein
EOG09360CFL	Duplicated	Missing	Missing	Missing	Protein kinase domain
EOG09360DHF	Duplicated	Missing	Missing	Missing	origin recognition complex second largest subunit 2
EOG09360EYO	Duplicated	Missing	Missing	Missing	Similarity:Belongs to the enoyl-CoA hydratase/isomerase family.
EOG09360GS5	Duplicated	Missing	Missing	Missing	Transmembrane:Helical
EOG09360IW8	Duplicated	Missing	Missing	Missing	Uncharacterized protein
EOG09360JVS	Duplicated	Missing	Missing	Missing	Uncharacterized protein
EOG09360K1H	Duplicated	Missing	Missing	Missing	Machado-Joseph disease protein MJD
EOG09360M2U	Duplicated	Missing	Missing	Missing	Plastid lipid-associated protein/fibrillin conserved domain
EOG09360N2Y	Duplicated	Missing	Missing	Missing	Oxoglutarate/iron-dependent dioxygenase
EOG09360UH0	Duplicated	Missing	Missing	Missing	Uncharacterized protein
EOG09360W85	Duplicated	Missing	Missing	Missing	Uncharacterized protein
EOG0936033H	Duplicated	Missing	Missing	Missing	Uncharacterized protein
EOG093605A0	Duplicated	Missing	Missing	Missing	Pentatricopeptide repeat
EOG093605UZ	Duplicated	Missing	Missing	Missing	Transmembrane:Helical
EOG093606CK	Duplicated	Missing	Missing	Missing	Ubiquitin-conjugating enzyme E2-binding protein
EOG093606L8	Duplicated	Missing	Missing	Missing	Pentatricopeptide repeat
EOG093606SW	Duplicated	Missing	Missing	Missing	DEAD/DEAH box helicase domain
EOG09360784	Duplicated	Missing	Missing	Missing	Pentatricopeptide repeat (PPR) superfamily protein
EOG093607E9	Duplicated	Missing	Missing	Missing	DEAD-box ATP-dependent RNA helicase 41
EOG093607U8	Duplicated	Missing	Missing	Missing	Pentatricopeptide repeat
EOG09360803	Duplicated	Missing	Missing	Missing	Pentatricopeptide repeat
EOG09360843	Duplicated	Missing	Missing	Missing	Integrator complex subunit 3
EOG093608OZ	Duplicated	Missing	Missing	Missing	Transmembrane:Helical
EOG09360B5K	Duplicated	Missing	Missing	Missing	Pentatricopeptide repeat
EOG09360BAZ	Duplicated	Missing	Missing	Missing	Uncharacterized protein
EOG09360DV8	Duplicated	Missing	Missing	Missing	Putative uncharacterized protein
EOG09360F0Y	Duplicated	Missing	Missing	Missing	tRNA (cytidine(32)/guanosine(34)-2-O)-methyltransferase, Trm7
EOG09360J7M	Duplicated	Missing	Missing	Missing	Uncharacterized protein
EOG09360NZY	Duplicated	Missing	Missing	Missing	Single-stranded DNA-binding protein, mitochondrial
EOG093600GM	Fragmented	Missing	Missing	Missing	Similarity:Contains SEC7 domain.
EOG0936020T	Fragmented	Missing	Missing	Missing	DNA helicase
EOG093604YI	Fragmented	Missing	Missing	Missing	Rhodanese-like domain
EOG093606GA	Fragmented	Missing	Missing	Missing	Pentatricopeptide repeat-containing protein At1g71060, mitochondrial
EOG093606OC	Fragmented	Missing	Missing	Missing	PPM-type phosphatase domain
EOG093608YK	Fragmented	Missing	Missing	Missing	Transmembrane:Helical
EOG09360HBC	Fragmented	Missing	Missing	Missing	Transmembrane:Helical
EOG09360HZF	Fragmented	Missing	Missing	Missing	Transmembrane:Helical
EOG09360NEY	Fragmented	Missing	Missing	Missing	Peptidyl-prolyl cis-trans isomerase
EOG09360QGD	Fragmented	Missing	Missing	Missing	Similarity:Belongs to the cyclin family.
EOG09360558	Fragmented	Missing	Missing	Missing	Transmembrane:Helical
EOG09360GUO	Fragmented	Missing	Missing	Missing	S-adenosyl-L-methionine-dependent methyltransferases superfamily protein
EOG09360K6Z	Fragmented	Missing	Missing	Missing	PsbP family
EOG09360S9M	Fragmented	Missing	Missing	Missing	Oxygen-evolving enhancer protein 3
EOG0936003Z	Fragmented	Missing	Missing	Missing	P-loop containing nucleoside triphosphate hydrolases superfamily protein
EOG0936004W	Fragmented	Missing	Missing	Missing	DNA-directed DNA polymerase, family B
EOG093601IY	Fragmented	Missing	Missing	Missing	Pentatricopeptide repeat (PPR) superfamily protein
EOG093602RY	Fragmented	Missing	Missing	Missing	Peptidase S9A, prolyl oligopeptidase
EOG093606L0	Fragmented	Missing	Missing	Missing	Transmembrane:Helical
EOG093606Q8	Fragmented	Missing	Missing	Missing	DEAD/DEAH box helicase domain
