# Supplementary material for: Hybrid de novo transcriptome assembly of poinsettia (Euphorbia pulcherrima Willd. Ex Klotsch) bracts
Source: BMC Genomics. 2019 Nov 27;20:900. doi: 10.1186/s12864-019-6247-3 (PMC6882326; doi:10.1186/s12864-019-6247-3)
Supplement: Supplementary file 5 — Additional file 5. Summary of the processed libraries for the Christmas Feelings and Christmas Feelings Pearl poinsettia varieties in three bract developmental stages. [file 12864_2019_6247_MOESM5_ESM.xlsx]

## Sheet: S6
Additional File 5. Summary of the processed libraries for the Christmas Feelings and Christmas Feelings Pearl poinsettia varieties in three bract developmental stages.
Developmental Stage	Sample	Total number of reads	Remained reads after rRNA removal	Remained reads after quality trimming (QV≥20)	% of reads mapped to E. pulcherrima transcriptome
Stage 1	Chr. Feelings - Rep. 1	53828766	53509948	49373006	93.63
	Chr. Feelings - Rep. 2	55591532	55260594	51259165	88.79
	Chr. Feelings - Rep. 3	56165316	55832786	51738600	92.46
	Chr. Feelings Pearl - Rep. 1	60740120	60390212	55397479	93.21
	Chr. Feelings Pearl - Rep. 2	43629624	43341119	39888742	93.32
	Chr. Feelings Pearl - Rep. 3	41874023	41607527	38325196	93.49
Stage 2	Chr. Feelings - Rep. 1	49989135	49661431	45853495	95.76
	Chr. Feelings - Rep. 2	53357892	52994339	49099190	94.53
	Chr. Feelings - Rep. 3	40968381	40755380	37605885	94.29
	Chr. Feelings Pearl - Rep. 1	62975737	62490818	57365997	93.07
	Chr. Feelings Pearl - Rep. 2	36162144	36019519	32783237	96.05
	Chr. Feelings Pearl - Rep. 3	54290323	54021108	49652847	94.14
Stage 3	Chr. Feelings - Rep. 1	51334105	50887244	47172416	91.21
	Chr. Feelings - Rep. 2	55486852	55147781	51264695	91.71
	Chr. Feelings - Rep. 3	45812671	45485012	42329632	90.82
	Chr. Feelings Pearl - Rep. 1	52352696	51983925	47905803	91.25
	Chr. Feelings Pearl - Rep. 2	54769449	54392160	49901799	92.28
	Chr. Feelings Pearl - Rep. 3	58231267	57864889	53265475	92.05
