# Supplementary material for: Hybrid de novo transcriptome assembly of poinsettia (Euphorbia pulcherrima Willd. Ex Klotsch) bracts
Source: BMC Genomics. 2019 Nov 27;20:900. doi: 10.1186/s12864-019-6247-3 (PMC6882326; doi:10.1186/s12864-019-6247-3)
Supplement: Supplementary file 7 — Additional file 7. Differentially expressed transcripts for the comparisons between bract developmental stages in poinsettia. [file 12864_2019_6247_MOESM7_ESM.xlsx]

## Sheet: S1 vs S2
Additional File 7. Differentially expressed transcripts for the comparisons between bract developmental stages in poinsettia. Comparison between the first stage (S1) of bract development against the second stage (S2). Positive log2FC values refer to a higher expression in S2, while negative log2FC values refer to a lower expression in S2. FDR = False Discovery Rate.
Transcript ID	TAIR ID	log2FC	FDR
TRINITY_DN46602_c4_g3_i2	AT1G01200.1	1.05319	0.0312189
TRINITY_DN50837_c1_g3_i1	AT1G01500.1	1.01252	0.000356156
TRINITY_DN53845_c4_g1_i5	AT1G01580.1	1.76253	0.0328835
TRINITY_DN53845_c4_g1_i19	AT1G01580.1	1.578	0.0265471
TRINITY_DN50474_c6_g2_i2	AT1G01840.1	1.2307	0.000369446
TRINITY_DN50474_c6_g1_i3	AT1G01860.1	1.21076	0.00406661
TRINITY_DN47110_c2_g3_i2	AT1G02260.1	1.1693	0.000886914
TRINITY_DN52660_c2_g1_i6	AT1G02305.1	1.6074	7.27531e-07
TRINITY_DN50925_c1_g2_i1	AT1G02610.1	3.93544	2.3609e-09
TRINITY_DN52810_c2_g1_i2	AT1G02610.1	1.8813	9.42963e-06
TRINITY_DN52814_c4_g1_i2	AT1G02816.1	3.67781	1.57082e-13
TRINITY_DN53464_c1_g1_i2	AT1G02890.1	1.41536	0.012962
TRINITY_DN51089_c0_g4_i1	AT1G04170.1	1.2711	0.00269955
TRINITY_DN49779_c0_g1_i7	AT1G04730.1	1.1018	0.00352244
TRINITY_DN52610_c2_g2_i4	AT1G04750.1	1.04246	6.86953e-05
TRINITY_DN49272_c4_g1_i6	AT1G04970.1	1.03897	0.00751533
TRINITY_DN42926_c0_g1_i1	AT1G05010.1	1.70747	4.72216e-05
TRINITY_DN41039_c0_g1_i1	AT1G05680.1	1.80899	3.5347e-05
TRINITY_DN53493_c4_g1_i17	AT1G06150.1	1.03985	0.000718391
TRINITY_DN50785_c4_g1_i1	AT1G06460.1	6.79704	9.83633e-13
TRINITY_DN42844_c2_g2_i4	AT1G06520.1	2.57443	8.08806e-07
TRINITY_DN47773_c0_g1_i3	AT1G06570.1	1.83831	1.02048e-06
TRINITY_DN47773_c0_g1_i1	AT1G06570.1	1.37371	2.76285e-05
TRINITY_DN53381_c4_g1_i3	AT1G06620.1	2.46603	5.0406e-06
TRINITY_DN52368_c7_g3_i7	AT1G06690.1	2.14537	3.11855e-06
TRINITY_DN45196_c7_g4_i1	AT1G06980.1	2.63424	5.49252e-07
TRINITY_DN53478_c5_g1_i4	AT1G07010.3	1.20691	0.00136623
TRINITY_DN47530_c2_g2_i6	AT1G07040.1	1.36325	2.51608e-06
TRINITY_DN45774_c8_g1_i3	AT1G07230.1	1.67867	2.20622e-05
TRINITY_DN45774_c8_g1_i1	AT1G07230.1	1.31841	0.00277361
TRINITY_DN42666_c0_g1_i3	AT1G07250.1	1.85829	8.6183e-06
TRINITY_DN42666_c0_g1_i2	AT1G07250.1	1.85753	9.24082e-05
TRINITY_DN52736_c4_g3_i3	AT1G07280.1	2.04764	7.55389e-05
TRINITY_DN52736_c4_g3_i1	AT1G07280.1	1.71288	2.92966e-06
TRINITY_DN32582_c0_g1_i1	AT1G07530.1	1.08343	0.0180912
TRINITY_DN44668_c1_g10_i1	AT1G07790.1	2.44227	5.95238e-08
TRINITY_DN50705_c1_g1_i8	AT1G07910.1	1.53592	0.0049447
TRINITY_DN53639_c1_g3_i1	AT1G08315.1	1.12532	0.000316147
TRINITY_DN42793_c13_g1_i7	AT1G08350.2	1.57892	0.000185162
TRINITY_DN48642_c8_g2_i3	AT1G08550.1	1.01514	0.00659763
TRINITY_DN47252_c6_g1_i2	AT1G08570.1	1.98842	0.000102577
TRINITY_DN51007_c7_g1_i4	AT1G08570.1	1.3012	0.00173167
TRINITY_DN51007_c7_g1_i1	AT1G08570.1	1.2768	0.00573761
TRINITY_DN47252_c6_g1_i11	AT1G08570.1	1.2449	0.0193749
TRINITY_DN51007_c7_g1_i7	AT1G08570.1	1.04275	0.0270814
TRINITY_DN44091_c0_g2_i3	AT1G08610.1	1.53518	0.0223573
TRINITY_DN43877_c3_g2_i1	AT1G08630.1	1.14287	0.0181046
TRINITY_DN51081_c1_g1_i14	AT1G09195.2	1.0069	0.000649508
TRINITY_DN53046_c1_g1_i15	AT1G09660.1	2.02968	2.119e-08
TRINITY_DN53046_c1_g1_i14	AT1G09660.1	1.03837	0.000357846
TRINITY_DN52613_c1_g1_i5	AT1G09740.1	1.25691	0.00197935
TRINITY_DN49507_c1_g2_i3	AT1G09900.1	1.13606	0.0165836
TRINITY_DN48596_c0_g2_i1	AT1G10150.1	1.98601	2.9661e-06
TRINITY_DN42328_c0_g2_i1	AT1G10200.1	1.61623	0.00138601
TRINITY_DN47566_c1_g2_i19	AT1G10600.1	2.4191	3.77689e-07
TRINITY_DN47566_c1_g2_i18	AT1G10600.1	1.72848	0.000212129
TRINITY_DN47566_c1_g2_i6	AT1G10600.1	1.46988	0.00101103
TRINITY_DN52672_c2_g4_i5	AT1G10630.1	1.62596	9.95026e-06
TRINITY_DN49367_c2_g2_i2	AT1G10630.1	1.35452	1.28351e-05
TRINITY_DN52092_c1_g2_i5	AT1G10630.1	1.03211	0.0208573
TRINITY_DN50931_c2_g1_i2	AT1G10740.1	1.39995	0.0385097
TRINITY_DN53204_c3_g1_i19	AT1G10760.1	1.46971	0.000139046
TRINITY_DN53204_c3_g1_i6	AT1G10760.1	1.35877	1.63132e-05
TRINITY_DN41041_c0_g1_i1	AT1G10830.1	1.65845	0.000478524
TRINITY_DN49272_c5_g5_i1	AT1G11050.1	1.15497	6.10945e-05
TRINITY_DN41773_c0_g1_i4	AT1G11330.2	2.54472	3.13841e-05
TRINITY_DN46954_c5_g1_i4	AT1G11360.1	1.33222	5.60505e-05
TRINITY_DN52528_c3_g4_i3	AT1G11390.1	1.93359	1.64531e-10
TRINITY_DN47269_c1_g1_i1	AT1G11530.1	1.90693	0.000156062
TRINITY_DN47269_c1_g1_i2	AT1G11530.1	1.88679	6.5651e-07
TRINITY_DN47269_c1_g3_i1	AT1G11530.1	1.69684	2.53619e-05
TRINITY_DN46423_c7_g1_i7	AT1G11580.1	3.17147	4.55147e-09
TRINITY_DN47698_c7_g1_i8	AT1G11910.1	1.5754	1.17359e-07
TRINITY_DN47698_c7_g1_i1	AT1G11910.1	1.18159	2.76373e-05
TRINITY_DN48247_c5_g1_i2	AT1G12110.1	2.72294	3.67692e-06
TRINITY_DN49671_c1_g2_i3	AT1G12220.1	1.84921	6.01467e-05
TRINITY_DN52571_c2_g2_i8	AT1G12680.1	1.15169	0.00935968
TRINITY_DN47450_c1_g1_i5	AT1G12710.1	3.07464	4.32694e-14
TRINITY_DN47450_c1_g9_i1	AT1G12710.1	1.32879	7.69594e-05
TRINITY_DN48827_c0_g1_i2	AT1G12920.1	1.277	7.00719e-06
TRINITY_DN50395_c0_g1_i2	AT1G13130.1	3.06607	3.97717e-07
TRINITY_DN52393_c0_g2_i1	AT1G13360.1	1.03189	0.00168441
TRINITY_DN51489_c2_g1_i7	AT1G13750.1	1.88753	3.9297e-09
TRINITY_DN53042_c0_g1_i12	AT1G13950.1	1.16496	0.000181578
TRINITY_DN48917_c7_g1_i2	AT1G13990.3	1.89461	7.86363e-06
TRINITY_DN53578_c1_g4_i1	AT1G14030.1	1.82648	0.00440331
TRINITY_DN50156_c5_g1_i1	AT1G14290.1	1.78031	3.05753e-06
TRINITY_DN50156_c5_g2_i1	AT1G14290.1	1.60367	1.25205e-08
TRINITY_DN49254_c5_g2_i4	AT1G14700.1	3.21598	0.00357904
TRINITY_DN49254_c5_g2_i1	AT1G14700.1	3.21101	0.00336214
TRINITY_DN49254_c5_g1_i1	AT1G14700.1	2.81273	0.00646133
TRINITY_DN53283_c6_g1_i8	AT1G14820.3	1.176	0.0125648
TRINITY_DN46659_c2_g3_i4	AT1G15170.1	1.27049	0.000112946
TRINITY_DN37072_c0_g1_i1	AT1G15410.1	2.73739	4.02959e-07
TRINITY_DN37072_c0_g1_i2	AT1G15410.1	2.55627	3.05818e-07
TRINITY_DN52657_c0_g2_i1	AT1G15520.1	3.75285	5.79734e-16
TRINITY_DN52657_c0_g2_i2	AT1G15520.1	3.68759	4.45599e-12
TRINITY_DN52615_c1_g3_i1	AT1G15740.1	1.42932	0.000197554
TRINITY_DN46125_c6_g1_i12	AT1G15950.1	1.06417	0.0411391
TRINITY_DN47741_c3_g1_i4	AT1G16840.4	1.0375	0.00111422
TRINITY_DN51337_c2_g1_i6	AT1G17220.1	1.0449	0.00692023
TRINITY_DN51161_c3_g1_i5	AT1G17710.1	1.7435	6.19694e-06
TRINITY_DN46694_c3_g1_i8	AT1G17720.1	1.4922	7.10223e-07
TRINITY_DN46368_c3_g1_i6	AT1G18100.1	8.02045	2.80425e-12
TRINITY_DN53273_c2_g1_i1	AT1G18170.1	1.93362	0.000739988
TRINITY_DN45729_c7_g1_i4	AT1G18300.1	1.41493	0.00726728
TRINITY_DN45729_c7_g1_i1	AT1G18300.1	1.05083	0.00312082
TRINITY_DN45729_c7_g1_i2	AT1G18300.1	1.02964	0.00457386
TRINITY_DN46426_c0_g1_i4	AT1G18720.1	1.08083	0.0221999
TRINITY_DN51452_c0_g1_i1	AT1G19260.1	1.12849	0.000391229
TRINITY_DN37542_c0_g1_i1	AT1G19530.1	2.83276	5.02549e-05
TRINITY_DN41078_c0_g2_i5	AT1G19715.3	1.56023	0.000426927
TRINITY_DN45708_c8_g1_i1	AT1G19800.2	1.42238	0.00915242
TRINITY_DN36802_c0_g1_i1	AT1G20230.1	1.70606	0.000980318
TRINITY_DN50342_c1_g1_i1	AT1G20620.1	1.52686	3.8933e-05
TRINITY_DN50342_c1_g1_i4	AT1G20630.1	3.72375	0.000199854
TRINITY_DN45922_c1_g1_i12	AT1G20693.1	1.42939	8.84703e-05
TRINITY_DN46510_c1_g1_i2	AT1G20823.1	2.32383	7.07657e-10
TRINITY_DN46510_c1_g1_i3	AT1G20823.1	1.69447	1.04574e-06
TRINITY_DN46861_c0_g2_i1	AT1G21000.1	3.83159	9.4782e-08
TRINITY_DN46861_c0_g1_i1	AT1G21000.1	2.76812	5.048e-07
TRINITY_DN42976_c2_g1_i14	AT1G21065.1	1.70928	3.1229e-07
TRINITY_DN45950_c3_g1_i4	AT1G21410.1	1.4948	0.000132131
TRINITY_DN50272_c4_g1_i3	AT1G21460.1	1.63044	0.00989349
TRINITY_DN50272_c4_g1_i6	AT1G21460.1	1.54427	0.0196114
TRINITY_DN44971_c0_g1_i5	AT1G21920.1	1.59902	2.32788e-05
TRINITY_DN52788_c5_g2_i4	AT1G22710.1	1.06051	0.0113293
TRINITY_DN52997_c1_g5_i1	AT1G22770.1	2.51349	3.27198e-06
TRINITY_DN47171_c1_g1_i1	AT1G23390.1	1.28057	0.0203124
TRINITY_DN43094_c1_g1_i4	AT1G24140.1	2.85723	0.00402348
TRINITY_DN52297_c1_g4_i1	AT1G24530.1	3.76558	7.07457e-13
TRINITY_DN52297_c1_g3_i2	AT1G24530.1	3.53469	3.46055e-10
TRINITY_DN52297_c1_g3_i1	AT1G24530.1	3.25109	7.22657e-13
TRINITY_DN48140_c2_g1_i1	AT1G26550.1	1.09365	3.71553e-05
TRINITY_DN46102_c3_g1_i1	AT1G28260.1	1.06943	0.00135153
TRINITY_DN47042_c5_g1_i1	AT1G28480.1	2.24673	3.07452e-06
TRINITY_DN49302_c4_g5_i3	AT1G28480.1	1.06516	0.0187889
TRINITY_DN43380_c0_g1_i9	AT1G28530.1	1.05518	0.00463772
TRINITY_DN51130_c0_g1_i10	AT1G28560.2	1.05173	0.00128184
TRINITY_DN49662_c2_g1_i6	AT1G28960.1	1.08285	0.000497225
TRINITY_DN53478_c3_g3_i1	AT1G29640.1	1.89657	0.00100227
TRINITY_DN43887_c2_g2_i1	AT1G30100.1	1.6951	1.96274e-06
TRINITY_DN44048_c3_g6_i1	AT1G30510.2	1.51781	0.000152415
TRINITY_DN51617_c2_g1_i11	AT1G31160.1	1.08055	0.0191762
TRINITY_DN52432_c3_g1_i5	AT1G31170.4	1.2522	0.00484089
TRINITY_DN43978_c5_g2_i1	AT1G31240.1	1.0408	0.0105879
TRINITY_DN49570_c8_g2_i2	AT1G31930.1	1.50705	0.00094828
TRINITY_DN50645_c1_g1_i5	AT1G32120.1	1.2169	1.29118e-05
TRINITY_DN48401_c0_g1_i15	AT1G32450.1	1.78631	2.1012e-06
TRINITY_DN51109_c3_g1_i2	AT1G32700.1	1.70742	1.22883e-07
TRINITY_DN48126_c0_g1_i5	AT1G32700.1	1.24202	0.0188817
TRINITY_DN51109_c3_g1_i6	AT1G32700.1	1.05112	0.00350942
TRINITY_DN47830_c3_g1_i4	AT1G32780.1	4.6951	1.24197e-13
TRINITY_DN53416_c7_g1_i1	AT1G33720.1	1.43495	0.0212259
TRINITY_DN53416_c7_g2_i3	AT1G33730.1	1.52336	0.00242353
TRINITY_DN51519_c1_g8_i2	AT1G34000.1	1.01638	0.00777158
TRINITY_DN52491_c1_g2_i2	AT1G34570.1	1.10102	0.00022833
TRINITY_DN52375_c2_g8_i1	AT1G35420.2	1.5087	0.000319074
TRINITY_DN44129_c2_g2_i6	AT1G36320.1	1.25876	0.000633153
TRINITY_DN52468_c4_g1_i2	AT1G43560.1	1.16201	0.00806582
TRINITY_DN45092_c4_g4_i2	AT1G43760.1	1.36647	0.000945658
TRINITY_DN51784_c1_g1_i1	AT1G44170.1	1.12232	1.99843e-05
TRINITY_DN52916_c8_g1_i8	AT1G45191.1	1.33766	9.52576e-05
TRINITY_DN51756_c3_g3_i4	AT1G45976.1	1.25787	7.69738e-06
TRINITY_DN38930_c0_g1_i1	AT1G47960.1	1.37089	0.0408114
TRINITY_DN49011_c1_g1_i2	AT1G48040.1	1.21744	3.61779e-06
TRINITY_DN44357_c1_g4_i2	AT1G48450.1	1.15992	0.00136011
TRINITY_DN46084_c0_g1_i4	AT1G48910.1	1.97004	2.7611e-13
TRINITY_DN28954_c0_g1_i1	AT1G49000.1	1.23201	0.0228153
TRINITY_DN30006_c0_g1_i1	AT1G49010.1	1.20945	0.000520414
TRINITY_DN46804_c1_g2_i1	AT1G49320.1	1.40524	0.00502092
TRINITY_DN41118_c0_g1_i2	AT1G49390.1	1.89806	6.04409e-05
TRINITY_DN45925_c12_g1_i1	AT1G49470.1	1.08721	0.0146051
TRINITY_DN47203_c4_g1_i4	AT1G49820.1	1.09606	0.0151472
TRINITY_DN51247_c10_g1_i5	AT1G49850.1	1.93367	2.06917e-05
TRINITY_DN48852_c7_g2_i3	AT1G49880.1	1.42094	0.000490577
TRINITY_DN43951_c6_g3_i4	AT1G49970.1	1.25451	0.000242572
TRINITY_DN50449_c0_g3_i7	AT1G50020.1	1.09246	0.0351556
TRINITY_DN52859_c1_g1_i9	AT1G50170.1	2.04771	1.26668e-05
TRINITY_DN52859_c1_g1_i5	AT1G50170.1	1.11985	0.00059936
TRINITY_DN52066_c4_g1_i7	AT1G52080.1	1.79531	5.13067e-06
TRINITY_DN50389_c10_g1_i1	AT1G52140.1	1.04857	0.00122073
TRINITY_DN50748_c0_g3_i2	AT1G52320.2	1.01158	0.00884708
TRINITY_DN37747_c0_g1_i1	AT1G52590.1	1.2765	0.000125244
TRINITY_DN51307_c0_g1_i4	AT1G53210.1	1.05882	0.0335345
TRINITY_DN48852_c8_g1_i2	AT1G53430.1	2.48442	3.37893e-13
TRINITY_DN53430_c3_g1_i3	AT1G53430.1	2.0789	2.0364e-09
TRINITY_DN53430_c3_g1_i9	AT1G53430.1	1.7728	0.00323354
TRINITY_DN53430_c3_g1_i4	AT1G53430.1	1.65542	0.00372764
TRINITY_DN48852_c8_g1_i1	AT1G53430.1	1.25643	0.0142283
TRINITY_DN40437_c0_g1_i2	AT1G53490.1	1.02505	0.0211242
TRINITY_DN49757_c0_g2_i7	AT1G53800.2	1.19606	0.00119693
TRINITY_DN49757_c0_g2_i8	AT1G53800.2	1.01515	0.0336777
TRINITY_DN50008_c1_g1_i8	AT1G53910.1	1.11558	0.000166363
TRINITY_DN50008_c1_g1_i10	AT1G53910.1	1.04666	3.71586e-05
TRINITY_DN43492_c1_g2_i1	AT1G54200.1	1.10294	0.0057172
TRINITY_DN44816_c2_g1_i2	AT1G54520.1	1.52179	0.00400972
TRINITY_DN47099_c2_g3_i4	AT1G55020.1	1.2583	8.54097e-05
TRINITY_DN46695_c5_g1_i4	AT1G55280.1	1.22976	0.000296704
TRINITY_DN50867_c1_g5_i1	AT1G55360.1	3.15669	1.57078e-11
TRINITY_DN52413_c0_g1_i15	AT1G55730.1	1.40367	0.000727136
TRINITY_DN42507_c0_g1_i2	AT1G55920.1	2.23811	2.44689e-07
TRINITY_DN42507_c0_g1_i1	AT1G55920.1	1.42045	0.00676578
TRINITY_DN47056_c0_g1_i7	AT1G56090.1	1.16797	0.0144684
TRINITY_DN48729_c2_g1_i1	AT1G56210.1	1.29456	0.0216314
TRINITY_DN47515_c5_g1_i1	AT1G56220.3	1.36128	5.37325e-05
TRINITY_DN49942_c1_g2_i4	AT1G56560.1	1.27371	0.00206586
TRINITY_DN49709_c8_g1_i1	AT1G58340.1	2.89582	3.03364e-05
TRINITY_DN41926_c0_g1_i1	AT1G59970.1	5.34854	2.17456e-09
TRINITY_DN41043_c0_g1_i1	AT1G60190.1	2.08986	0.00171384
TRINITY_DN50643_c2_g1_i9	AT1G60560.1	1.23719	0.002001
TRINITY_DN50197_c1_g3_i3	AT1G61310.1	1.09543	0.0366436
TRINITY_DN42359_c0_g1_i1	AT1G61720.1	2.58712	0.00029376
TRINITY_DN51041_c1_g3_i4	AT1G61800.1	1.13211	0.00629145
TRINITY_DN47148_c0_g4_i3	AT1G62260.1	2.37248	5.03049e-07
TRINITY_DN47698_c7_g1_i5	AT1G62290.1	1.23156	6.62977e-06
TRINITY_DN50416_c2_g1_i10	AT1G62320.1	1.56231	0.00606694
TRINITY_DN53458_c4_g1_i3	AT1G62350.1	1.01713	0.00133099
TRINITY_DN44960_c4_g1_i2	AT1G62430.1	1.18521	0.00433673
TRINITY_DN51680_c9_g2_i2	AT1G62620.1	1.26817	0.0109951
TRINITY_DN26977_c0_g1_i1	AT1G62710.1	4.16816	1.03251e-08
TRINITY_DN46835_c3_g2_i1	AT1G62710.1	3.07429	4.82254e-08
TRINITY_DN45328_c0_g1_i2	AT1G62750.1	1.09211	0.003811
TRINITY_DN45553_c13_g2_i1	AT1G62850.2	1.17235	0.00154657
TRINITY_DN40884_c0_g1_i2	AT1G62960.1	1.52014	0.000104917
TRINITY_DN49671_c1_g2_i2	AT1G63350.1	1.24967	0.0231178
TRINITY_DN52113_c2_g1_i13	AT1G63430.2	1.17849	0.0157731
TRINITY_DN20346_c0_g1_i1	AT1G63680.1	1.10941	0.000573229
TRINITY_DN51391_c0_g1_i6	AT1G63770.5	1.46297	0.000549781
TRINITY_DN44703_c0_g6_i4	AT1G64255.1	1.61916	0.0349154
TRINITY_DN41008_c0_g2_i1	AT1G64780.1	2.1178	0.0121574
TRINITY_DN47584_c10_g1_i2	AT1G64850.1	1.37437	0.000175133
TRINITY_DN51828_c1_g2_i1	AT1G64940.1	1.87837	2.35801e-06
TRINITY_DN51828_c1_g2_i2	AT1G64940.1	1.54396	3.92258e-05
TRINITY_DN51828_c0_g1_i1	AT1G64940.1	1.11377	0.0156098
TRINITY_DN52237_c3_g1_i5	AT1G65000.1	1.78752	0.00151375
TRINITY_DN52237_c3_g1_i3	AT1G65000.1	1.43914	9.45005e-06
TRINITY_DN41705_c0_g2_i1	AT1G65070.2	1.17884	0.00314163
TRINITY_DN46368_c3_g1_i1	AT1G65480.1	3.74701	0.000609128
TRINITY_DN52145_c2_g2_i12	AT1G65790.1	2.46034	1.35944e-05
TRINITY_DN45434_c3_g2_i3	AT1G65790.1	1.47228	0.000308132
TRINITY_DN45418_c7_g2_i2	AT1G66480.1	2.66729	1.17917e-07
TRINITY_DN48434_c0_g2_i3	AT1G66540.1	2.43501	1.1243e-09
TRINITY_DN48579_c2_g1_i2	AT1G66540.1	1.25364	5.21421e-05
TRINITY_DN48326_c4_g1_i2	AT1G66540.1	1.12634	0.00135086
TRINITY_DN48579_c0_g1_i1	AT1G66540.1	1.03536	0.00646544
TRINITY_DN53668_c5_g4_i1	AT1G66880.1	3.13123	1.25776e-10
TRINITY_DN52104_c1_g1_i1	AT1G67340.1	1.22806	0.00817608
TRINITY_DN52104_c1_g1_i3	AT1G67340.1	1.09543	0.0200134
TRINITY_DN50593_c1_g7_i1	AT1G67530.1	1.53659	5.35321e-07
TRINITY_DN47983_c4_g1_i3	AT1G67560.1	1.02351	0.00016991
TRINITY_DN49843_c8_g1_i2	AT1G67580.1	1.15186	0.0062262
TRINITY_DN47203_c3_g1_i5	AT1G67856.1	1.37202	0.00241409
TRINITY_DN52250_c2_g1_i7	AT1G67940.1	1.03957	0.000609743
TRINITY_DN46711_c2_g4_i2	AT1G67970.1	1.61316	2.96599e-05
TRINITY_DN50190_c3_g1_i4	AT1G68050.1	4.22358	5.81456e-15
TRINITY_DN50470_c3_g1_i4	AT1G68300.1	1.34666	0.0228638
TRINITY_DN52429_c5_g2_i1	AT1G68310.1	1.08954	0.000310072
TRINITY_DN50485_c2_g2_i3	AT1G68570.1	1.58964	0.00297196
TRINITY_DN49649_c1_g1_i3	AT1G68660.1	1.93705	2.58197e-06
TRINITY_DN45181_c0_g3_i2	AT1G68670.1	1.15906	0.00600637
TRINITY_DN46652_c0_g2_i4	AT1G68750.1	3.83283	7.48115e-22
TRINITY_DN46652_c0_g2_i1	AT1G68750.1	2.01093	1.29627e-07
TRINITY_DN45120_c0_g2_i2	AT1G68820.1	1.30251	1.10803e-06
TRINITY_DN52439_c6_g1_i1	AT1G69120.1	1.04707	0.0412748
TRINITY_DN50156_c5_g1_i2	AT1G69640.1	2.31411	6.56065e-14
TRINITY_DN47706_c3_g1_i7	AT1G69800.2	1.59912	5.82178e-06
TRINITY_DN42270_c0_g1_i4	AT1G69840.1	2.89945	6.98241e-08
TRINITY_DN53411_c0_g1_i4	AT1G69840.1	2.3879	1.68658e-09
TRINITY_DN40789_c0_g1_i1	AT1G70170.1	5.70522	5.57432e-10
TRINITY_DN50210_c1_g3_i7	AT1G70410.2	1.0752	0.0345407
TRINITY_DN47458_c2_g3_i8	AT1G70600.1	2.43099	0.0344268
TRINITY_DN42843_c0_g4_i1	AT1G70640.1	3.2905	3.69215e-10
TRINITY_DN42843_c0_g1_i1	AT1G70640.1	1.62925	1.63034e-05
TRINITY_DN49536_c4_g1_i3	AT1G70660.1	2.37265	9.42379e-05
TRINITY_DN49536_c4_g1_i11	AT1G70660.1	1.0156	0.0251614
TRINITY_DN48441_c1_g7_i1	AT1G70840.1	1.5278	2.63218e-07
TRINITY_DN51719_c6_g3_i1	AT1G71050.1	2.09065	0.000182005
TRINITY_DN51400_c1_g2_i3	AT1G71170.1	2.72956	4.4538e-05
TRINITY_DN43955_c12_g1_i5	AT1G71480.1	1.58509	0.00378155
TRINITY_DN45585_c1_g1_i2	AT1G73320.1	1.13002	0.0106472
TRINITY_DN40281_c0_g1_i1	AT1G73500.1	1.94471	2.11591e-08
TRINITY_DN48444_c0_g1_i3	AT1G73680.2	2.05404	2.09806e-06
TRINITY_DN54054_c5_g3_i1	AT1G73740.1	2.34042	1.87283e-06
TRINITY_DN53305_c2_g1_i12	AT1G73740.1	1.08148	0.000404343
TRINITY_DN44944_c2_g1_i2	AT1G73885.1	1.02257	0.0133417
TRINITY_DN53848_c2_g1_i5	AT1G74160.1	1.3469	0.00017261
TRINITY_DN52694_c1_g2_i4	AT1G74780.1	1.57758	0.0313405
TRINITY_DN51598_c0_g1_i8	AT1G74920.1	1.61918	1.01417e-08
TRINITY_DN49307_c2_g1_i1	AT1G75100.1	1.18925	0.0127264
TRINITY_DN59163_c0_g1_i1	AT1G75250.1	1.79521	0.00428272
TRINITY_DN47179_c0_g3_i8	AT1G75380.1	2.79799	3.47714e-06
TRINITY_DN47179_c0_g3_i7	AT1G75380.1	2.74366	3.7444e-06
TRINITY_DN47179_c0_g1_i22	AT1G75380.1	2.28641	0.000164573
TRINITY_DN47179_c0_g1_i25	AT1G75380.1	1.53495	0.0011003
TRINITY_DN47179_c0_g1_i19	AT1G75380.1	1.49178	0.00956488
TRINITY_DN50861_c4_g1_i5	AT1G75440.1	2.22516	9.67829e-05
TRINITY_DN46003_c3_g2_i1	AT1G75460.1	1.68936	0.000558944
TRINITY_DN46968_c0_g1_i13	AT1G75540.1	1.04693	0.00569206
TRINITY_DN53940_c7_g5_i1	AT1G75810.1	3.06999	2.23721e-17
TRINITY_DN42314_c0_g1_i1	AT1G76080.1	1.19307	0.0150153
TRINITY_DN46940_c1_g1_i1	AT1G76140.1	1.01973	0.000269574
TRINITY_DN41703_c0_g1_i1	AT1G76410.1	2.48949	2.19843e-05
TRINITY_DN52370_c2_g1_i2	AT1G76490.1	1.47034	6.22526e-05
TRINITY_DN52370_c2_g1_i3	AT1G76490.1	1.07332	0.0151786
TRINITY_DN42722_c0_g1_i1	AT1G76500.1	2.13601	3.18614e-06
TRINITY_DN43579_c11_g2_i1	AT1G76570.1	1.19837	0.02144
TRINITY_DN52267_c2_g1_i11	AT1G76810.1	1.22375	0.000578247
TRINITY_DN49304_c3_g1_i9	AT1G78140.1	2.41096	5.93536e-05
TRINITY_DN49304_c3_g1_i5	AT1G78140.1	1.02802	0.0038003
TRINITY_DN53488_c5_g1_i16	AT1G78930.1	1.24175	0.00392655
TRINITY_DN53821_c2_g1_i5	AT1G78955.1	1.46961	0.00376261
TRINITY_DN52969_c2_g5_i5	AT1G78960.1	5.10357	5.052e-10
TRINITY_DN44853_c1_g2_i4	AT1G79160.1	1.223	0.00275878
TRINITY_DN39790_c0_g1_i2	AT1G79510.1	1.31755	0.00104188
TRINITY_DN51839_c4_g1_i11	AT1G79570.1	1.12212	0.000232331
TRINITY_DN49926_c0_g1_i1	AT1G79880.1	1.41181	9.34633e-06
TRINITY_DN52167_c1_g1_i12	AT1G80300.1	2.33472	1.31691e-09
TRINITY_DN46202_c2_g2_i3	AT1G80440.1	1.72675	2.09532e-09
TRINITY_DN52501_c1_g2_i6	AT1G80480.1	1.20914	0.00165457
TRINITY_DN53170_c2_g2_i2	AT1G80570.2	1.42458	0.000630379
TRINITY_DN45365_c1_g4_i1	AT1G80830.1	2.07478	7.75595e-07
TRINITY_DN44305_c5_g1_i3	AT1G80920.1	2.04678	6.72257e-07
TRINITY_DN44305_c5_g3_i2	AT1G80920.1	1.46497	0.00143988
TRINITY_DN51118_c2_g1_i3	AT2G01050.1	1.60162	0.000175944
TRINITY_DN48311_c5_g1_i2	AT2G01050.1	1.51994	1.68057e-05
TRINITY_DN48078_c5_g1_i1	AT2G01290.1	1.4862	0.00133868
TRINITY_DN51698_c0_g3_i1	AT2G01510.1	1.38374	0.0034821
TRINITY_DN45082_c0_g2_i1	AT2G01670.1	1.07939	0.0250749
TRINITY_DN48251_c4_g1_i1	AT2G01770.1	1.7198	0.000492003
TRINITY_DN45872_c4_g1_i4	AT2G01860.1	1.41765	0.00632795
TRINITY_DN49254_c5_g1_i3	AT2G01890.1	2.98945	0.00154784
TRINITY_DN53261_c1_g1_i6	AT2G02380.1	1.35753	0.0013632
TRINITY_DN53261_c1_g1_i11	AT2G02390.3	2.70185	5.19949e-16
TRINITY_DN53261_c1_g2_i3	AT2G02390.3	1.85297	1.94684e-11
TRINITY_DN44580_c4_g1_i2	AT2G02400.1	1.20121	0.000153728
TRINITY_DN46243_c0_g1_i11	AT2G02710.1	1.74703	0.000227074
TRINITY_DN49717_c4_g3_i9	AT2G02760.1	3.44155	0.00452083
TRINITY_DN49717_c4_g1_i5	AT2G02760.1	1.20991	4.36674e-05
TRINITY_DN45295_c3_g1_i8	AT2G03340.1	1.07433	0.000679128
TRINITY_DN49065_c4_g1_i8	AT2G03670.1	1.12586	1.05107e-05
TRINITY_DN49580_c1_g2_i3	AT2G04240.1	1.63557	0.000685212
TRINITY_DN52884_c8_g1_i3	AT2G04240.1	1.47172	0.000372916
TRINITY_DN49580_c1_g2_i1	AT2G04240.1	1.29117	0.00764074
TRINITY_DN47013_c2_g1_i3	AT2G04530.1	1.03893	0.0299557
TRINITY_DN47947_c4_g1_i1	AT2G04700.1	1.28096	0.00762175
TRINITY_DN49472_c2_g1_i2	AT2G04842.1	1.25695	0.0124852
TRINITY_DN41095_c0_g2_i1	AT2G04850.1	1.47475	0.00341258
TRINITY_DN50946_c2_g1_i3	AT2G05310.1	1.03255	0.0150779
TRINITY_DN46943_c10_g1_i7	AT2G05830.1	2.4786	0.0179512
TRINITY_DN44886_c3_g2_i4	AT2G05940.1	4.40654	2.99597e-13
TRINITY_DN43359_c11_g2_i1	AT2G07050.1	3.0849	3.48289e-05
TRINITY_DN46906_c0_g8_i1	AT2G07050.1	1.07929	0.0265718
TRINITY_DN48260_c0_g7_i1	AT2G13290.1	1.56778	2.2303e-05
TRINITY_DN52135_c0_g1_i1	AT2G13360.1	1.14065	0.0338292
TRINITY_DN52470_c5_g7_i1	AT2G13600.1	1.60379	0.00018626
TRINITY_DN48175_c0_g3_i1	AT2G15020.1	1.9176	0.0140539
TRINITY_DN42309_c12_g1_i3	AT2G15220.1	1.54422	0.00105755
TRINITY_DN42581_c0_g1_i1	AT2G15680.1	2.40064	1.09153e-05
TRINITY_DN43267_c0_g2_i1	AT2G15690.1	1.26414	0.00388788
TRINITY_DN49064_c2_g1_i5	AT2G15695.1	1.20884	4.03946e-05
TRINITY_DN61287_c0_g1_i1	AT2G15880.1	1.93807	0.0160374
TRINITY_DN43449_c6_g1_i1	AT2G15890.1	3.03143	1.63006e-07
TRINITY_DN29018_c0_g1_i1	AT2G16050.1	3.38675	0.000640662
TRINITY_DN43682_c4_g1_i4	AT2G16250.1	1.46419	6.01659e-07
TRINITY_DN43682_c4_g1_i3	AT2G16250.1	1.37006	0.000208515
TRINITY_DN47558_c5_g1_i2	AT2G16365.1	1.99247	1.78638e-06
TRINITY_DN52143_c1_g3_i3	AT2G16430.2	2.21907	1.36464e-05
TRINITY_DN49186_c2_g2_i1	AT2G16600.1	3.20412	1.60285e-08
TRINITY_DN50657_c1_g2_i9	AT2G16900.1	1.94186	3.23303e-05
TRINITY_DN43765_c6_g1_i12	AT2G16980.2	3.29594	2.57675e-06
TRINITY_DN47148_c0_g6_i3	AT2G16980.2	2.58712	1.08445e-06
TRINITY_DN46225_c1_g3_i8	AT2G17220.1	2.42161	7.36466e-08
TRINITY_DN49051_c4_g4_i5	AT2G17220.1	1.29771	0.0181107
TRINITY_DN41754_c0_g1_i2	AT2G17440.1	1.19553	0.00225923
TRINITY_DN52375_c1_g1_i2	AT2G17500.1	1.57824	0.00663478
TRINITY_DN52375_c1_g1_i4	AT2G17500.1	1.29555	0.0169771
TRINITY_DN39129_c0_g1_i1	AT2G17525.1	2.24776	0.0010545
TRINITY_DN49601_c3_g4_i1	AT2G17880.1	5.76131	8.5851e-21
TRINITY_DN36883_c0_g1_i1	AT2G18050.1	1.0815	0.00256807
TRINITY_DN53394_c5_g1_i1	AT2G18110.1	1.38165	1.04158e-07
TRINITY_DN44356_c4_g3_i1	AT2G18196.1	1.92993	0.00180608
TRINITY_DN44356_c4_g5_i1	AT2G18196.1	1.05735	0.0121894
TRINITY_DN51368_c3_g1_i4	AT2G18420.1	9.07038	3.85211e-15
TRINITY_DN51368_c3_g1_i1	AT2G18420.1	8.4767	1.12176e-14
TRINITY_DN52808_c2_g1_i11	AT2G18960.1	1.42123	0.003074
TRINITY_DN41596_c0_g2_i1	AT2G19090.1	1.17574	0.0192676
TRINITY_DN47631_c0_g1_i8	AT2G19490.1	1.04105	0.00377218
TRINITY_DN41444_c0_g1_i1	AT2G19810.1	1.2412	0.000148419
TRINITY_DN51558_c5_g1_i1	AT2G20020.1	1.06875	0.000392548
TRINITY_DN48769_c10_g2_i1	AT2G20710.1	1.01717	0.0110535
TRINITY_DN41321_c0_g1_i4	AT2G20920.1	1.39538	0.00136103
TRINITY_DN48304_c2_g5_i8	AT2G21600.1	1.16981	0.0338541
TRINITY_DN50025_c3_g2_i7	AT2G21660.1	2.66383	4.0878e-11
TRINITY_DN50025_c3_g2_i6	AT2G21660.1	2.28825	4.11581e-09
TRINITY_DN44540_c6_g1_i2	AT2G21660.1	1.99769	3.52809e-05
TRINITY_DN50300_c1_g1_i3	AT2G21970.1	1.59263	1.42249e-07
TRINITY_DN41736_c0_g1_i2	AT2G22420.1	3.2643	3.57547e-14
TRINITY_DN49924_c4_g1_i5	AT2G22570.1	2.35915	1.1186e-06
TRINITY_DN51369_c1_g1_i2	AT2G22780.1	1.20196	0.000294925
TRINITY_DN45927_c4_g1_i2	AT2G23180.1	2.58872	3.18851e-06
TRINITY_DN53868_c2_g1_i5	AT2G23200.1	1.91084	0.0001897
TRINITY_DN45846_c8_g2_i1	AT2G23340.1	1.84877	3.26078e-05
TRINITY_DN43461_c4_g1_i3	AT2G23460.1	2.62898	4.52326e-09
TRINITY_DN48300_c2_g1_i2	AT2G23570.1	2.12924	3.30698e-07
TRINITY_DN52808_c2_g2_i6	AT2G24520.1	1.71851	0.000374024
TRINITY_DN46655_c3_g1_i2	AT2G25080.1	1.16746	0.00910234
TRINITY_DN47707_c0_g1_i12	AT2G25570.1	1.51775	0.00584925
TRINITY_DN51279_c2_g1_i1	AT2G25605.1	1.05811	0.00233122
TRINITY_DN48561_c1_g1_i3	AT2G25620.1	1.64415	0.0051372
TRINITY_DN59116_c0_g1_i1	AT2G25680.1	1.48404	0.000369651
TRINITY_DN52776_c0_g1_i1	AT2G25770.1	1.73309	0.00451377
TRINITY_DN49853_c3_g2_i3	AT2G27030.3	1.07358	0.000493165
TRINITY_DN44909_c1_g2_i1	AT2G27290.1	1.39375	0.000310661
TRINITY_DN44909_c1_g2_i3	AT2G27290.1	1.39117	0.00122145
TRINITY_DN51300_c5_g1_i3	AT2G27500.1	1.35455	5.763e-06
TRINITY_DN51300_c5_g1_i14	AT2G27500.1	1.32682	0.0489303
TRINITY_DN51300_c5_g1_i4	AT2G27500.1	1.11514	0.00371575
TRINITY_DN40889_c0_g1_i1	AT2G27830.1	1.10243	0.00551125
TRINITY_DN40889_c0_g1_i2	AT2G27830.1	1.07539	0.0181812
TRINITY_DN53203_c2_g1_i1	AT2G28110.1	1.60244	0.000217913
TRINITY_DN39949_c0_g1_i1	AT2G28200.1	2.68124	0.000394793
TRINITY_DN45963_c4_g1_i2	AT2G28400.1	1.95667	0.00124954
TRINITY_DN52094_c2_g7_i2	AT2G28840.1	1.15468	0.000279625
TRINITY_DN49511_c1_g1_i12	AT2G28910.1	1.11947	0.0108575
TRINITY_DN50894_c7_g1_i6	AT2G28930.1	1.79907	5.04912e-05
TRINITY_DN52222_c4_g1_i2	AT2G29420.1	1.47869	0.0271952
TRINITY_DN46449_c2_g1_i2	AT2G29420.1	1.40974	4.25528e-07
TRINITY_DN46759_c1_g1_i1	AT2G29420.1	1.01896	0.00500515
TRINITY_DN53431_c2_g1_i7	AT2G29630.2	5.06622	2.20941e-16
TRINITY_DN53431_c2_g1_i4	AT2G29630.2	4.29694	4.70101e-17
TRINITY_DN53431_c2_g1_i11	AT2G29630.2	3.25574	1.69991e-05
TRINITY_DN53431_c2_g1_i8	AT2G29630.2	2.76513	0.00329669
TRINITY_DN44476_c0_g1_i3	AT2G29950.1	1.71854	1.058e-05
TRINITY_DN44476_c0_g1_i2	AT2G29950.1	1.41086	8.33013e-07
TRINITY_DN48063_c13_g1_i1	AT2G30100.1	1.33502	4.40703e-05
TRINITY_DN45261_c1_g1_i13	AT2G30390.2	1.13433	0.0038956
TRINITY_DN52294_c0_g1_i9	AT2G31060.3	1.13202	0.00256936
TRINITY_DN52294_c0_g1_i20	AT2G31060.3	1.11723	0.000860622
TRINITY_DN50903_c0_g1_i1	AT2G31130.1	1.48038	0.000240677
TRINITY_DN50903_c0_g1_i5	AT2G31130.1	1.20017	0.000364837
TRINITY_DN44662_c5_g2_i1	AT2G31510.1	1.57221	0.000104652
TRINITY_DN50914_c2_g4_i3	AT2G31840.1	1.31102	4.57461e-05
TRINITY_DN44850_c3_g1_i2	AT2G31890.1	1.02281	0.00796503
TRINITY_DN52397_c1_g1_i12	AT2G32170.2	1.27645	0.00201275
TRINITY_DN47422_c4_g2_i3	AT2G32400.1	1.00024	0.0179729
TRINITY_DN46601_c0_g2_i3	AT2G32480.1	1.42121	0.0037417
TRINITY_DN47401_c8_g1_i3	AT2G32540.1	1.5045	0.0151786
TRINITY_DN49242_c3_g1_i4	AT2G32560.1	1.18816	3.54826e-06
TRINITY_DN52677_c7_g1_i3	AT2G32700.7	1.51907	0.0034183
TRINITY_DN49071_c4_g1_i5	AT2G33040.1	1.1859	0.00385005
TRINITY_DN46915_c4_g2_i6	AT2G33255.1	1.12841	0.0229905
TRINITY_DN50863_c5_g1_i19	AT2G33500.1	1.09273	0.00196257
TRINITY_DN41879_c0_g2_i1	AT2G33550.1	1.38933	4.27696e-05
TRINITY_DN52230_c5_g2_i4	AT2G33585.1	1.21858	0.0146478
TRINITY_DN50423_c1_g1_i6	AT2G33830.2	2.55316	3.85279e-11
TRINITY_DN50423_c1_g1_i9	AT2G33830.2	2.29337	1.04661e-05
TRINITY_DN47302_c3_g1_i4	AT2G34360.1	1.19419	0.000407696
TRINITY_DN50862_c1_g1_i1	AT2G34830.1	1.62076	0.000549688
TRINITY_DN43485_c2_g1_i1	AT2G35940.1	1.83376	1.41798e-06
TRINITY_DN43485_c2_g2_i1	AT2G35940.1	1.52428	0.000736979
TRINITY_DN42835_c0_g1_i2	AT2G36320.1	1.78894	0.000130422
TRINITY_DN42835_c0_g1_i1	AT2G36320.1	1.47433	6.48194e-06
TRINITY_DN52814_c4_g2_i2	AT2G36380.1	1.25584	0.00127293
TRINITY_DN49529_c2_g5_i1	AT2G36380.1	1.25361	0.0213235
TRINITY_DN48502_c0_g1_i1	AT2G36430.1	1.98142	0.000596159
TRINITY_DN48502_c0_g1_i4	AT2G36430.1	1.40045	0.00150538
TRINITY_DN48502_c0_g1_i5	AT2G36430.1	1.24987	0.0136462
TRINITY_DN43554_c2_g2_i8	AT2G36690.1	1.42115	5.59733e-05
TRINITY_DN39537_c0_g1_i1	AT2G36750.1	1.32049	0.000656166
TRINITY_DN45506_c0_g1_i3	AT2G36840.1	1.75119	4.20069e-08
TRINITY_DN47405_c1_g5_i1	AT2G36880.1	1.462	0.0243018
TRINITY_DN47405_c1_g1_i2	AT2G36880.1	1.14857	0.00100307
TRINITY_DN52758_c0_g1_i2	AT2G36900.1	1.43957	0.0306213
TRINITY_DN49734_c1_g3_i2	AT2G37050.3	1.01815	0.0234478
TRINITY_DN50017_c2_g2_i5	AT2G37160.2	2.06745	1.33106e-06
TRINITY_DN50109_c2_g3_i3	AT2G37220.1	2.14176	1.35326e-06
TRINITY_DN50109_c2_g2_i5	AT2G37220.1	1.55348	0.00102175
TRINITY_DN50109_c2_g2_i2	AT2G37220.1	1.30641	0.00293787
TRINITY_DN50109_c2_g2_i1	AT2G37220.1	1.20176	0.0100251
TRINITY_DN44340_c2_g2_i4	AT2G37390.1	1.99578	3.94489e-08
TRINITY_DN44340_c2_g2_i3	AT2G37390.1	1.14637	4.16664e-05
TRINITY_DN41739_c0_g1_i1	AT2G37570.1	1.46817	1.5787e-06
TRINITY_DN50568_c0_g1_i1	AT2G37990.1	1.23661	0.000808812
TRINITY_DN51772_c1_g1_i5	AT2G38280.1	1.13112	0.0041241
TRINITY_DN48171_c1_g1_i5	AT2G38290.1	2.1622	9.13915e-11
TRINITY_DN51540_c2_g3_i3	AT2G38640.1	1.88777	2.80992e-05
TRINITY_DN51540_c2_g3_i4	AT2G38640.1	1.2069	0.0108575
TRINITY_DN48414_c4_g1_i1	AT2G39000.1	1.85214	4.27308e-05
TRINITY_DN44731_c1_g1_i1	AT2G39420.1	1.19065	0.02144
TRINITY_DN49957_c1_g1_i2	AT2G39740.1	1.62606	0.000365219
TRINITY_DN45383_c0_g1_i2	AT2G39920.1	2.4819	3.70323e-05
TRINITY_DN45383_c0_g1_i1	AT2G39920.1	1.43108	0.00298519
TRINITY_DN48130_c3_g2_i3	AT2G39940.1	1.22531	3.11097e-06
TRINITY_DN42071_c0_g1_i1	AT2G39980.1	2.43925	3.77635e-05
TRINITY_DN47647_c5_g1_i1	AT2G40000.1	1.86645	6.9961e-08
TRINITY_DN52043_c4_g2_i2	AT2G40080.1	8.41228	2.62967e-12
TRINITY_DN48237_c1_g3_i5	AT2G40130.2	1.56046	5.00167e-08
TRINITY_DN45864_c7_g3_i2	AT2G40180.1	2.45078	3.33288e-07
TRINITY_DN45864_c7_g1_i7	AT2G40180.1	1.09142	0.000825557
TRINITY_DN53146_c2_g2_i10	AT2G40600.1	1.2398	0.000505557
TRINITY_DN43527_c7_g1_i1	AT2G40610.1	1.10022	0.00992798
TRINITY_DN52741_c6_g1_i3	AT2G40840.1	2.24944	3.21304e-07
TRINITY_DN49847_c11_g1_i1	AT2G41040.1	2.06977	1.02131e-05
TRINITY_DN49847_c11_g1_i2	AT2G41040.1	1.92279	0.000181571
TRINITY_DN49847_c11_g1_i8	AT2G41040.1	1.67986	3.74033e-05
TRINITY_DN40480_c0_g1_i4	AT2G41120.1	1.48933	0.0322214
TRINITY_DN44627_c7_g1_i3	AT2G41380.1	1.88632	1.14984e-07
TRINITY_DN51918_c0_g3_i1	AT2G41610.1	1.36423	5.93931e-06
TRINITY_DN50811_c1_g1_i17	AT2G42010.1	1.27082	9.43369e-07
TRINITY_DN49160_c1_g3_i3	AT2G42250.1	1.8274	7.38666e-08
TRINITY_DN48521_c1_g3_i1	AT2G42610.1	1.0061	0.0333941
TRINITY_DN50817_c0_g4_i4	AT2G42750.1	1.42082	0.00635459
TRINITY_DN43584_c6_g5_i1	AT2G42760.1	2.04541	1.54736e-07
TRINITY_DN49584_c0_g5_i2	AT2G42850.1	1.11241	0.00979957
TRINITY_DN49418_c4_g1_i1	AT2G43280.1	1.99922	0.00611931
TRINITY_DN17206_c0_g1_i1	AT2G43540.1	1.28349	0.00035864
TRINITY_DN51440_c0_g2_i2	AT2G43945.1	1.1139	6.55868e-05
TRINITY_DN50752_c2_g1_i2	AT2G45400.1	1.46538	2.10247e-05
TRINITY_DN51893_c2_g1_i2	AT2G45430.1	1.72385	0.000188006
TRINITY_DN46080_c4_g3_i4	AT2G45510.1	4.3598	8.58223e-12
TRINITY_DN46080_c4_g3_i5	AT2G45510.1	3.44217	5.94786e-09
TRINITY_DN51165_c2_g1_i7	AT2G45550.1	2.71897	3.72523e-08
TRINITY_DN44430_c5_g2_i9	AT2G45550.1	1.35709	0.00543658
TRINITY_DN46265_c1_g1_i1	AT2G45570.1	1.24077	0.0317937
TRINITY_DN43016_c0_g2_i1	AT2G45600.1	1.19333	0.00797524
TRINITY_DN42836_c0_g1_i1	AT2G45610.1	2.00971	1.15764e-05
TRINITY_DN56243_c0_g1_i1	AT2G45630.2	1.49247	0.0310274
TRINITY_DN53772_c3_g4_i1	AT2G45740.1	1.3204	0.000639079
TRINITY_DN52343_c2_g1_i3	AT2G45830.1	1.69449	0.00488421
TRINITY_DN52597_c1_g2_i6	AT2G45980.1	1.12578	0.000192468
TRINITY_DN52597_c1_g2_i2	AT2G45980.1	1.03936	0.000861387
TRINITY_DN49792_c2_g4_i1	AT2G46060.1	1.21633	0.000217697
TRINITY_DN45389_c2_g1_i2	AT2G46220.1	1.69515	0.000142239
TRINITY_DN51595_c1_g2_i1	AT2G46550.1	1.1237	0.000501974
TRINITY_DN41493_c0_g1_i7	AT2G46670.1	6.09938	1.99216e-15
TRINITY_DN48912_c1_g1_i2	AT2G46670.1	1.04924	0.000682172
TRINITY_DN52302_c0_g3_i1	AT2G46680.1	3.55221	1.6261e-07
TRINITY_DN41074_c0_g1_i1	AT2G46690.1	1.79069	6.69816e-06
TRINITY_DN45644_c12_g2_i1	AT2G46940.1	1.57613	0.00811002
TRINITY_DN45644_c12_g2_i2	AT2G46940.1	1.41594	0.0417696
TRINITY_DN48366_c8_g1_i5	AT2G47140.1	3.95614	1.83706e-08
TRINITY_DN48366_c8_g2_i7	AT2G47140.1	2.3181	9.62294e-06
TRINITY_DN41877_c1_g1_i1	AT2G47390.1	1.12	0.000382347
TRINITY_DN43370_c0_g2_i1	AT2G47770.1	2.57154	4.28341e-07
TRINITY_DN48854_c4_g1_i6	AT3G01060.1	1.37226	0.00313701
TRINITY_DN46346_c0_g2_i2	AT3G01210.1	2.21079	9.45037e-12
TRINITY_DN44797_c0_g2_i2	AT3G01470.1	1.79021	0.0031214
TRINITY_DN41550_c0_g1_i2	AT3G01470.1	1.60952	0.00286081
TRINITY_DN47306_c6_g1_i8	AT3G01660.1	1.60509	1.94549e-05
TRINITY_DN47306_c6_g1_i7	AT3G01660.1	1.13056	0.000415153
TRINITY_DN46745_c9_g8_i1	AT3G01810.1	1.15537	0.00320289
TRINITY_DN50396_c11_g2_i1	AT3G01820.1	1.73035	7.59046e-07
TRINITY_DN41796_c0_g1_i5	AT3G01990.1	3.42253	3.50421e-10
TRINITY_DN41796_c0_g1_i4	AT3G01990.1	3.23571	1.03046e-05
TRINITY_DN45439_c8_g1_i1	AT3G02150.2	1.14733	0.00059627
TRINITY_DN48481_c4_g1_i3	AT3G02450.1	1.29759	0.00232035
TRINITY_DN48481_c4_g1_i1	AT3G02450.1	1.23775	0.0244018
TRINITY_DN48481_c4_g1_i6	AT3G02450.1	1.07904	0.00355736
TRINITY_DN31076_c0_g1_i1	AT3G03000.1	1.01905	0.010626
TRINITY_DN47468_c1_g1_i4	AT3G03220.1	2.19104	0.00310873
TRINITY_DN50655_c2_g2_i26	AT3G03380.1	1.36129	1.17326e-05
TRINITY_DN52397_c0_g1_i2	AT3G03440.1	1.05311	0.000315962
TRINITY_DN50625_c1_g1_i1	AT3G03480.1	1.91314	1.95072e-09
TRINITY_DN43421_c2_g1_i3	AT3G03870.2	2.57803	1.26866e-07
TRINITY_DN43421_c2_g1_i1	AT3G03870.2	2.56527	1.46531e-07
TRINITY_DN53743_c1_g1_i1	AT3G04310.1	1.51619	0.00129169
TRINITY_DN51206_c2_g1_i2	AT3G04350.1	3.28589	2.97343e-14
TRINITY_DN51206_c2_g1_i1	AT3G04350.1	2.80978	2.06076e-10
TRINITY_DN47341_c3_g1_i4	AT3G04590.2	1.41915	8.88525e-06
TRINITY_DN47341_c3_g1_i5	AT3G04590.2	1.33439	2.16099e-05
TRINITY_DN29722_c0_g2_i1	AT3G04600.1	1.30577	0.013607
TRINITY_DN40508_c0_g2_i1	AT3G04720.1	3.74975	5.87505e-06
TRINITY_DN38949_c0_g1_i1	AT3G04890.2	1.05495	0.0246221
TRINITY_DN45015_c0_g1_i9	AT3G05030.1	1.2732	0.00246258
TRINITY_DN46332_c3_g1_i6	AT3G05290.1	1.24015	0.000719197
TRINITY_DN42325_c0_g1_i3	AT3G05410.2	1.11072	0.0426384
TRINITY_DN48575_c2_g1_i7	AT3G06170.1	1.04051	0.0054042
TRINITY_DN51144_c5_g1_i16	AT3G06290.1	1.00654	0.00729281
TRINITY_DN47487_c0_g1_i4	AT3G07270.1	1.34347	0.0040647
TRINITY_DN52021_c4_g3_i3	AT3G07310.1	2.76923	0.00252305
TRINITY_DN52021_c4_g3_i2	AT3G07310.1	2.09271	6.94054e-05
TRINITY_DN64214_c0_g1_i1	AT3G07310.1	1.84155	0.00260648
TRINITY_DN45914_c0_g1_i3	AT3G07700.3	1.64963	4.76179e-08
TRINITY_DN45914_c0_g1_i14	AT3G07700.3	1.14626	0.00533137
TRINITY_DN52299_c0_g1_i2	AT3G07790.1	1.70355	9.50058e-09
TRINITY_DN47245_c1_g1_i4	AT3G07990.1	2.14172	5.38552e-08
TRINITY_DN50699_c0_g2_i4	AT3G09300.1	1.26501	2.28579e-05
TRINITY_DN45246_c2_g1_i15	AT3G09310.1	1.55914	0.000924775
TRINITY_DN43275_c0_g1_i10	AT3G09600.1	2.13332	0.01252
TRINITY_DN41241_c0_g1_i1	AT3G09650.1	1.87238	4.65546e-07
TRINITY_DN43131_c0_g1_i4	AT3G09830.1	1.67166	2.80992e-05
TRINITY_DN48160_c7_g1_i1	AT3G10230.1	1.03076	0.00156795
TRINITY_DN46811_c6_g4_i4	AT3G11500.1	1.39059	0.00386357
TRINITY_DN46811_c6_g3_i5	AT3G11500.1	1.36637	0.0132782
TRINITY_DN48823_c4_g1_i9	AT3G11920.1	1.60601	2.03514e-05
TRINITY_DN44262_c2_g2_i4	AT3G12180.1	1.82305	3.80175e-06
TRINITY_DN44262_c2_g2_i3	AT3G12180.1	1.27429	0.000659424
TRINITY_DN46781_c1_g7_i4	AT3G12490.2	1.6455	2.94819e-08
TRINITY_DN46781_c1_g7_i3	AT3G12490.2	1.44175	3.27199e-07
TRINITY_DN48059_c2_g1_i5	AT3G12500.1	1.4176	0.00995008
TRINITY_DN47445_c1_g6_i1	AT3G12570.1	1.13335	0.000185415
TRINITY_DN66372_c0_g1_i1	AT3G12770.1	1.9695	0.00326059
TRINITY_DN51454_c2_g1_i8	AT3G13080.1	1.40395	0.0324917
TRINITY_DN52851_c1_g2_i6	AT3G13080.1	1.1299	0.00672772
TRINITY_DN42507_c0_g2_i1	AT3G13110.1	2.78345	3.56306e-05
TRINITY_DN51963_c0_g1_i3	AT3G13200.1	1.34071	2.09316e-06
TRINITY_DN45009_c5_g1_i6	AT3G13540.1	1.0075	0.00823016
TRINITY_DN46853_c0_g1_i2	AT3G13620.1	1.04077	0.000775302
TRINITY_DN46226_c4_g2_i1	AT3G13720.1	1.66556	1.83705e-05
TRINITY_DN50897_c1_g2_i2	AT3G13790.1	1.5744	0.000253215
TRINITY_DN29318_c0_g1_i1	AT3G13950.1	2.04597	2.37089e-05
TRINITY_DN46845_c0_g1_i3	AT3G14420.1	1.02152	0.0477028
TRINITY_DN47741_c2_g3_i2	AT3G14470.1	2.25713	2.71715e-10
TRINITY_DN53630_c0_g1_i11	AT3G14470.1	1.50566	0.000390889
TRINITY_DN46888_c5_g1_i4	AT3G14810.1	1.31775	0.000886914
TRINITY_DN48053_c5_g2_i7	AT3G14910.1	1.5959	0.0358372
TRINITY_DN47445_c1_g1_i1	AT3G15140.1	1.4514	0.00413633
TRINITY_DN45898_c3_g2_i4	AT3G15360.1	1.65469	3.42956e-05
TRINITY_DN45619_c1_g3_i2	AT3G15510.1	1.73684	0.000195961
TRINITY_DN43171_c6_g2_i1	AT3G15650.2	1.46903	0.00170462
TRINITY_DN50088_c3_g1_i1	AT3G15810.1	4.04013	2.47774e-27
TRINITY_DN50689_c1_g1_i9	AT3G15840.1	1.73534	0.00521267
TRINITY_DN50689_c1_g1_i1	AT3G15840.1	1.69484	0.0138439
TRINITY_DN50689_c1_g1_i12	AT3G15840.1	1.33626	0.0177388
TRINITY_DN51197_c6_g1_i12	AT3G15850.1	1.42236	0.0178226
TRINITY_DN45030_c6_g3_i1	AT3G16120.1	2.27956	7.2741e-08
TRINITY_DN49818_c6_g4_i2	AT3G16190.1	1.12696	0.000105448
TRINITY_DN50417_c1_g1_i7	AT3G16230.2	1.03287	0.000359955
TRINITY_DN51619_c3_g1_i2	AT3G16310.1	1.33715	0.00429103
TRINITY_DN52428_c2_g1_i4	AT3G16690.1	1.49442	0.000104541
TRINITY_DN50479_c9_g2_i3	AT3G17090.1	4.71947	7.28987e-22
TRINITY_DN50068_c5_g1_i6	AT3G17170.1	1.19364	4.93891e-05
TRINITY_DN52615_c1_g2_i2	AT3G17380.1	1.15655	0.0129096
TRINITY_DN49122_c1_g1_i4	AT3G17510.1	1.39098	0.0132097
TRINITY_DN51822_c4_g1_i2	AT3G17650.1	2.51809	0.0152477
TRINITY_DN53366_c2_g1_i2	AT3G17940.1	1.48642	0.000209098
TRINITY_DN53366_c2_g1_i1	AT3G17940.1	1.42117	0.000363712
TRINITY_DN50813_c0_g1_i4	AT3G18110.1	1.24568	0.0003737
TRINITY_DN50813_c0_g1_i6	AT3G18110.1	1.01472	0.0128321
TRINITY_DN46296_c0_g2_i2	AT3G18350.1	1.0672	0.00312468
TRINITY_DN48575_c2_g2_i5	AT3G18370.1	1.16864	0.00241868
TRINITY_DN46140_c0_g1_i4	AT3G18830.1	1.24244	0.000762879
TRINITY_DN50720_c14_g2_i1	AT3G18870.1	1.76006	0.00131637
TRINITY_DN51053_c4_g1_i1	AT3G18970.1	1.72299	5.55947e-06
TRINITY_DN47479_c2_g1_i6	AT3G19130.1	1.52916	0.0122156
TRINITY_DN48306_c0_g2_i3	AT3G19170.1	1.28149	0.000550755
TRINITY_DN47173_c4_g1_i3	AT3G19220.1	1.04042	0.0200999
TRINITY_DN47732_c0_g1_i1	AT3G19320.1	1.36517	0.00105987
TRINITY_DN46889_c8_g1_i10	AT3G19440.1	1.23214	0.0328529
TRINITY_DN41081_c0_g1_i2	AT3G19508.1	1.55686	6.59094e-05
TRINITY_DN53199_c7_g1_i3	AT3G19540.1	1.18182	0.0122893
TRINITY_DN51141_c0_g2_i6	AT3G19860.2	1.02996	0.0186322
TRINITY_DN46649_c0_g4_i3	AT3G20250.1	1.31941	1.1117e-05
TRINITY_DN45674_c9_g1_i4	AT3G20270.1	1.24218	0.000866702
TRINITY_DN41557_c0_g1_i1	AT3G20330.1	1.16093	0.0088325
TRINITY_DN52143_c1_g1_i6	AT3G20500.1	1.04839	0.00032369
TRINITY_DN41497_c0_g1_i2	AT3G20810.2	3.53925	1.34492e-13
TRINITY_DN49978_c1_g4_i3	AT3G20930.1	1.10461	0.000740806
TRINITY_DN31373_c0_g1_i1	AT3G21460.1	2.38239	0.00289747
TRINITY_DN42616_c1_g1_i1	AT3G21690.1	1.19295	0.00230562
TRINITY_DN47459_c3_g1_i1	AT3G21740.1	1.21783	0.000483726
TRINITY_DN51216_c0_g1_i1	AT3G21750.1	1.28431	0.00136601
TRINITY_DN51216_c0_g1_i6	AT3G21750.1	1.1486	0.0390017
TRINITY_DN51216_c0_g1_i4	AT3G21790.1	1.0459	0.0219585
TRINITY_DN49658_c5_g1_i14	AT3G22330.1	1.72126	0.0301536
TRINITY_DN52575_c3_g7_i3	AT3G22370.1	1.61046	0.0074131
TRINITY_DN48950_c3_g1_i1	AT3G22740.1	2.04975	4.20545e-09
TRINITY_DN45678_c2_g3_i2	AT3G22750.1	1.0098	0.0109471
TRINITY_DN45116_c2_g1_i7	AT3G22890.1	1.20734	0.000367123
TRINITY_DN47982_c3_g1_i1	AT3G23000.1	1.20069	1.50935e-05
TRINITY_DN49839_c12_g1_i2	AT3G23255.2	1.37813	0.0185706
TRINITY_DN49839_c12_g1_i10	AT3G23255.2	1.29232	0.0115689
TRINITY_DN45806_c0_g1_i1	AT3G23400.1	1.0615	0.00289747
TRINITY_DN31814_c0_g1_i2	AT3G23430.1	1.41582	0.000447904
TRINITY_DN49663_c2_g1_i4	AT3G23700.1	1.07891	0.0221578
TRINITY_DN49565_c3_g1_i5	AT3G24190.1	1.05814	0.0322792
TRINITY_DN48319_c3_g2_i1	AT3G24240.1	1.33155	0.00667535
TRINITY_DN45610_c7_g2_i2	AT3G24255.1	1.02975	0.000609347
TRINITY_DN48554_c5_g1_i8	AT3G24480.1	1.57373	2.49019e-05
TRINITY_DN45805_c0_g2_i3	AT3G24520.1	4.4237	1.05918e-29
TRINITY_DN52996_c4_g1_i2	AT3G24590.1	1.2943	6.3623e-06
TRINITY_DN49170_c3_g1_i1	AT3G24600.1	1.22679	0.00172087
TRINITY_DN51317_c2_g3_i6	AT3G25180.1	1.7727	0.00855704
TRINITY_DN51317_c2_g3_i3	AT3G25180.1	1.67195	0.0339054
TRINITY_DN50306_c2_g2_i2	AT3G25410.1	1.47778	0.00180013
TRINITY_DN45759_c0_g1_i6	AT3G25470.1	1.39408	4.59181e-05
TRINITY_DN52368_c7_g3_i2	AT3G25660.1	1.04696	0.0428231
TRINITY_DN43468_c10_g1_i8	AT3G25690.1	1.35562	0.011587
TRINITY_DN46928_c0_g1_i6	AT3G26050.1	1.64023	0.000123126
TRINITY_DN49395_c8_g3_i4	AT3G26300.1	1.65283	0.0221125
TRINITY_DN45868_c5_g3_i3	AT3G26430.1	1.24617	0.0169615
TRINITY_DN47483_c9_g1_i2	AT3G26710.1	1.2872	0.00718572
TRINITY_DN47483_c9_g1_i4	AT3G26710.1	1.16326	0.00524101
TRINITY_DN56530_c0_g1_i1	AT3G26740.1	8.20553	4.8715e-06
TRINITY_DN48366_c8_g2_i1	AT3G26760.1	1.52829	0.000135516
TRINITY_DN52016_c1_g2_i3	AT3G26770.1	1.09099	0.0443547
TRINITY_DN43040_c0_g2_i5	AT3G26990.1	1.1264	0.00636316
TRINITY_DN46442_c1_g1_i12	AT3G27110.1	2.37329	5.51857e-10
TRINITY_DN46442_c1_g1_i13	AT3G27110.1	1.9231	7.48737e-08
TRINITY_DN47894_c4_g1_i3	AT3G27210.1	1.64548	3.05248e-06
TRINITY_DN47894_c4_g1_i6	AT3G27210.1	1.15474	0.00124148
TRINITY_DN31051_c0_g2_i1	AT3G29260.1	1.92676	0.0156515
TRINITY_DN32767_c0_g1_i1	AT3G29590.1	8.82677	3.73752e-63
TRINITY_DN56508_c0_g1_i1	AT3G29670.1	2.16546	2.76285e-05
TRINITY_DN34191_c0_g1_i1	AT3G30530.1	2.47445	0.00920625
TRINITY_DN52808_c2_g5_i1	AT3G42640.1	1.19119	0.00165495
TRINITY_DN52741_c5_g1_i3	AT3G43540.1	1.08005	0.0347803
TRINITY_DN44668_c1_g2_i7	AT3G44880.1	1.34563	0.0234478
TRINITY_DN51308_c0_g1_i8	AT3G45140.1	2.44757	0.000161148
TRINITY_DN49549_c5_g1_i1	AT3G45300.1	1.66817	3.53824e-06
TRINITY_DN44170_c7_g5_i1	AT3G45310.1	2.74755	8.7931e-15
TRINITY_DN50425_c6_g1_i5	AT3G47160.2	1.48533	0.000135619
TRINITY_DN43060_c1_g4_i1	AT3G47500.1	1.35014	0.0021973
TRINITY_DN51422_c2_g4_i2	AT3G47570.1	2.69559	0.00219368
TRINITY_DN47963_c2_g1_i9	AT3G47570.1	1.81211	0.000727477
TRINITY_DN47963_c2_g1_i8	AT3G47570.1	1.30316	0.00300453
TRINITY_DN45369_c0_g1_i3	AT3G47950.1	3.02117	1.17527e-07
TRINITY_DN45369_c0_g1_i11	AT3G47950.1	2.23795	8.30403e-08
TRINITY_DN51250_c1_g2_i16	AT3G48190.1	1.10398	0.000120617
TRINITY_DN49468_c0_g2_i1	AT3G48240.1	4.68494	1.06323e-11
TRINITY_DN50317_c1_g2_i1	AT3G48280.1	1.0637	0.00872197
TRINITY_DN50317_c1_g2_i5	AT3G48320.1	1.05852	0.0289593
TRINITY_DN49236_c7_g1_i1	AT3G48360.1	2.36183	7.40896e-06
TRINITY_DN52199_c0_g1_i5	AT3G48530.1	1.7364	0.00023055
TRINITY_DN52199_c0_g1_i3	AT3G48530.1	1.08675	0.00119867
TRINITY_DN48128_c1_g4_i1	AT3G48890.1	1.05819	0.0001089
TRINITY_DN50616_c5_g1_i4	AT3G49290.1	1.07657	0.00604639
TRINITY_DN43188_c0_g1_i10	AT3G49601.1	2.36802	1.75773e-10
TRINITY_DN52358_c1_g1_i3	AT3G49940.1	1.35999	2.91363e-06
TRINITY_DN51852_c6_g4_i1	AT3G50740.1	4.75749	3.55562e-17
TRINITY_DN46297_c8_g1_i1	AT3G51000.1	4.05479	9.88217e-06
TRINITY_DN46297_c8_g1_i16	AT3G51000.1	3.34888	7.91713e-11
TRINITY_DN34189_c0_g1_i1	AT3G51680.1	1.08067	0.0101414
TRINITY_DN52418_c0_g2_i1	AT3G51730.1	1.18677	0.000501974
TRINITY_DN48904_c5_g1_i10	AT3G51880.2	2.88509	3.40265e-06
TRINITY_DN48904_c5_g1_i12	AT3G51880.2	2.73699	2.1193e-07
TRINITY_DN48904_c5_g1_i9	AT3G51880.2	1.63382	0.00667252
TRINITY_DN49687_c3_g1_i5	AT3G52590.1	1.68758	0.00385617
TRINITY_DN46640_c8_g3_i3	AT3G52610.1	1.0295	0.00538749
TRINITY_DN33974_c0_g1_i1	AT3G52740.1	1.68815	0.00034627
TRINITY_DN45083_c3_g1_i1	AT3G53010.1	1.16306	0.035882
TRINITY_DN43730_c0_g2_i1	AT3G53260.1	5.29408	6.44452e-18
TRINITY_DN49082_c3_g1_i5	AT3G53630.1	1.03174	0.000392406
TRINITY_DN41263_c0_g1_i2	AT3G53720.1	1.93718	0.00149504
TRINITY_DN44915_c3_g1_i1	AT3G53810.1	3.29103	2.35747e-09
TRINITY_DN48951_c1_g1_i3	AT3G54140.1	1.23241	0.000127722
TRINITY_DN48951_c1_g1_i5	AT3G54140.1	1.01853	0.00587552
TRINITY_DN51954_c1_g1_i2	AT3G54360.1	1.61937	3.37294e-06
TRINITY_DN43904_c1_g1_i4	AT3G54510.2	1.63225	7.15457e-06
TRINITY_DN39266_c0_g1_i1	AT3G54940.2	1.8717	5.17822e-05
TRINITY_DN52640_c5_g1_i2	AT3G55270.1	1.08083	0.000507913
TRINITY_DN52838_c1_g1_i10	AT3G55330.1	1.0454	0.00354495
TRINITY_DN51468_c4_g1_i1	AT3G55620.1	1.09529	0.00385209
TRINITY_DN52598_c4_g4_i3	AT3G55950.1	1.40498	0.00179971
TRINITY_DN50535_c4_g2_i1	AT3G55960.1	1.01066	4.56122e-05
TRINITY_DN43027_c3_g1_i1	AT3G56010.1	1.02566	0.0298511
TRINITY_DN44024_c2_g1_i4	AT3G56190.1	1.05072	8.11676e-05
TRINITY_DN40820_c0_g1_i1	AT3G56290.1	2.03899	0.00594771
TRINITY_DN42784_c0_g1_i1	AT3G56400.1	2.33167	2.02305e-06
TRINITY_DN46567_c4_g1_i2	AT3G56680.1	1.17469	3.70703e-05
TRINITY_DN48214_c3_g1_i2	AT3G56690.1	2.2337	1.44352e-05
TRINITY_DN50220_c4_g2_i2	AT3G57180.1	1.08425	0.00575164
TRINITY_DN44217_c2_g1_i4	AT3G57520.1	2.22225	4.20895e-06
TRINITY_DN50925_c5_g2_i1	AT3G57540.1	1.0054	0.0189157
TRINITY_DN53299_c2_g1_i3	AT3G57700.1	3.34673	2.37027e-12
TRINITY_DN47746_c3_g1_i1	AT3G58720.2	1.43529	0.00366434
TRINITY_DN47746_c3_g1_i2	AT3G58720.2	1.19844	0.00644724
TRINITY_DN41214_c1_g1_i2	AT3G58760.1	1.10082	0.0131351
TRINITY_DN50420_c2_g1_i3	AT3G59040.2	1.13144	0.00184697
TRINITY_DN47917_c3_g2_i2	AT3G59660.1	2.0855	6.48529e-12
TRINITY_DN46116_c2_g3_i1	AT3G59690.1	1.44379	0.00116281
TRINITY_DN48639_c3_g2_i2	AT3G60300.2	1.33438	0.000511192
TRINITY_DN46769_c0_g1_i5	AT3G60340.1	1.2845	0.00174274
TRINITY_DN45510_c2_g1_i6	AT3G60520.1	1.97587	2.37182e-07
TRINITY_DN43265_c3_g1_i1	AT3G60590.3	1.10349	0.00183657
TRINITY_DN45773_c0_g1_i1	AT3G60690.1	3.30413	1.2653e-06
TRINITY_DN52148_c2_g1_i1	AT3G60690.1	2.93921	1.90779e-09
TRINITY_DN45773_c0_g2_i1	AT3G60690.1	2.17892	1.40038e-05
TRINITY_DN45773_c0_g2_i2	AT3G60690.1	2.03281	0.000312585
TRINITY_DN51674_c4_g1_i2	AT3G61110.1	1.12185	5.45649e-06
TRINITY_DN51671_c9_g1_i1	AT3G61200.1	1.00937	0.00170357
TRINITY_DN45341_c1_g5_i9	AT3G61220.2	1.16693	8.20079e-05
TRINITY_DN45233_c0_g1_i5	AT3G61220.2	1.11196	0.00014953
TRINITY_DN52273_c5_g1_i2	AT3G61250.1	1.70268	3.10375e-10
TRINITY_DN43873_c1_g7_i1	AT3G61550.1	1.02304	0.000807359
TRINITY_DN47369_c2_g2_i5	AT3G61610.1	3.35774	4.83935e-10
TRINITY_DN45644_c12_g1_i2	AT3G62070.1	3.21135	4.32118e-11
TRINITY_DN45644_c12_g1_i1	AT3G62070.1	3.11319	1.25798e-10
TRINITY_DN50142_c2_g1_i2	AT3G62150.1	2.14542	7.87338e-05
TRINITY_DN40603_c0_g2_i1	AT3G62410.1	1.3297	0.002455
TRINITY_DN40603_c0_g1_i1	AT3G62410.1	1.15423	0.0230772
TRINITY_DN52790_c2_g1_i1	AT3G62550.1	3.9113	2.80323e-05
TRINITY_DN47460_c4_g2_i10	AT3G62910.1	1.28188	0.0075182
TRINITY_DN58825_c0_g1_i1	AT3G62950.1	3.73736	0.000220489
TRINITY_DN53343_c4_g7_i1	AT3G63010.1	2.34746	0.00132402
TRINITY_DN48522_c0_g5_i2	AT3G63010.1	1.96501	0.000289101
TRINITY_DN40466_c0_g1_i1	AT3G63060.1	1.81007	1.58083e-05
TRINITY_DN46747_c7_g1_i6	AT3G63420.1	1.99773	8.4007e-06
TRINITY_DN28669_c0_g1_i2	AT3G63470.1	1.95958	0.00133663
TRINITY_DN52621_c2_g1_i4	AT3G63520.1	1.02265	0.0013891
TRINITY_DN49072_c2_g1_i4	AT4G00050.1	1.01309	0.00220833
TRINITY_DN49248_c1_g3_i9	AT4G00750.1	1.57696	0.00129571
TRINITY_DN45899_c0_g1_i1	AT4G00755.1	1.08393	0.00255321
TRINITY_DN47596_c6_g4_i1	AT4G00950.1	1.46091	0.000360556
TRINITY_DN44850_c1_g1_i2	AT4G01037.1	1.51415	0.00355229
TRINITY_DN44850_c1_g1_i3	AT4G01037.1	1.50778	0.00104248
TRINITY_DN44850_c1_g1_i1	AT4G01037.1	1.39137	0.000133718
TRINITY_DN51796_c0_g1_i3	AT4G01560.1	2.29272	0.0183766
TRINITY_DN52463_c9_g1_i1	AT4G02075.1	4.35581	3.78101e-05
TRINITY_DN41809_c0_g1_i1	AT4G02330.1	1.16537	0.0029029
TRINITY_DN47330_c6_g1_i5	AT4G02340.1	1.71522	1.80292e-05
TRINITY_DN45097_c0_g1_i10	AT4G02390.1	1.37575	2.73294e-06
TRINITY_DN44859_c2_g1_i3	AT4G02510.1	1.71255	2.11591e-08
TRINITY_DN44859_c2_g1_i2	AT4G02510.1	1.30781	5.45649e-06
TRINITY_DN50972_c1_g3_i2	AT4G02570.1	1.0727	0.00759982
TRINITY_DN51700_c5_g1_i6	AT4G02920.2	3.49334	0.00107288
TRINITY_DN52181_c3_g1_i1	AT4G02920.2	1.19389	0.00347903
TRINITY_DN42895_c0_g1_i4	AT4G03020.1	1.01313	0.00064539
TRINITY_DN48366_c8_g2_i6	AT4G03140.1	2.05801	0.000131596
TRINITY_DN48366_c8_g2_i5	AT4G03140.1	1.25635	0.00181556
TRINITY_DN51728_c4_g1_i1	AT4G03140.1	1.02721	0.0187889
TRINITY_DN44248_c2_g2_i10	AT4G03175.1	1.17673	1.13822e-05
TRINITY_DN52600_c1_g3_i11	AT4G03230.1	1.20936	0.0102012
TRINITY_DN42230_c0_g1_i1	AT4G03240.1	1.09586	0.0016576
TRINITY_DN45952_c3_g5_i1	AT4G03510.1	2.14846	1.05932e-06
TRINITY_DN51705_c0_g5_i3	AT4G03960.1	1.25571	7.10572e-05
TRINITY_DN43477_c0_g1_i1	AT4G04770.1	1.22041	0.000776207
TRINITY_DN49228_c0_g2_i5	AT4G05050.1	1.1571	0.000267336
TRINITY_DN48534_c2_g1_i4	AT4G05150.1	1.22723	0.00141575
TRINITY_DN43691_c7_g1_i3	AT4G08170.2	1.00586	0.019522
TRINITY_DN49085_c0_g1_i7	AT4G08540.1	1.24065	2.10636e-05
TRINITY_DN44845_c0_g1_i2	AT4G08850.1	3.4465	2.64197e-06
TRINITY_DN53996_c8_g1_i1	AT4G08850.1	2.53521	0.00331573
TRINITY_DN51260_c4_g2_i3	AT4G08900.1	1.4451	7.85988e-07
TRINITY_DN43229_c2_g2_i1	AT4G09460.1	1.60627	0.0253042
TRINITY_DN7882_c0_g1_i1	AT4G09600.1	2.96351	0.000126464
TRINITY_DN42612_c0_g2_i6	AT4G09760.2	1.07238	0.00259608
TRINITY_DN53754_c1_g1_i1	AT4G10120.1	2.3528	0.000253735
TRINITY_DN45471_c3_g1_i7	AT4G10430.1	1.10166	0.0306472
TRINITY_DN48400_c0_g3_i10	AT4G10960.1	1.64538	2.99517e-05
TRINITY_DN17190_c0_g1_i1	AT4G11140.1	1.18518	0.025106
TRINITY_DN46157_c0_g2_i3	AT4G11560.1	1.207	1.08078e-05
TRINITY_DN25362_c0_g1_i1	AT4G11570.1	1.77442	3.10137e-05
TRINITY_DN51471_c0_g2_i8	AT4G11610.1	1.06687	0.000311046
TRINITY_DN41454_c0_g1_i1	AT4G11650.1	1.06733	0.00270049
TRINITY_DN47135_c5_g3_i2	AT4G11960.1	1.52979	0.0013609
TRINITY_DN47135_c5_g3_i6	AT4G11960.1	1.36642	0.0049041
TRINITY_DN37556_c0_g1_i1	AT4G12290.1	2.3977	5.09507e-08
TRINITY_DN43623_c7_g2_i1	AT4G12300.1	1.47887	0.00706398
TRINITY_DN42930_c4_g1_i1	AT4G12750.1	2.26397	3.57431e-05
TRINITY_DN45101_c3_g1_i1	AT4G13250.1	2.46359	0.0394798
TRINITY_DN49873_c9_g1_i2	AT4G13360.1	1.74093	6.43337e-07
TRINITY_DN49579_c1_g1_i3	AT4G13670.1	1.44726	0.000159757
TRINITY_DN45238_c1_g2_i1	AT4G13830.2	1.4222	5.97943e-05
TRINITY_DN40519_c0_g1_i1	AT4G13840.1	1.87603	0.000514579
TRINITY_DN49831_c6_g1_i12	AT4G13850.1	1.97773	3.97224e-06
TRINITY_DN43149_c2_g1_i7	AT4G14220.1	1.09391	0.000117675
TRINITY_DN42032_c0_g1_i3	AT4G14270.1	1.13781	0.00134776
TRINITY_DN44064_c0_g4_i2	AT4G14305.1	1.05749	0.00241377
TRINITY_DN52713_c4_g1_i3	AT4G14615.1	1.12873	0.000129114
TRINITY_DN44245_c4_g1_i12	AT4G14716.1	1.12393	0.000454794
TRINITY_DN53936_c3_g1_i2	AT4G15450.1	1.72002	0.000407245
TRINITY_DN56788_c0_g1_i1	AT4G15480.1	3.24193	2.18141e-07
TRINITY_DN48355_c0_g2_i2	AT4G15630.1	1.11068	4.88025e-05
TRINITY_DN45075_c0_g2_i1	AT4G15910.1	1.30597	0.000902208
TRINITY_DN50551_c3_g2_i1	AT4G15940.1	1.0965	0.00211304
TRINITY_DN50064_c2_g6_i2	AT4G16143.1	1.66967	0.038236
TRINITY_DN51914_c3_g3_i8	AT4G16150.1	1.66517	6.12056e-11
TRINITY_DN49836_c0_g1_i1	AT4G16330.2	1.01362	0.0143338
TRINITY_DN49227_c0_g1_i4	AT4G16370.1	1.35534	3.75858e-06
TRINITY_DN44855_c5_g1_i1	AT4G16770.1	1.80392	2.60866e-05
TRINITY_DN52715_c1_g1_i4	AT4G17030.1	2.64195	7.67719e-07
TRINITY_DN43723_c1_g1_i2	AT4G17670.1	1.24172	0.00080925
TRINITY_DN43723_c1_g1_i3	AT4G17670.1	1.08948	0.00260525
TRINITY_DN53251_c1_g3_i3	AT4G17760.1	1.1022	4.82798e-05
TRINITY_DN47436_c2_g1_i2	AT4G17830.2	1.27566	0.000108508
TRINITY_DN47436_c2_g1_i7	AT4G17830.2	1.26304	3.80175e-06
TRINITY_DN51561_c2_g2_i3	AT4G17900.1	3.18141	3.639e-06
TRINITY_DN51561_c2_g1_i5	AT4G17900.1	2.3721	0.000133993
TRINITY_DN51561_c2_g2_i5	AT4G17900.1	2.19924	4.75198e-07
TRINITY_DN48126_c0_g1_i3	AT4G17900.1	2.05489	0.0326632
TRINITY_DN47650_c2_g2_i1	AT4G18160.1	1.03901	0.0126897
TRINITY_DN47336_c0_g1_i2	AT4G18530.1	1.82766	0.000112384
TRINITY_DN36836_c0_g1_i1	AT4G18830.1	2.06956	0.00177417
TRINITY_DN51439_c1_g3_i6	AT4G18880.1	1.44048	8.06784e-05
TRINITY_DN46202_c2_g7_i2	AT4G19390.1	1.35574	0.00018063
TRINITY_DN52856_c0_g2_i3	AT4G19645.1	1.11736	0.0116725
TRINITY_DN45963_c5_g1_i4	AT4G20070.1	1.87434	9.73548e-07
TRINITY_DN46368_c3_g1_i4	AT4G20370.1	3.63743	0.00296916
TRINITY_DN51056_c1_g1_i1	AT4G20520.1	1.32126	5.82831e-05
TRINITY_DN53936_c2_g2_i1	AT4G20840.1	3.6902	2.01637e-14
TRINITY_DN45986_c9_g2_i1	AT4G21120.1	1.06202	0.018552
TRINITY_DN50700_c2_g2_i2	AT4G21200.1	2.28951	4.77627e-08
TRINITY_DN46782_c2_g4_i1	AT4G21390.1	1.64377	6.74403e-05
TRINITY_DN52188_c0_g1_i4	AT4G21700.1	2.11494	7.07418e-08
TRINITY_DN45432_c6_g2_i7	AT4G21860.1	1.66532	0.000172887
TRINITY_DN21049_c0_g1_i1	AT4G22760.1	1.51384	0.0224478
TRINITY_DN46543_c3_g1_i1	AT4G22920.1	1.60356	0.00013426
TRINITY_DN52145_c2_g2_i10	AT4G23150.1	1.53707	0.00411639
TRINITY_DN54062_c19_g1_i4	AT4G23160.1	2.31025	1.50076e-06
TRINITY_DN42317_c6_g1_i1	AT4G23160.1	2.16762	0.0115804
TRINITY_DN45648_c3_g4_i2	AT4G23160.1	1.26267	6.06355e-05
TRINITY_DN47818_c0_g2_i9	AT4G23160.1	1.13311	0.00341307
TRINITY_DN53558_c4_g1_i11	AT4G24010.1	2.30306	0.000863067
TRINITY_DN50569_c2_g1_i10	AT4G24090.1	2.07303	5.00891e-08
TRINITY_DN50569_c2_g1_i13	AT4G24090.1	1.53748	0.000401537
TRINITY_DN49735_c2_g1_i1	AT4G24120.1	2.27446	5.12795e-06
TRINITY_DN48405_c4_g3_i8	AT4G24120.1	1.53867	0.0125429
TRINITY_DN48509_c5_g2_i1	AT4G24220.1	2.09978	0.000193468
TRINITY_DN49856_c0_g2_i4	AT4G24380.1	1.69439	5.65354e-06
TRINITY_DN49059_c1_g1_i8	AT4G24380.1	1.19858	0.000296113
TRINITY_DN42533_c4_g2_i1	AT4G24610.2	8.24325	1.41196e-21
TRINITY_DN47027_c0_g1_i3	AT4G24620.1	1.5846	0.000119124
TRINITY_DN49110_c3_g1_i14	AT4G24690.1	1.619	1.57485e-07
TRINITY_DN44141_c0_g1_i5	AT4G25340.1	1.14021	0.00340587
TRINITY_DN43504_c4_g1_i2	AT4G25420.1	2.53112	5.26976e-07
TRINITY_DN42916_c5_g6_i2	AT4G25450.1	2.38302	0.000905351
TRINITY_DN42916_c5_g6_i3	AT4G25450.1	1.47428	0.00216509
TRINITY_DN44960_c2_g1_i1	AT4G25810.1	1.3413	0.01727
TRINITY_DN47984_c4_g3_i5	AT4G25850.1	1.12998	0.0225891
TRINITY_DN51699_c2_g3_i3	AT4G26060.1	2.02635	0.00011538
TRINITY_DN51699_c2_g3_i4	AT4G26060.1	1.5849	0.00156304
TRINITY_DN45893_c2_g2_i4	AT4G26500.1	1.6181	0.000294503
TRINITY_DN52105_c0_g1_i1	AT4G26540.1	1.12426	0.0412795
TRINITY_DN53230_c4_g1_i2	AT4G26640.2	1.32872	2.5467e-07
TRINITY_DN51115_c2_g2_i1	AT4G26850.1	1.34894	0.00056077
TRINITY_DN45824_c4_g1_i4	AT4G26860.2	1.11362	0.0063468
TRINITY_DN63993_c0_g1_i1	AT4G26870.1	1.23472	0.0432913
TRINITY_DN46568_c3_g1_i1	AT4G27130.1	1.22808	4.98631e-06
TRINITY_DN46568_c3_g1_i11	AT4G27130.1	1.15676	8.8522e-05
TRINITY_DN34909_c0_g1_i2	AT4G27290.1	1.47195	0.0123225
TRINITY_DN46340_c3_g1_i1	AT4G27300.1	1.39618	1.21484e-05
TRINITY_DN44571_c1_g2_i4	AT4G27390.1	1.26806	0.00513316
TRINITY_DN46982_c0_g1_i2	AT4G27450.1	2.2697	4.01667e-07
TRINITY_DN46982_c1_g2_i5	AT4G27450.1	1.15497	0.045081
TRINITY_DN52933_c10_g2_i2	AT4G27800.1	1.3438	0.000808533
TRINITY_DN52916_c8_g3_i6	AT4G27830.1	1.42806	0.00131336
TRINITY_DN49744_c0_g5_i1	AT4G27950.1	1.28505	0.00272484
TRINITY_DN50419_c2_g1_i1	AT4G28240.1	1.86717	0.00133953
TRINITY_DN48217_c1_g1_i10	AT4G28590.1	1.12754	0.0049403
TRINITY_DN52760_c3_g1_i4	AT4G28650.1	1.1596	3.53079e-05
TRINITY_DN46092_c0_g1_i4	AT4G28740.1	1.10366	0.0198782
TRINITY_DN46092_c0_g1_i3	AT4G28740.1	1.0628	0.0191373
TRINITY_DN50711_c2_g1_i1	AT4G28910.2	1.17575	7.46199e-05
TRINITY_DN50389_c10_g2_i1	AT4G29110.1	1.48066	0.00063908
TRINITY_DN51509_c0_g1_i1	AT4G29190.1	1.26355	3.13007e-05
TRINITY_DN47453_c4_g1_i4	AT4G29210.1	1.30935	0.0251972
TRINITY_DN53827_c3_g1_i12	AT4G29210.1	1.27032	0.0487122
TRINITY_DN47014_c1_g1_i4	AT4G29860.1	1.48562	1.05092e-06
TRINITY_DN49969_c0_g3_i2	AT4G29990.1	6.24355	1.15856e-29
TRINITY_DN51644_c4_g1_i7	AT4G30330.1	1.35104	0.00194684
TRINITY_DN41597_c0_g1_i4	AT4G31140.1	1.28379	0.000228943
TRINITY_DN44921_c3_g2_i11	AT4G31160.1	1.03195	8.95251e-05
TRINITY_DN46765_c1_g5_i1	AT4G31420.2	1.22545	1.36639e-06
TRINITY_DN48704_c3_g3_i1	AT4G31500.1	6.34154	6.54358e-24
TRINITY_DN43377_c5_g4_i3	AT4G31500.1	4.07123	0.00106802
TRINITY_DN43377_c5_g3_i1	AT4G31500.1	4.04288	1.93608e-05
TRINITY_DN43377_c5_g4_i4	AT4G31500.1	2.45345	0.0323602
TRINITY_DN52308_c0_g1_i1	AT4G31760.1	1.14506	0.000486176
TRINITY_DN49219_c4_g1_i4	AT4G31940.1	1.03323	0.0169174
TRINITY_DN43815_c3_g1_i1	AT4G31950.1	1.70422	0.000780728
TRINITY_DN50237_c4_g1_i3	AT4G31980.1	2.09627	0.0271427
TRINITY_DN47903_c1_g1_i7	AT4G31990.3	1.44165	0.00159833
TRINITY_DN43792_c9_g1_i2	AT4G32480.1	2.1975	3.78819e-07
TRINITY_DN43792_c9_g1_i3	AT4G32480.1	2.05999	1.57698e-05
TRINITY_DN29579_c0_g1_i1	AT4G32480.1	1.16221	0.0236087
TRINITY_DN43864_c0_g2_i5	AT4G32520.1	1.33596	2.5571e-07
TRINITY_DN52776_c0_g1_i4	AT4G32870.1	1.32298	0.00239014
TRINITY_DN50170_c5_g1_i5	AT4G33080.1	1.17094	9.80699e-05
TRINITY_DN52798_c4_g1_i30	AT4G33150.1	1.55111	2.33292e-06
TRINITY_DN49963_c3_g3_i2	AT4G33520.2	1.13073	0.00688498
TRINITY_DN49783_c1_g1_i3	AT4G33540.1	1.05602	0.00148256
TRINITY_DN41623_c0_g1_i1	AT4G33720.1	5.94178	1.31446e-05
TRINITY_DN49434_c3_g1_i17	AT4G34000.1	1.45306	6.4097e-05
TRINITY_DN48591_c3_g1_i2	AT4G34350.1	1.14139	0.0087791
TRINITY_DN50734_c1_g4_i1	AT4G34590.1	1.35711	7.04618e-05
TRINITY_DN48505_c4_g2_i8	AT4G34610.1	1.00997	0.00440673
TRINITY_DN44991_c6_g2_i4	AT4G34950.1	2.02695	1.36807e-06
TRINITY_DN46577_c3_g1_i1	AT4G35090.1	2.44453	0.00123773
TRINITY_DN50380_c2_g1_i17	AT4G35090.1	2.35689	0.00226364
TRINITY_DN50380_c2_g4_i1	AT4G35090.1	2.0634	1.57543e-06
TRINITY_DN50380_c2_g1_i15	AT4G35090.1	1.27675	0.000266054
TRINITY_DN52493_c1_g1_i5	AT4G35160.1	1.44166	0.00295048
TRINITY_DN49926_c1_g1_i5	AT4G35230.1	1.07013	0.0072244
TRINITY_DN49601_c3_g5_i1	AT4G36040.1	2.36167	7.72585e-07
TRINITY_DN49423_c2_g1_i3	AT4G36380.1	2.00032	0.000481054
TRINITY_DN49423_c2_g1_i6	AT4G36380.1	1.71403	0.00448315
TRINITY_DN41676_c0_g3_i1	AT4G36640.1	1.45465	0.000553977
TRINITY_DN47097_c1_g2_i1	AT4G36710.1	1.27494	0.010865
TRINITY_DN46897_c0_g1_i7	AT4G37300.1	4.1985	5.31582e-12
TRINITY_DN46897_c0_g1_i6	AT4G37300.1	3.79253	1.04006e-08
TRINITY_DN48417_c0_g2_i2	AT4G37340.1	4.92755	1.21484e-05
TRINITY_DN48417_c0_g2_i1	AT4G37370.1	2.3504	6.08372e-10
TRINITY_DN48480_c4_g2_i1	AT4G37560.1	2.24092	1.50472e-10
TRINITY_DN48480_c4_g2_i3	AT4G37560.1	1.24161	0.000517047
TRINITY_DN45669_c2_g3_i4	AT4G37790.1	1.2399	0.000776207
TRINITY_DN49682_c0_g1_i7	AT4G37870.1	3.00627	1.11108e-07
TRINITY_DN49682_c0_g1_i10	AT4G37870.1	2.33993	5.87889e-08
TRINITY_DN49682_c0_g3_i1	AT4G37870.1	1.13826	0.000710872
TRINITY_DN52642_c2_g1_i2	AT4G37930.1	1.32516	0.0166884
TRINITY_DN45012_c2_g2_i2	AT4G37990.1	1.62666	7.54157e-05
TRINITY_DN49910_c1_g4_i6	AT4G38100.1	1.10079	0.00994869
TRINITY_DN53229_c1_g4_i2	AT4G38840.1	4.03566	3.60534e-08
TRINITY_DN53082_c2_g1_i1	AT4G39090.1	1.56812	3.08325e-05
TRINITY_DN53082_c2_g1_i3	AT4G39090.1	1.40596	0.00181126
TRINITY_DN47912_c6_g6_i2	AT4G39090.1	1.1735	1.16845e-05
TRINITY_DN53082_c2_g1_i2	AT4G39090.1	1.0759	0.00239279
TRINITY_DN48734_c3_g1_i2	AT4G39220.1	2.09387	2.99186e-06
TRINITY_DN48734_c3_g1_i6	AT4G39220.1	1.00029	0.00243241
TRINITY_DN51241_c2_g3_i1	AT4G39780.1	1.47658	0.000262179
TRINITY_DN42967_c3_g1_i1	AT5G01210.1	1.48724	5.1817e-05
TRINITY_DN44403_c7_g2_i1	AT5G01410.1	1.03771	0.000444355
TRINITY_DN45751_c0_g3_i1	AT5G01600.1	1.1156	0.000220489
TRINITY_DN42674_c0_g1_i1	AT5G01820.1	2.69357	1.24391e-05
TRINITY_DN46867_c2_g1_i1	AT5G01850.1	1.13273	0.000286961
TRINITY_DN43201_c1_g2_i3	AT5G02050.1	1.07552	0.00245953
TRINITY_DN50699_c0_g1_i1	AT5G02100.1	1.4903	0.00869313
TRINITY_DN25488_c0_g1_i1	AT5G02750.1	1.44871	0.0460417
TRINITY_DN51691_c0_g1_i4	AT5G02790.1	1.14805	0.043885
TRINITY_DN53096_c1_g2_i5	AT5G02810.1	1.65267	3.30311e-06
TRINITY_DN29783_c0_g1_i1	AT5G02860.1	1.2834	0.00111404
TRINITY_DN50843_c0_g2_i2	AT5G03330.1	1.29648	0.000212115
TRINITY_DN52706_c1_g2_i1	AT5G03370.1	1.16663	0.0489432
TRINITY_DN49211_c2_g4_i3	AT5G03455.1	1.22116	0.00431382
TRINITY_DN51112_c0_g4_i1	AT5G03490.1	2.18508	4.80575e-07
TRINITY_DN51524_c0_g1_i4	AT5G03860.1	1.14653	0.00620098
TRINITY_DN50163_c0_g2_i5	AT5G03880.1	1.04063	0.0141237
TRINITY_DN48270_c0_g1_i20	AT5G03900.2	1.08504	0.00685501
TRINITY_DN45463_c0_g4_i2	AT5G03990.1	1.03246	0.00517761
TRINITY_DN43433_c0_g1_i1	AT5G04220.2	1.00826	0.020104
TRINITY_DN48202_c4_g1_i3	AT5G04260.1	1.46822	0.0151463
TRINITY_DN42382_c1_g1_i2	AT5G04520.1	1.0202	0.0318809
TRINITY_DN49421_c0_g3_i2	AT5G04590.1	1.70041	2.44883e-05
TRINITY_DN42524_c0_g2_i6	AT5G05200.1	1.39688	0.00430352
TRINITY_DN42524_c0_g2_i5	AT5G05200.1	1.1257	0.00455857
TRINITY_DN53678_c8_g1_i1	AT5G05400.1	1.73973	0.00201453
TRINITY_DN49021_c3_g2_i4	AT5G05400.1	1.32248	4.61165e-05
TRINITY_DN43836_c0_g3_i2	AT5G05410.1	3.53791	2.6513e-15
TRINITY_DN52664_c1_g1_i2	AT5G05840.1	2.57758	4.52249e-06
TRINITY_DN52664_c1_g1_i5	AT5G05840.1	1.9609	0.000895761
TRINITY_DN45535_c3_g1_i2	AT5G06130.2	1.21778	4.04745e-05
TRINITY_DN38617_c0_g1_i1	AT5G06400.1	1.18671	0.0124565
TRINITY_DN45321_c2_g2_i2	AT5G08020.1	1.0748	0.00744224
TRINITY_DN44534_c2_g2_i5	AT5G09300.1	1.15772	0.0135122
TRINITY_DN46288_c5_g2_i1	AT5G09620.1	1.66122	8.06097e-08
TRINITY_DN47658_c6_g2_i6	AT5G09820.2	1.37371	0.0297876
TRINITY_DN46062_c2_g1_i3	AT5G10030.1	1.03677	0.000677241
TRINITY_DN50236_c1_g1_i8	AT5G10180.1	1.5524	0.000710872
TRINITY_DN52129_c2_g2_i5	AT5G10270.1	1.16358	0.00474118
TRINITY_DN46213_c3_g1_i18	AT5G10480.3	1.21936	0.00743472
TRINITY_DN47663_c2_g1_i3	AT5G10770.1	2.24751	3.38385e-05
TRINITY_DN47663_c2_g1_i2	AT5G10770.1	2.02941	2.06858e-05
TRINITY_DN47732_c5_g1_i11	AT5G10870.1	1.0545	7.47064e-05
TRINITY_DN45584_c1_g1_i6	AT5G11260.1	2.30771	3.05266e-07
TRINITY_DN44871_c1_g2_i6	AT5G11680.1	1.29881	0.00139098
TRINITY_DN41716_c0_g1_i3	AT5G11920.1	1.90604	9.97579e-06
TRINITY_DN52163_c3_g1_i6	AT5G12230.1	1.07893	0.00877762
TRINITY_DN45441_c4_g3_i1	AT5G12890.1	1.05194	0.00882179
TRINITY_DN45361_c2_g2_i1	AT5G13090.1	1.08577	0.00237855
TRINITY_DN50324_c1_g1_i4	AT5G13190.1	1.94743	2.3735e-05
TRINITY_DN50258_c1_g1_i7	AT5G13480.2	1.20877	0.00129135
TRINITY_DN42200_c12_g1_i2	AT5G13720.1	2.21166	1.31925e-06
TRINITY_DN42200_c12_g1_i1	AT5G13720.1	1.88089	1.55606e-05
TRINITY_DN44066_c5_g1_i4	AT5G13730.1	2.24858	6.28058e-05
TRINITY_DN47529_c10_g1_i8	AT5G13800.2	1.3322	1.65231e-05
TRINITY_DN34375_c0_g1_i1	AT5G13880.1	1.31736	0.00338303
TRINITY_DN51112_c0_g2_i6	AT5G14570.1	2.54128	1.06833e-06
TRINITY_DN51112_c0_g2_i4	AT5G14570.1	2.24541	9.88313e-10
TRINITY_DN50759_c3_g3_i5	AT5G14580.1	1.19561	0.00201097
TRINITY_DN51658_c1_g2_i2	AT5G14780.1	2.37769	2.36125e-08
TRINITY_DN51658_c1_g2_i6	AT5G14780.1	1.55105	1.21344e-05
TRINITY_DN51658_c1_g1_i3	AT5G14780.1	1.33001	9.54678e-06
TRINITY_DN52019_c1_g1_i4	AT5G14880.1	1.10089	0.00247373
TRINITY_DN53613_c6_g1_i6	AT5G15070.2	2.11988	3.63976e-09
TRINITY_DN53613_c6_g1_i27	AT5G15070.2	2.10996	1.62019e-12
TRINITY_DN45476_c1_g1_i5	AT5G16110.1	1.64295	2.29691e-05
TRINITY_DN50383_c0_g2_i2	AT5G16340.1	1.74394	0.00113429
TRINITY_DN52154_c3_g9_i1	AT5G16530.1	1.86072	0.000118962
TRINITY_DN51688_c4_g2_i3	AT5G17300.1	2.79244	4.23546e-05
TRINITY_DN53480_c0_g1_i11	AT5G17550.1	2.14792	2.51432e-05
TRINITY_DN52266_c2_g1_i7	AT5G18110.1	1.75168	3.32712e-05
TRINITY_DN48853_c1_g2_i1	AT5G18570.1	1.26404	0.000170648
TRINITY_DN52931_c0_g1_i8	AT5G18580.1	1.08893	0.00133617
TRINITY_DN41839_c0_g1_i2	AT5G18600.1	6.97406	4.62545e-12
TRINITY_DN41839_c0_g3_i1	AT5G18600.1	5.13661	2.7611e-13
TRINITY_DN40770_c1_g2_i1	AT5G18600.1	2.64403	0.00050663
TRINITY_DN51638_c7_g1_i4	AT5G18670.1	1.82069	0.000609515
TRINITY_DN53921_c7_g1_i2	AT5G18920.1	1.29383	0.006976
TRINITY_DN49683_c1_g2_i1	AT5G19590.1	1.19819	0.000885781
TRINITY_DN51184_c2_g1_i11	AT5G19850.1	1.1627	0.000122398
TRINITY_DN48223_c5_g2_i2	AT5G20190.1	1.391	0.00143246
TRINITY_DN48223_c5_g2_i4	AT5G20190.1	1.32757	0.00113131
TRINITY_DN50906_c3_g1_i1	AT5G20190.1	1.04346	0.0381459
TRINITY_DN47280_c1_g4_i1	AT5G20280.1	1.11815	3.58382e-05
TRINITY_DN47575_c1_g3_i1	AT5G20650.1	1.4801	0.00448718
TRINITY_DN51120_c7_g1_i4	AT5G20660.1	1.17924	2.45515e-05
TRINITY_DN51236_c3_g1_i2	AT5G20990.1	1.96327	1.90029e-06
TRINITY_DN39695_c0_g1_i1	AT5G21960.1	2.17515	3.33341e-08
TRINITY_DN50346_c2_g1_i15	AT5G22110.1	1.08126	4.3818e-05
TRINITY_DN44889_c13_g1_i7	AT5G22800.1	1.6101	3.1988e-05
TRINITY_DN46436_c9_g2_i2	AT5G22950.1	1.13169	0.0020935
TRINITY_DN50592_c2_g1_i2	AT5G23240.1	6.22011	6.34963e-17
TRINITY_DN46710_c4_g2_i5	AT5G23660.1	3.61051	0.00011124
TRINITY_DN46710_c4_g1_i1	AT5G23660.1	1.08822	0.0377042
TRINITY_DN51932_c1_g1_i13	AT5G23670.1	1.10865	0.00346738
TRINITY_DN52825_c6_g2_i2	AT5G23750.1	1.81057	6.19117e-06
TRINITY_DN51201_c1_g1_i7	AT5G24090.1	1.05135	0.00402515
TRINITY_DN45558_c2_g1_i2	AT5G24120.1	2.03582	0.00138235
TRINITY_DN48392_c5_g1_i1	AT5G24270.1	2.72026	0.00116501
TRINITY_DN44309_c1_g3_i6	AT5G24314.2	1.36149	0.00378871
TRINITY_DN48049_c4_g1_i2	AT5G24320.2	2.13382	0.00112722
TRINITY_DN40568_c0_g1_i2	AT5G25110.1	1.49216	0.000992516
TRINITY_DN38319_c0_g1_i1	AT5G25110.1	1.04181	0.00871461
TRINITY_DN44525_c3_g4_i1	AT5G26360.1	1.15532	0.00115939
TRINITY_DN51526_c4_g1_i8	AT5G26742.2	1.55821	0.000171896
TRINITY_DN51526_c4_g1_i2	AT5G26742.2	1.13896	0.00474412
TRINITY_DN53723_c2_g2_i20	AT5G27030.2	1.02849	0.00187686
TRINITY_DN48960_c1_g4_i1	AT5G27540.1	1.16523	0.0251799
TRINITY_DN46650_c0_g1_i8	AT5G27720.1	1.03237	0.000312349
TRINITY_DN53191_c1_g1_i25	AT5G27730.1	2.18658	2.89949e-07
TRINITY_DN48512_c1_g1_i4	AT5G27780.1	1.1213	0.0112333
TRINITY_DN47208_c1_g1_i1	AT5G28840.1	1.63354	6.69477e-09
TRINITY_DN47208_c1_g1_i5	AT5G28840.1	1.56872	1.95695e-05
TRINITY_DN47208_c1_g2_i3	AT5G28840.1	1.20389	0.0178064
TRINITY_DN47208_c1_g2_i4	AT5G28840.1	1.17574	0.000747512
TRINITY_DN47489_c2_g1_i3	AT5G33320.1	1.43457	0.0125395
TRINITY_DN49626_c1_g3_i1	AT5G34940.2	1.08679	0.0108451
TRINITY_DN49201_c4_g1_i2	AT5G35220.1	1.08681	0.00985516
TRINITY_DN50774_c0_g1_i15	AT5G35460.1	1.0113	0.000433285
TRINITY_DN53669_c5_g6_i7	AT5G35560.1	1.01796	0.000174472
TRINITY_DN52629_c1_g2_i10	AT5G35695.1	1.19824	0.000558087
TRINITY_DN44576_c3_g3_i2	AT5G36230.1	1.79987	1.19498e-05
TRINITY_DN52193_c2_g2_i3	AT5G37380.1	1.10743	0.000774535
TRINITY_DN45761_c1_g1_i1	AT5G37570.1	1.60577	0.000290759
TRINITY_DN49609_c0_g1_i3	AT5G37720.1	1.56181	0.0248356
TRINITY_DN44449_c0_g1_i2	AT5G38250.1	1.74964	0.000274267
TRINITY_DN53235_c6_g2_i6	AT5G38900.1	1.87763	2.48384e-08
TRINITY_DN49237_c6_g1_i10	AT5G39510.1	1.08	3.69025e-05
TRINITY_DN47569_c2_g2_i3	AT5G39785.2	1.03899	0.00416845
TRINITY_DN52498_c2_g1_i13	AT5G39900.1	1.18251	2.77448e-05
TRINITY_DN52376_c0_g1_i18	AT5G40270.1	1.21277	4.8464e-05
TRINITY_DN66006_c0_g1_i1	AT5G40960.1	1.71583	5.16916e-06
TRINITY_DN44709_c2_g1_i10	AT5G41210.1	1.13201	2.12944e-05
TRINITY_DN48628_c2_g1_i3	AT5G41370.1	1.10826	0.000369684
TRINITY_DN46423_c6_g1_i1	AT5G41410.1	1.41258	0.000946485
TRINITY_DN51259_c1_g1_i5	AT5G41800.1	5.62816	3.10311e-08
TRINITY_DN51259_c1_g1_i1	AT5G41800.1	2.66046	9.32041e-07
TRINITY_DN51084_c0_g1_i4	AT5G41950.1	1.37586	8.55528e-06
TRINITY_DN37107_c0_g1_i1	AT5G42250.1	2.46345	6.16736e-08
TRINITY_DN49926_c1_g1_i2	AT5G42270.1	1.12435	0.0195558
TRINITY_DN43226_c1_g1_i7	AT5G42300.1	1.29771	0.00392822
TRINITY_DN50274_c4_g1_i3	AT5G42920.2	1.23384	0.0216417
TRINITY_DN47782_c7_g2_i1	AT5G43060.1	1.74386	6.58743e-05
TRINITY_DN46251_c0_g2_i4	AT5G43260.1	1.61492	5.34171e-06
TRINITY_DN46251_c0_g1_i1	AT5G43260.1	1.60373	0.000305853
TRINITY_DN46251_c0_g2_i3	AT5G43260.1	1.37824	3.42285e-05
TRINITY_DN48773_c3_g3_i1	AT5G43360.1	2.03453	4.90846e-10
TRINITY_DN51368_c3_g8_i3	AT5G43850.1	1.94247	0.000394016
TRINITY_DN42813_c0_g1_i1	AT5G44000.1	1.1246	0.0106313
TRINITY_DN51149_c5_g1_i5	AT5G44650.1	1.71948	0.00857335
TRINITY_DN52311_c0_g1_i5	AT5G45410.1	1.50972	7.25283e-05
TRINITY_DN52311_c0_g1_i20	AT5G45410.1	1.04901	0.00123288
TRINITY_DN33215_c0_g1_i1	AT5G45880.1	8.32738	6.29039e-20
TRINITY_DN46829_c3_g1_i8	AT5G46020.1	1.00441	0.000165669
TRINITY_DN45507_c2_g5_i3	AT5G46030.1	1.37922	0.00548982
TRINITY_DN49676_c2_g2_i9	AT5G46180.1	1.14876	0.000716188
TRINITY_DN42801_c0_g1_i3	AT5G46230.1	2.65083	4.36078e-05
TRINITY_DN42801_c0_g1_i2	AT5G46230.1	2.31083	1.01696e-05
TRINITY_DN53423_c1_g1_i14	AT5G47040.1	1.36919	4.89382e-06
TRINITY_DN43723_c1_g2_i2	AT5G47060.1	2.95418	6.7605e-15
TRINITY_DN48366_c6_g2_i1	AT5G47240.1	1.79767	0.00310776
TRINITY_DN48682_c1_g1_i2	AT5G47560.1	1.45389	0.00572527
TRINITY_DN47287_c3_g1_i9	AT5G48040.1	1.00192	0.013025
TRINITY_DN46262_c3_g4_i1	AT5G48150.1	1.21903	4.54086e-06
TRINITY_DN41262_c0_g2_i4	AT5G48500.1	1.23822	0.00092388
TRINITY_DN47779_c2_g1_i4	AT5G48630.2	1.32734	0.000130448
TRINITY_DN41687_c0_g1_i2	AT5G49120.1	1.32939	0.01384
TRINITY_DN51389_c5_g2_i7	AT5G49290.1	4.47149	9.93166e-09
TRINITY_DN47964_c3_g1_i3	AT5G49660.1	1.64371	0.00538789
TRINITY_DN43009_c0_g1_i1	AT5G49740.1	1.9699	0.0289714
TRINITY_DN50287_c3_g1_i4	AT5G49890.1	1.18672	1.31533e-06
TRINITY_DN47791_c3_g2_i2	AT5G49920.1	1.17284	0.0222214
TRINITY_DN43260_c2_g4_i6	AT5G49940.1	1.39711	4.4605e-05
TRINITY_DN44188_c1_g2_i1	AT5G50170.1	2.68032	3.42438e-05
TRINITY_DN47850_c4_g1_i4	AT5G50200.3	1.30708	6.23836e-06
TRINITY_DN42463_c0_g2_i3	AT5G50700.1	1.74196	0.000231254
TRINITY_DN50272_c1_g1_i6	AT5G50790.1	2.04444	0.00229092
TRINITY_DN53860_c3_g1_i1	AT5G50920.1	1.69539	1.31054e-06
TRINITY_DN52848_c2_g3_i5	AT5G50920.1	1.47896	0.00103707
TRINITY_DN44660_c8_g2_i2	AT5G50920.1	1.18342	0.0264124
TRINITY_DN53860_c3_g1_i16	AT5G50920.1	1.05642	0.00111111
TRINITY_DN47348_c1_g1_i1	AT5G50960.1	1.1435	3.37294e-06
TRINITY_DN51788_c10_g1_i1	AT5G51070.1	1.13684	0.0023244
TRINITY_DN49483_c1_g2_i1	AT5G51190.1	1.59465	0.00121446
TRINITY_DN53183_c2_g1_i6	AT5G51410.1	1.23001	0.000642905
TRINITY_DN49999_c4_g4_i2	AT5G51700.1	1.32399	0.0143245
TRINITY_DN49999_c4_g4_i4	AT5G51700.1	1.16115	0.00101033
TRINITY_DN47247_c5_g3_i2	AT5G51880.1	1.12699	0.000204927
TRINITY_DN45795_c12_g1_i4	AT5G51970.1	3.74245	1.58615e-10
TRINITY_DN45795_c12_g1_i5	AT5G51970.1	2.85982	7.15457e-06
TRINITY_DN46436_c9_g3_i1	AT5G51970.1	1.15312	0.0001964
TRINITY_DN45295_c2_g1_i5	AT5G52120.1	1.8705	1.18881e-05
TRINITY_DN53122_c1_g6_i2	AT5G52220.1	1.10495	0.000989031
TRINITY_DN46963_c0_g1_i2	AT5G52380.1	1.11229	0.0232219
TRINITY_DN50762_c2_g1_i9	AT5G52420.1	1.82909	1.17644e-08
TRINITY_DN52762_c0_g1_i1	AT5G52430.1	1.4165	0.00119141
TRINITY_DN51739_c4_g1_i5	AT5G52450.1	1.45004	0.00248084
TRINITY_DN51615_c2_g1_i3	AT5G52470.1	1.36111	2.29691e-05
TRINITY_DN42603_c0_g2_i1	AT5G52510.1	1.21681	3.70921e-05
TRINITY_DN47010_c2_g2_i8	AT5G52660.2	1.22637	0.00293247
TRINITY_DN40010_c0_g1_i1	AT5G52780.1	1.5967	0.00583314
TRINITY_DN42153_c0_g1_i2	AT5G53110.1	1.26815	0.00500049
TRINITY_DN52179_c9_g2_i5	AT5G53160.2	1.88162	8.76064e-06
TRINITY_DN46930_c3_g3_i1	AT5G53160.2	1.54469	2.18643e-06
TRINITY_DN47620_c0_g3_i2	AT5G53350.1	1.25504	0.000866645
TRINITY_DN47519_c1_g1_i15	AT5G53800.1	1.22618	0.00027148
TRINITY_DN42242_c0_g1_i1	AT5G53940.1	1.54762	9.68282e-07
TRINITY_DN50501_c0_g1_i1	AT5G53940.1	1.2279	0.00658045
TRINITY_DN51233_c1_g1_i3	AT5G53970.1	1.78665	5.48247e-08
TRINITY_DN43119_c0_g1_i4	AT5G53970.1	1.54261	0.00159855
TRINITY_DN50964_c5_g1_i1	AT5G54080.1	1.79888	1.07749e-05
TRINITY_DN42949_c0_g1_i6	AT5G54290.2	1.44537	0.00034052
TRINITY_DN53868_c2_g1_i4	AT5G54380.1	1.48845	1.9461e-07
TRINITY_DN48250_c14_g1_i2	AT5G54470.1	1.37085	0.00386118
TRINITY_DN44719_c1_g1_i8	AT5G54570.1	1.28379	3.54826e-06
TRINITY_DN46163_c0_g5_i1	AT5G54600.1	1.29833	0.0318143
TRINITY_DN46846_c0_g1_i8	AT5G54730.1	1.92568	0.00211275
TRINITY_DN45972_c1_g1_i1	AT5G54770.1	3.2691	5.07817e-07
TRINITY_DN45972_c1_g1_i6	AT5G54770.1	3.17849	1.17146e-06
TRINITY_DN45852_c2_g1_i7	AT5G54930.1	1.24997	0.00933985
TRINITY_DN51829_c0_g1_i24	AT5G55060.1	1.16699	0.019849
TRINITY_DN51749_c0_g2_i2	AT5G55190.1	1.31016	0.00431801
TRINITY_DN41215_c0_g1_i1	AT5G55570.1	1.58348	0.000403567
TRINITY_DN44228_c6_g1_i5	AT5G55580.1	1.27489	0.000104293
TRINITY_DN37396_c0_g1_i1	AT5G55620.1	2.30437	0.0019192
TRINITY_DN46032_c0_g1_i2	AT5G56180.1	1.09412	7.99073e-05
TRINITY_DN51715_c3_g1_i2	AT5G56550.1	1.27137	0.0447274
TRINITY_DN47388_c0_g2_i4	AT5G56890.1	1.05378	0.00238581
TRINITY_DN48792_c1_g2_i5	AT5G57180.2	1.82501	0.000264935
TRINITY_DN48792_c1_g2_i4	AT5G57180.2	1.33319	3.94372e-05
TRINITY_DN21997_c0_g1_i1	AT5G57260.1	4.91014	3.34141e-06
TRINITY_DN47369_c2_g1_i1	AT5G57330.1	3.10228	1.48137e-06
TRINITY_DN50409_c6_g2_i2	AT5G57550.1	2.96083	4.94618e-06
TRINITY_DN50409_c6_g2_i1	AT5G57560.1	2.59166	1.15304e-05
TRINITY_DN44160_c3_g1_i1	AT5G57685.1	2.55731	0.000799797
TRINITY_DN52290_c0_g6_i7	AT5G57940.1	1.1305	7.84411e-05
TRINITY_DN53092_c7_g1_i1	AT5G57950.1	1.04703	0.00818236
TRINITY_DN45997_c0_g1_i1	AT5G58070.1	1.0125	0.00708188
TRINITY_DN28440_c0_g1_i1	AT5G58260.1	1.16607	0.0197071
TRINITY_DN44500_c6_g1_i12	AT5G58350.1	1.97911	0.000125424
TRINITY_DN48169_c2_g1_i1	AT5G58620.1	1.02081	0.000876285
TRINITY_DN44294_c0_g1_i3	AT5G58770.1	3.35816	5.4779e-05
TRINITY_DN44478_c2_g1_i3	AT5G58870.1	1.17018	0.00990365
TRINITY_DN46107_c5_g1_i3	AT5G58950.1	1.24804	0.00107189
TRINITY_DN41777_c0_g1_i3	AT5G59030.1	1.4632	0.000388863
TRINITY_DN48914_c1_g3_i2	AT5G59320.1	2.59473	0.00575762
TRINITY_DN41060_c0_g1_i1	AT5G59720.1	3.39918	1.81855e-07
TRINITY_DN53494_c4_g1_i6	AT5G60070.1	1.12106	0.000542656
TRINITY_DN52607_c1_g1_i5	AT5G60160.1	3.52203	0.000424917
TRINITY_DN47969_c2_g3_i1	AT5G60190.1	1.48091	0.00737688
TRINITY_DN48322_c2_g1_i4	AT5G60600.1	1.0908	0.00376023
TRINITY_DN49862_c0_g4_i2	AT5G61030.1	1.14314	0.000408354
TRINITY_DN50716_c0_g3_i2	AT5G61380.1	2.41075	1.58158e-08
TRINITY_DN50716_c0_g3_i1	AT5G61380.1	1.72397	2.54763e-08
TRINITY_DN49679_c1_g1_i22	AT5G61410.1	1.06551	0.027177
TRINITY_DN43732_c1_g4_i1	AT5G61430.1	3.70191	2.7363e-11
TRINITY_DN44329_c4_g3_i1	AT5G61430.1	3.67877	7.13257e-06
TRINITY_DN45480_c1_g1_i2	AT5G61430.1	1.51782	0.0448368
TRINITY_DN43732_c1_g3_i6	AT5G61430.1	1.1357	0.000347528
TRINITY_DN47500_c7_g1_i1	AT5G61520.1	2.30688	1.70484e-06
TRINITY_DN47500_c7_g1_i3	AT5G61520.1	2.23964	6.18924e-09
TRINITY_DN50942_c3_g2_i4	AT5G61530.1	1.17591	0.0042557
TRINITY_DN52465_c2_g1_i2	AT5G61670.1	2.46668	1.41923e-05
TRINITY_DN52329_c1_g1_i1	AT5G61800.1	3.89123	8.21474e-10
TRINITY_DN41760_c0_g1_i1	AT5G61820.1	1.50515	2.12998e-05
TRINITY_DN45805_c0_g4_i1	AT5G62020.1	1.47065	1.83232e-05
TRINITY_DN45805_c0_g4_i2	AT5G62020.1	1.37861	5.03641e-05
TRINITY_DN37213_c0_g1_i2	AT5G62150.1	2.32659	2.74618e-05
TRINITY_DN46725_c4_g4_i2	AT5G62200.1	1.69285	1.82357e-07
TRINITY_DN28787_c0_g1_i1	AT5G62360.1	2.73332	6.99837e-11
TRINITY_DN53500_c0_g1_i1	AT5G62360.1	2.42314	6.00881e-09
TRINITY_DN45180_c2_g1_i6	AT5G62740.1	4.18629	1.96318e-13
TRINITY_DN45180_c2_g1_i9	AT5G62740.1	3.89188	7.02011e-18
TRINITY_DN42270_c0_g1_i2	AT5G62740.1	2.26166	6.4519e-09
TRINITY_DN45180_c2_g3_i1	AT5G62740.1	1.74652	6.43556e-05
TRINITY_DN45180_c2_g1_i7	AT5G62740.1	1.60455	3.30698e-07
TRINITY_DN42270_c0_g1_i1	AT5G62740.1	1.21636	0.00468008
TRINITY_DN23521_c0_g1_i1	AT5G62865.1	1.9436	1.27306e-07
TRINITY_DN52322_c3_g4_i2	AT5G63020.1	1.26528	0.00305165
TRINITY_DN54036_c0_g1_i6	AT5G63380.1	1.91636	0.00164027
TRINITY_DN51104_c0_g1_i16	AT5G63420.1	1.52437	0.000161081
TRINITY_DN42682_c0_g1_i6	AT5G63620.1	1.611	2.12578e-07
TRINITY_DN38754_c0_g2_i1	AT5G63710.1	1.97399	2.2628e-07
TRINITY_DN52575_c3_g7_i1	AT5G64210.1	1.64252	1.38368e-06
TRINITY_DN44375_c9_g1_i2	AT5G64250.2	1.37828	0.0121889
TRINITY_DN44375_c9_g1_i5	AT5G64250.2	1.18377	0.0125648
TRINITY_DN44375_c9_g1_i4	AT5G64250.2	1.12775	0.00133929
TRINITY_DN52790_c3_g1_i10	AT5G64440.1	2.52223	0.000297559
TRINITY_DN47072_c1_g1_i1	AT5G64500.1	1.53134	0.00813356
TRINITY_DN44288_c4_g2_i1	AT5G65200.1	2.12162	2.019e-08
TRINITY_DN45654_c0_g1_i2	AT5G65730.1	1.78184	0.0301096
TRINITY_DN45266_c0_g2_i1	AT5G65730.1	1.69197	0.0100317
TRINITY_DN48916_c5_g1_i1	AT5G65840.1	1.90706	1.3042e-05
TRINITY_DN26577_c0_g1_i1	AT5G66110.1	1.46795	4.90774e-05
TRINITY_DN52098_c1_g1_i3	AT5G66150.1	1.85661	0.000148323
TRINITY_DN51387_c2_g1_i2	AT5G66240.2	1.57563	0.000323333
TRINITY_DN49526_c5_g1_i3	AT5G66320.1	1.00034	7.39924e-05
TRINITY_DN53171_c1_g1_i2	AT5G66460.1	1.11302	0.000580053
TRINITY_DN48719_c6_g1_i3	AT5G66470.1	1.0183	0.000135478
TRINITY_DN49717_c4_g3_i1	AT5G66600.4	4.31191	1.9167e-08
TRINITY_DN52850_c1_g6_i2	AT5G66900.1	1.80902	2.06995e-10
TRINITY_DN48496_c1_g3_i3	AT5G67090.1	1.87039	0.000144724
TRINITY_DN45846_c8_g1_i1	AT5G67190.1	2.64663	4.71482e-15
TRINITY_DN49253_c1_g2_i1	AT5G67390.1	2.30215	0.00232746
TRINITY_DN49253_c1_g1_i2	AT5G67390.1	1.9929	0.000286385
TRINITY_DN53448_c0_g2_i3	ATCG00070.1	1.35381	0.00779366
TRINITY_DN48293_c0_g1_i20	ATCG00360.1	1.30778	0.000875511
TRINITY_DN53547_c6_g2_i6	ATCG00490.1	1.03725	0.0149796
TRINITY_DN52726_c1_g3_i4	ATCG00650.1	1.73497	0.00169813
TRINITY_DN52577_c2_g2_i1	ATCG00670.1	1.78884	0.000175842
TRINITY_DN48172_c2_g1_i4	ATCG01110.1	1.07253	0.00920665
TRINITY_DN50345_c7_g2_i2	ATCG01130.1	1.10638	0.00461807
TRINITY_DN45841_c0_g3_i1	ATMG00180.1	1.20099	0.00129763
TRINITY_DN49860_c2_g4_i1	ATMG00220.1	2.00582	9.32898e-07
TRINITY_DN47516_c1_g2_i1	ATMG00520.1	1.61503	2.32472e-06
TRINITY_DN47516_c1_g3_i1	ATMG01275.1	1.74675	0.000118068
TRINITY_DN53798_c1_g2_i1	ATMG01320.1	2.45026	3.29656e-10
TRINITY_DN45411_c6_g2_i2		2.87752	1.95695e-05
TRINITY_DN45108_c6_g1_i2		3.15934	3.43103e-09
TRINITY_DN39545_c0_g2_i1		1.1925	0.000913465
TRINITY_DN44264_c2_g3_i1		1.05611	0.00583402
TRINITY_DN43378_c2_g1_i7		2.40043	0.0012171
TRINITY_DN53044_c3_g1_i3		1.49233	0.000443134
TRINITY_DN26918_c0_g1_i1		1.37614	0.0289039
TRINITY_DN40727_c0_g1_i2		1.59045	0.000435339
TRINITY_DN43933_c0_g1_i2		1.8103	0.0248356
TRINITY_DN44684_c4_g2_i2		1.76212	0.0408463
TRINITY_DN44684_c4_g2_i4		1.67274	0.0210584
TRINITY_DN44540_c6_g1_i3		1.68221	0.00153207
TRINITY_DN47950_c0_g1_i2		1.21713	0.00287165
TRINITY_DN44545_c1_g6_i1		1.02023	0.0125922
TRINITY_DN49272_c1_g1_i1		3.00103	0.00419502
TRINITY_DN51470_c0_g5_i1		5.62251	1.63916e-07
TRINITY_DN53645_c4_g1_i3		1.84617	4.76179e-08
TRINITY_DN49606_c6_g1_i2		3.17103	9.17385e-10
TRINITY_DN44742_c9_g3_i3		1.77961	0.000463103
TRINITY_DN53159_c2_g2_i7		11.6539	3.29475e-34
TRINITY_DN42846_c3_g1_i1		10.2696	4.78337e-21
TRINITY_DN44045_c5_g6_i1		8.38809	2.0977e-33
TRINITY_DN47276_c8_g1_i9		7.80789	1.28959e-35
TRINITY_DN44567_c0_g1_i2		7.79951	2.07971e-20
TRINITY_DN46318_c1_g1_i2		7.28218	6.08093e-13
TRINITY_DN43427_c5_g1_i3		7.10641	1.01075e-33
TRINITY_DN39852_c0_g3_i1		6.64301	4.32086e-11
TRINITY_DN51470_c0_g5_i2		6.62066	3.84106e-09
TRINITY_DN48480_c4_g4_i2		6.42044	6.14311e-11
TRINITY_DN37273_c0_g1_i1		6.19681	4.84386e-21
TRINITY_DN48824_c3_g3_i1		6.14089	2.40807e-16
TRINITY_DN41839_c0_g1_i1		6.13094	6.71956e-11
TRINITY_DN47840_c0_g2_i2		5.97431	6.48058e-14
TRINITY_DN43559_c2_g1_i2		5.80606	4.2889e-08
TRINITY_DN53431_c2_g1_i9		5.76932	1.38011e-14
TRINITY_DN44104_c0_g1_i4		5.66373	2.6056e-05
TRINITY_DN48216_c1_g1_i9		5.64916	4.94591e-30
TRINITY_DN48510_c5_g1_i3		5.63918	6.54842e-12
TRINITY_DN43575_c13_g4_i1		5.57681	4.71912e-11
TRINITY_DN48053_c5_g3_i1		5.56427	2.13078e-08
TRINITY_DN50340_c4_g1_i1		5.49816	2.32193e-25
TRINITY_DN41497_c0_g1_i1		5.46019	1.12999e-13
TRINITY_DN49840_c0_g1_i1		5.39822	6.26827e-13
TRINITY_DN54009_c3_g1_i7		5.16193	3.54275e-14
TRINITY_DN52564_c3_g2_i14		5.1256	2.83076e-10
TRINITY_DN37995_c1_g1_i1		5.08568	9.69628e-25
TRINITY_DN48209_c5_g2_i1		5.02273	1.23858e-07
TRINITY_DN35148_c0_g1_i1		4.93404	4.28353e-12
TRINITY_DN50905_c1_g1_i1		4.92908	2.54212e-14
TRINITY_DN28852_c0_g1_i2		4.91719	2.84801e-10
TRINITY_DN41107_c0_g1_i3		4.91227	1.72308e-09
TRINITY_DN47276_c8_g1_i2		4.88269	5.57364e-09
TRINITY_DN52564_c3_g2_i5		4.87521	2.95238e-18
TRINITY_DN51470_c0_g5_i3		4.80892	1.73097e-06
TRINITY_DN41906_c0_g1_i1		4.76201	8.58984e-09
TRINITY_DN30375_c0_g1_i1		4.75496	9.17662e-10
TRINITY_DN51532_c6_g1_i1		4.66852	3.44035e-13
TRINITY_DN8400_c0_g1_i1		4.62309	2.57058e-14
TRINITY_DN28852_c0_g1_i1		4.56352	2.00248e-10
TRINITY_DN50232_c0_g6_i1		4.50697	1.05281e-25
TRINITY_DN46094_c3_g4_i8		4.44464	6.92036e-22
TRINITY_DN44603_c2_g2_i4		4.42848	2.53019e-05
TRINITY_DN51355_c3_g1_i1		4.42819	3.54969e-09
TRINITY_DN50367_c8_g6_i1		4.34827	4.90458e-11
TRINITY_DN52973_c4_g1_i1		4.30209	1.08445e-06
TRINITY_DN40825_c0_g1_i2		4.23907	4.82227e-07
TRINITY_DN52463_c9_g1_i6		4.23514	6.75833e-11
TRINITY_DN51364_c2_g1_i1		4.23238	2.37167e-07
TRINITY_DN50443_c0_g2_i1		4.20498	2.29927e-08
TRINITY_DN52463_c9_g1_i5		4.19208	9.25477e-13
TRINITY_DN41004_c0_g2_i2		4.17099	9.18812e-06
TRINITY_DN40663_c0_g1_i1		4.15906	6.57736e-08
TRINITY_DN58777_c0_g1_i1		4.15056	3.04327e-10
TRINITY_DN66877_c0_g1_i1		4.14137	1.02064e-06
TRINITY_DN52958_c5_g2_i1		4.11142	5.2957e-06
TRINITY_DN49319_c1_g4_i2		4.06025	1.28778e-07
TRINITY_DN49276_c8_g1_i2		4.05523	0.00022305
TRINITY_DN44513_c2_g1_i3		4.04791	9.26242e-16
TRINITY_DN42843_c0_g3_i1		4.04426	7.36085e-09
TRINITY_DN44408_c0_g2_i1		4.0399	0.000172446
TRINITY_DN53463_c5_g1_i1		4.03573	1.36908e-05
TRINITY_DN47010_c2_g1_i19		4.02359	1.15862e-14
TRINITY_DN50232_c0_g2_i2		4.0207	8.59193e-08
TRINITY_DN46078_c4_g1_i1		4.01416	1.13751e-09
TRINITY_DN52814_c4_g1_i1		3.99628	1.4098e-05
TRINITY_DN53387_c0_g1_i1		3.99362	4.66259e-10
TRINITY_DN48655_c4_g4_i2		3.99006	3.36217e-20
TRINITY_DN51367_c0_g1_i1		3.9846	3.37928e-20
TRINITY_DN51956_c8_g1_i8		3.96796	8.51474e-05
TRINITY_DN41508_c0_g1_i1		3.94797	2.18643e-06
TRINITY_DN42317_c8_g3_i1		3.92653	5.57974e-06
TRINITY_DN48011_c4_g1_i2		3.88911	1.41612e-14
TRINITY_DN43976_c4_g1_i3		3.88507	1.81364e-06
TRINITY_DN46978_c3_g2_i3		3.83981	9.54132e-07
TRINITY_DN43514_c4_g1_i1		3.83959	1.11459e-06
TRINITY_DN49319_c1_g4_i4		3.83508	1.6604e-09
TRINITY_DN49319_c1_g3_i1		3.83335	5.00343e-12
TRINITY_DN45855_c0_g1_i2		3.82838	2.35481e-07
TRINITY_DN46046_c5_g1_i1		3.79215	6.92541e-07
TRINITY_DN16472_c0_g1_i1		3.76967	3.74746e-06
TRINITY_DN51728_c4_g6_i1		3.76745	1.54324e-07
TRINITY_DN33196_c0_g1_i1		3.73732	0.000243195
TRINITY_DN46876_c6_g7_i1		3.7103	2.06972e-06
TRINITY_DN48441_c0_g1_i2		3.61747	1.94068e-08
TRINITY_DN44340_c2_g1_i2		3.61477	4.86441e-06
TRINITY_DN45007_c4_g7_i1		3.58466	0.000108696
TRINITY_DN42728_c8_g4_i1		3.57671	9.51811e-21
TRINITY_DN42257_c0_g1_i2		3.56508	4.60632e-10
TRINITY_DN49576_c2_g3_i1		3.56059	1.35191e-08
TRINITY_DN48655_c4_g4_i1		3.55649	7.58146e-13
TRINITY_DN52932_c2_g3_i4		3.54567	1.21415e-08
TRINITY_DN52274_c2_g2_i5		3.53756	0.000474553
TRINITY_DN54004_c12_g1_i10		3.53161	0.000362811
TRINITY_DN48119_c4_g1_i1		3.49691	9.45142e-08
TRINITY_DN51728_c4_g7_i1		3.48167	4.41698e-11
TRINITY_DN44947_c5_g1_i2		3.47605	0.000426042
TRINITY_DN45594_c1_g2_i1		3.46738	4.54564e-08
TRINITY_DN54009_c3_g1_i6		3.46281	2.64318e-10
TRINITY_DN67115_c0_g1_i1		3.46171	0.000363595
TRINITY_DN43627_c1_g1_i1		3.4542	5.65717e-06
TRINITY_DN49254_c5_g1_i2		3.4409	0.00104182
TRINITY_DN43764_c10_g1_i1		3.42139	8.0823e-08
TRINITY_DN53953_c3_g1_i5		3.37602	8.16169e-06
TRINITY_DN3174_c0_g1_i1		3.35625	1.57353e-05
TRINITY_DN46855_c2_g3_i2		3.34722	1.20143e-13
TRINITY_DN52958_c5_g2_i6		3.34263	0.000356168
TRINITY_DN53133_c0_g1_i12		3.33752	1.82065e-06
TRINITY_DN49051_c4_g3_i2		3.3317	1.87478e-08
TRINITY_DN52867_c0_g1_i2		3.32476	0.000201754
TRINITY_DN47756_c4_g1_i3		3.32303	2.5949e-07
TRINITY_DN49197_c1_g4_i1		3.29204	7.4945e-06
TRINITY_DN40446_c0_g1_i1		3.29028	3.00515e-07
TRINITY_DN46650_c0_g5_i5		3.26088	1.64479e-19
TRINITY_DN45237_c3_g2_i2		3.25446	1.52258e-07
TRINITY_DN49246_c1_g1_i1		3.25369	6.19384e-07
TRINITY_DN53803_c11_g1_i8		3.24612	2.89536e-07
TRINITY_DN46785_c1_g1_i2		3.24279	2.44875e-10
TRINITY_DN42908_c2_g1_i1		3.22787	0.0114169
TRINITY_DN42908_c2_g3_i1		3.19339	9.30154e-12
TRINITY_DN49186_c2_g4_i1		3.19242	1.64242e-09
TRINITY_DN46652_c0_g2_i2		3.17641	1.31284e-14
TRINITY_DN49319_c1_g4_i1		3.16554	5.63364e-09
TRINITY_DN48025_c2_g2_i3		3.14692	0.0194277
TRINITY_DN52790_c2_g1_i2		3.12914	0.000201562
TRINITY_DN47373_c0_g1_i1		3.1208	2.41995e-14
TRINITY_DN36590_c0_g1_i1		3.10736	4.95759e-09
TRINITY_DN48831_c0_g1_i3		3.04942	0.000120617
TRINITY_DN52486_c4_g3_i2		3.04776	4.24078e-10
TRINITY_DN53791_c0_g1_i1		3.03684	3.63015e-05
TRINITY_DN53371_c2_g1_i1		3.03555	1.6073e-09
TRINITY_DN46539_c11_g1_i1		3.03387	0.0041647
TRINITY_DN38611_c0_g2_i1		3.02883	3.92155e-10
TRINITY_DN59793_c0_g1_i1		3.02621	0.00275318
TRINITY_DN45411_c6_g2_i3		3.0171	1.27153e-08
TRINITY_DN46978_c3_g2_i10		3.01611	4.62943e-08
TRINITY_DN43324_c5_g1_i4		3.00958	0.000331554
TRINITY_DN49859_c1_g1_i2		3.00957	1.67979e-06
TRINITY_DN51856_c0_g1_i1		3.00789	6.89998e-05
TRINITY_DN45411_c6_g2_i1		3.00477	1.09634e-05
TRINITY_DN48972_c7_g1_i4		3.00154	1.23482e-13
TRINITY_DN52487_c5_g1_i2		2.98529	5.42315e-07
TRINITY_DN49459_c2_g4_i1		2.97647	1.57171e-09
TRINITY_DN54018_c12_g2_i4		2.97108	2.34309e-11
TRINITY_DN63059_c0_g1_i1		2.97033	4.80956e-10
TRINITY_DN34708_c0_g1_i1		2.96534	1.30264e-07
TRINITY_DN52497_c9_g2_i1		2.95644	0.000254071
TRINITY_DN49254_c5_g2_i3		2.95518	0.000421618
TRINITY_DN51618_c1_g4_i9		2.94583	6.92036e-22
TRINITY_DN51980_c3_g1_i4		2.92491	1.55322e-08
TRINITY_DN40910_c0_g1_i1		2.91802	1.9663e-05
TRINITY_DN44200_c2_g2_i1		2.9114	0.000450959
TRINITY_DN47969_c3_g2_i2		2.90895	2.15339e-05
TRINITY_DN50952_c1_g1_i1		2.89621	2.47753e-11
TRINITY_DN34061_c0_g1_i1		2.89427	2.31547e-07
TRINITY_DN1307_c0_g1_i1		2.87874	5.10506e-05
TRINITY_DN45049_c1_g1_i2		2.87061	0.000302453
TRINITY_DN51956_c8_g1_i6		2.87	2.09449e-05
TRINITY_DN51136_c3_g1_i2		2.86846	4.62656e-06
TRINITY_DN40729_c0_g1_i4		2.85855	1.05878e-15
TRINITY_DN43976_c4_g1_i9		2.85779	7.46087e-11
TRINITY_DN45512_c4_g2_i2		2.84123	3.14142e-06
TRINITY_DN47081_c7_g1_i1		2.84048	2.15301e-05
TRINITY_DN42784_c0_g1_i4		2.82773	1.16225e-07
TRINITY_DN41757_c0_g1_i3		2.82769	1.70157e-08
TRINITY_DN66795_c0_g1_i1		2.82227	1.43201e-11
TRINITY_DN43269_c0_g3_i1		2.81338	0.000494857
TRINITY_DN32442_c0_g1_i1		2.80909	0.000175657
TRINITY_DN45456_c3_g1_i1		2.80786	0.000800111
TRINITY_DN52810_c2_g1_i17		2.78356	1.42857e-07
TRINITY_DN39770_c0_g1_i1		2.78337	5.49252e-07
TRINITY_DN46604_c4_g1_i1		2.77029	0.00404528
TRINITY_DN41984_c0_g1_i5		2.7648	1.46802e-05
TRINITY_DN47081_c5_g1_i4		2.74806	2.22866e-05
TRINITY_DN53523_c2_g10_i1		2.73858	8.67348e-08
TRINITY_DN43903_c4_g1_i7		2.73635	9.03828e-06
TRINITY_DN62113_c0_g1_i1		2.72085	0.000112687
TRINITY_DN43507_c18_g1_i1		2.72062	0.0010847
TRINITY_DN46945_c0_g2_i1		2.70763	8.25725e-05
TRINITY_DN53654_c13_g2_i1		2.69139	0.00120512
TRINITY_DN44666_c1_g2_i12		2.68948	0.000188125
TRINITY_DN45387_c0_g1_i2		2.68382	1.04752e-06
TRINITY_DN47293_c2_g6_i5		2.68045	5.81771e-07
TRINITY_DN53553_c0_g5_i1		2.67557	0.00261281
TRINITY_DN48749_c1_g1_i2		2.67201	3.85732e-05
TRINITY_DN39007_c0_g1_i1		2.66604	2.12467e-05
TRINITY_DN43654_c13_g1_i3		2.6646	0.000609515
TRINITY_DN4303_c0_g1_i1		2.66301	1.1396e-05
TRINITY_DN41110_c0_g1_i1		2.65741	1.79745e-06
TRINITY_DN52733_c2_g1_i4		2.64801	0.000257324
TRINITY_DN48216_c1_g1_i11		2.64056	0.000200506
TRINITY_DN50025_c3_g2_i8		2.63845	3.46113e-09
TRINITY_DN53738_c1_g2_i1		2.63644	2.39745e-05
TRINITY_DN47958_c2_g1_i7		2.63192	0.000896503
TRINITY_DN46464_c6_g1_i7		2.62434	5.55235e-10
TRINITY_DN61138_c0_g1_i1		2.62377	2.53675e-07
TRINITY_DN54004_c13_g1_i6		2.6231	5.81451e-09
TRINITY_DN43457_c10_g1_i4		2.6187	5.87352e-18
TRINITY_DN41757_c0_g1_i5		2.61479	2.3071e-06
TRINITY_DN50754_c6_g3_i1		2.61024	0.000171707
TRINITY_DN53647_c7_g1_i2		2.61006	3.30784e-05
TRINITY_DN3089_c0_g1_i1		2.60627	2.01929e-05
TRINITY_DN43564_c4_g1_i2		2.60379	6.59139e-08
TRINITY_DN49427_c0_g1_i1		2.59156	2.61699e-10
TRINITY_DN44529_c1_g2_i1		2.57878	0.000185922
TRINITY_DN49564_c0_g1_i2		2.57596	8.11526e-11
TRINITY_DN54017_c7_g6_i3		2.57345	3.45799e-05
TRINITY_DN48943_c3_g2_i4		2.57019	4.09736e-05
TRINITY_DN52890_c0_g5_i1		2.56563	4.74921e-07
TRINITY_DN52958_c5_g2_i3		2.56545	0.000271179
TRINITY_DN51109_c3_g4_i4		2.56416	3.02242e-10
TRINITY_DN47663_c2_g1_i4		2.56367	0.00141831
TRINITY_DN52851_c1_g3_i2		2.54971	1.67375e-08
TRINITY_DN50951_c1_g1_i2		2.548	0.00011462
TRINITY_DN49246_c3_g1_i3		2.54325	2.93415e-08
TRINITY_DN44086_c3_g1_i1		2.5396	3.92953e-08
TRINITY_DN49246_c3_g1_i5		2.5352	3.70063e-07
TRINITY_DN46962_c9_g3_i4		2.5289	1.05807e-05
TRINITY_DN49197_c1_g4_i2		2.52511	0.000614468
TRINITY_DN51980_c3_g1_i6		2.51886	3.27967e-05
TRINITY_DN48262_c2_g3_i2		2.51532	1.13977e-06
TRINITY_DN45292_c1_g2_i15		2.50629	5.84684e-05
TRINITY_DN41890_c1_g2_i2		2.50508	0.00216279
TRINITY_DN52058_c3_g1_i1		2.50207	1.94711e-06
TRINITY_DN46930_c3_g4_i1		2.4991	3.1679e-05
TRINITY_DN43935_c6_g5_i1		2.49756	4.20027e-11
TRINITY_DN47669_c7_g1_i3		2.494	0.000989964
TRINITY_DN42431_c7_g1_i4		2.48829	1.67509e-06
TRINITY_DN53953_c3_g1_i1		2.48672	0.00138961
TRINITY_DN47756_c4_g1_i2		2.48189	0.000122333
TRINITY_DN52994_c7_g1_i2		2.47921	0.000701488
TRINITY_DN52574_c1_g2_i5		2.47908	7.7552e-07
TRINITY_DN46049_c2_g1_i1		2.47453	3.38635e-09
TRINITY_DN50522_c2_g2_i2		2.47394	6.7909e-06
TRINITY_DN46945_c0_g1_i1		2.47104	6.45747e-08
TRINITY_DN48214_c2_g2_i2		2.46794	0.00124306
TRINITY_DN41757_c0_g1_i1		2.46618	6.3663e-06
TRINITY_DN52210_c0_g2_i4		2.4627	5.18676e-05
TRINITY_DN44123_c3_g1_i3		2.46086	3.79137e-05
TRINITY_DN41974_c0_g1_i2		2.46043	0.000633153
TRINITY_DN45739_c11_g2_i2		2.46032	0.00071323
TRINITY_DN49856_c0_g1_i1		2.45505	0.0282642
TRINITY_DN49051_c4_g7_i1		2.45254	3.00891e-08
TRINITY_DN49606_c6_g2_i1		2.45199	0.000949443
TRINITY_DN49276_c8_g1_i1		2.4517	0.000152149
TRINITY_DN52487_c5_g1_i4		2.45149	0.00452429
TRINITY_DN63574_c0_g1_i1		2.4491	0.000330946
TRINITY_DN47148_c0_g4_i4		2.44471	0.00244176
TRINITY_DN43324_c5_g1_i3		2.43627	5.30623e-07
TRINITY_DN51916_c4_g2_i4		2.43486	9.79877e-10
TRINITY_DN53953_c3_g1_i7		2.43295	2.10253e-14
TRINITY_DN40590_c0_g1_i1		2.43274	2.14585e-07
TRINITY_DN46218_c3_g4_i3		2.43172	0.000223706
TRINITY_DN50616_c6_g1_i1		2.42653	1.23858e-07
TRINITY_DN49246_c3_g1_i4		2.40151	5.06158e-09
TRINITY_DN33814_c0_g3_i1		2.39442	0.00679954
TRINITY_DN32239_c0_g1_i1		2.38769	0.00018623
TRINITY_DN51172_c10_g1_i1		2.38712	0.00163318
TRINITY_DN47057_c1_g1_i1		2.38366	4.10036e-08
TRINITY_DN46962_c9_g3_i5		2.38332	2.14585e-07
TRINITY_DN48123_c3_g1_i7		2.36819	0.000297338
TRINITY_DN46107_c5_g1_i2		2.3656	0.000227958
TRINITY_DN48943_c3_g2_i2		2.36556	1.71145e-08
TRINITY_DN45522_c1_g1_i1		2.36331	1.65661e-10
TRINITY_DN53439_c4_g1_i7		2.35652	0.000453724
TRINITY_DN50025_c3_g2_i4		2.35481	0.00741047
TRINITY_DN44384_c0_g1_i6		2.3497	7.95027e-07
TRINITY_DN51022_c1_g2_i2		2.34836	6.10945e-05
TRINITY_DN46835_c2_g1_i1		2.3471	3.95172e-05
TRINITY_DN44160_c3_g1_i3		2.34478	8.94787e-06
TRINITY_DN50380_c2_g4_i3		2.33813	6.00094e-07
TRINITY_DN54018_c12_g2_i8		2.3281	0.000134001
TRINITY_DN44118_c2_g1_i2		2.32776	2.55693e-07
TRINITY_DN44019_c5_g2_i1		2.32765	5.58827e-09
TRINITY_DN53953_c3_g1_i3		2.32589	4.1659e-07
TRINITY_DN53991_c8_g1_i5		2.32118	2.6475e-05
TRINITY_DN46835_c2_g1_i2		2.3082	9.88378e-05
TRINITY_DN47081_c5_g2_i1		2.30813	5.94805e-05
TRINITY_DN49635_c12_g1_i1		2.3033	1.4659e-05
TRINITY_DN51290_c7_g2_i1		2.29969	6.09751e-08
TRINITY_DN47412_c5_g3_i1		2.29666	8.69742e-07
TRINITY_DN53305_c5_g1_i1		2.29644	7.25362e-16
TRINITY_DN53654_c12_g1_i6		2.29558	7.47472e-05
TRINITY_DN46675_c0_g3_i1		2.29391	0.0169074
TRINITY_DN53654_c13_g4_i6		2.29221	4.91936e-08
TRINITY_DN29131_c0_g1_i1		2.29214	3.02e-05
TRINITY_DN43803_c9_g2_i1		2.28991	0.00247484
TRINITY_DN49831_c6_g1_i5		2.28709	2.29298e-09
TRINITY_DN39898_c0_g1_i2		2.28668	4.44249e-06
TRINITY_DN51109_c3_g4_i5		2.28259	9.04127e-11
TRINITY_DN49856_c0_g1_i2		2.27924	1.19741e-05
TRINITY_DN48579_c1_g1_i1		2.27554	0.000242909
TRINITY_DN45371_c2_g1_i12		2.27473	0.00172249
TRINITY_DN47179_c0_g3_i4		2.27429	6.92984e-05
TRINITY_DN53777_c3_g1_i1		2.27328	1.97923e-06
TRINITY_DN53299_c2_g2_i2		2.26962	9.93201e-09
TRINITY_DN3957_c0_g1_i1		2.26828	1.13746e-06
TRINITY_DN51435_c1_g1_i12		2.26189	0.00502443
TRINITY_DN45211_c0_g1_i1		2.25721	0.00211008
TRINITY_DN48861_c1_g1_i5		2.25675	6.11493e-10
TRINITY_DN48101_c0_g3_i1		2.24902	0.00136458
TRINITY_DN66107_c0_g1_i1		2.24086	1.98983e-07
TRINITY_DN45591_c3_g1_i1		2.24023	0.000152694
TRINITY_DN43564_c4_g1_i5		2.23687	1.04248e-08
TRINITY_DN52883_c5_g1_i1		2.22876	3.06682e-05
TRINITY_DN51696_c2_g1_i1		2.22512	0.00268858
TRINITY_DN3859_c0_g1_i2		2.22482	0.000333133
TRINITY_DN43176_c0_g1_i2		2.22458	2.67511e-05
TRINITY_DN51187_c2_g2_i2		2.22338	9.13297e-07
TRINITY_DN53407_c5_g6_i1		2.22096	0.00303395
TRINITY_DN49298_c6_g1_i1		2.21832	0.0106788
TRINITY_DN47437_c0_g1_i2		2.21765	0.00168495
TRINITY_DN51698_c1_g2_i1		2.21702	0.000233652
TRINITY_DN26858_c0_g1_i1		2.21685	2.60896e-05
TRINITY_DN46385_c7_g1_i4		2.21518	8.30403e-08
TRINITY_DN41004_c0_g1_i1		2.21377	1.41263e-06
TRINITY_DN49623_c3_g2_i1		2.21115	7.36367e-07
TRINITY_DN46891_c5_g3_i1		2.20572	1.47236e-07
TRINITY_DN43089_c3_g3_i3		2.20444	1.40286e-05
TRINITY_DN54004_c13_g1_i1		2.20437	2.90103e-09
TRINITY_DN53583_c0_g6_i1		2.2033	0.000211571
TRINITY_DN46965_c3_g1_i1		2.20273	2.41619e-05
TRINITY_DN48743_c1_g1_i1		2.19845	1.84259e-06
TRINITY_DN48981_c5_g1_i2		2.19665	6.41705e-07
TRINITY_DN45286_c0_g1_i1		2.18407	0.00148974
TRINITY_DN53654_c12_g1_i8		2.17761	0.0012171
TRINITY_DN49796_c1_g6_i1		2.17722	1.53846e-05
TRINITY_DN47178_c1_g1_i3		2.17649	0.0147939
TRINITY_DN43651_c2_g1_i6		2.17425	8.91546e-05
TRINITY_DN47292_c0_g2_i1		2.17257	0.000101609
TRINITY_DN52079_c2_g5_i1		2.17021	0.000850128
TRINITY_DN48499_c1_g1_i1		2.16782	6.74782e-05
TRINITY_DN43976_c4_g1_i11		2.16407	6.67886e-11
TRINITY_DN49606_c6_g1_i1		2.16186	6.81492e-13
TRINITY_DN52994_c7_g1_i1		2.15878	0.00153603
TRINITY_DN66160_c0_g1_i1		2.15209	0.000707292
TRINITY_DN45751_c0_g4_i2		2.1518	0.00316542
TRINITY_DN34708_c0_g1_i4		2.14843	0.00845122
TRINITY_DN53191_c1_g1_i15		2.14682	2.52587e-08
TRINITY_DN46577_c3_g1_i9		2.14453	0.00319163
TRINITY_DN51022_c1_g2_i1		2.14252	0.000412519
TRINITY_DN40598_c0_g1_i2		2.14186	9.53094e-07
TRINITY_DN45127_c4_g1_i1		2.13689	0.00308516
TRINITY_DN41127_c0_g1_i1		2.13633	1.49914e-06
TRINITY_DN50823_c4_g2_i4		2.13061	3.07614e-05
TRINITY_DN51916_c4_g2_i1		2.12952	1.34694e-06
TRINITY_DN49889_c2_g1_i1		2.12916	6.46554e-09
TRINITY_DN49402_c0_g2_i1		2.127	7.98472e-05
TRINITY_DN50025_c3_g2_i2		2.12595	9.22518e-06
TRINITY_DN54073_c13_g5_i1		2.11956	2.88621e-05
TRINITY_DN53754_c9_g1_i3		2.11947	1.47923e-08
TRINITY_DN41142_c0_g1_i1		2.11913	3.93563e-05
TRINITY_DN47840_c0_g2_i5		2.11809	5.3019e-05
TRINITY_DN47449_c1_g1_i1		2.11482	3.81274e-06
TRINITY_DN53190_c0_g1_i4		2.11305	1.05705e-05
TRINITY_DN49304_c3_g1_i6		2.11222	0.00356629
TRINITY_DN1956_c0_g1_i1		2.10829	8.80905e-05
TRINITY_DN62421_c0_g1_i1		2.10738	0.00187471
TRINITY_DN53043_c9_g1_i3		2.10566	0.00494424
TRINITY_DN44430_c5_g1_i3		2.10514	0.000356342
TRINITY_DN51017_c5_g1_i6		2.10451	0.000202353
TRINITY_DN44938_c0_g1_i1		2.09914	0.000802201
TRINITY_DN46385_c7_g1_i1		2.09471	3.85113e-05
TRINITY_DN52356_c2_g2_i7		2.09444	4.89471e-05
TRINITY_DN46434_c1_g2_i10		2.09134	0.0034475
TRINITY_DN43427_c8_g1_i1		2.09102	0.000117548
TRINITY_DN6670_c0_g1_i1		2.09052	1.46069e-05
TRINITY_DN42156_c0_g1_i1		2.08151	1.24704e-06
TRINITY_DN53643_c3_g1_i2		2.0772	2.19379e-05
TRINITY_DN52683_c1_g3_i1		2.07672	2.06448e-05
TRINITY_DN48091_c2_g1_i1		2.07339	0.0151677
TRINITY_DN46696_c2_g4_i1		2.06903	0.00967963
TRINITY_DN46996_c8_g1_i3		2.06898	5.81121e-05
TRINITY_DN52313_c2_g5_i1		2.06845	1.32986e-05
TRINITY_DN48011_c4_g1_i1		2.06833	3.3865e-09
TRINITY_DN50423_c1_g1_i3		2.06541	0.0133909
TRINITY_DN54004_c13_g1_i4		2.06414	2.52126e-08
TRINITY_DN5214_c0_g1_i1		2.06166	0.00110107
TRINITY_DN3364_c0_g1_i1		2.0575	2.3286e-05
TRINITY_DN50522_c2_g1_i3		2.05714	7.30384e-05
TRINITY_DN45730_c7_g1_i1		2.05213	0.00114987
TRINITY_DN48034_c5_g1_i5		2.05029	5.44493e-05
TRINITY_DN36545_c0_g1_i1		2.04455	3.71817e-05
TRINITY_DN54078_c40_g1_i1		2.041	0.000533958
TRINITY_DN45398_c3_g1_i6		2.03619	2.97917e-06
TRINITY_DN45591_c3_g2_i2		2.03448	0.000217326
TRINITY_DN48333_c3_g3_i1		2.03299	0.00121499
TRINITY_DN48430_c1_g1_i1		2.0319	8.08472e-07
TRINITY_DN50159_c1_g3_i2		2.02992	0.00154784
TRINITY_DN44025_c0_g1_i5		2.0287	2.07888e-11
TRINITY_DN2357_c0_g1_i1		2.0284	2.24143e-05
TRINITY_DN50996_c4_g1_i13		2.02705	0.000136759
TRINITY_DN52320_c1_g2_i1		2.02682	0.00135804
TRINITY_DN45584_c1_g2_i1		2.02462	1.78444e-10
TRINITY_DN49781_c6_g1_i2		2.02343	8.19521e-06
TRINITY_DN48910_c5_g5_i2		2.02289	0.000134749
TRINITY_DN43398_c0_g1_i4		2.0204	3.98902e-05
TRINITY_DN47211_c8_g3_i2		2.01805	0.00273961
TRINITY_DN52937_c5_g1_i1		2.01545	1.50938e-06
TRINITY_DN46645_c0_g2_i3		2.01417	0.000131472
TRINITY_DN45800_c4_g1_i1		2.01416	2.31511e-05
TRINITY_DN47442_c0_g1_i4		2.01296	4.92733e-06
TRINITY_DN48215_c2_g1_i16		2.01004	4.91936e-08
TRINITY_DN37242_c0_g1_i1		2.0082	3.64137e-07
TRINITY_DN44375_c9_g1_i1		2.00801	0.000841264
TRINITY_DN51979_c2_g1_i2		2.0045	0.00773538
TRINITY_DN42726_c1_g1_i1		1.99972	1.63132e-05
TRINITY_DN50932_c2_g2_i2		1.99846	0.00396628
TRINITY_DN53654_c13_g4_i2		1.99669	8.50246e-09
TRINITY_DN53544_c2_g5_i1		1.99468	4.54086e-06
TRINITY_DN48746_c9_g1_i7		1.99328	2.26915e-07
TRINITY_DN47178_c1_g2_i1		1.9925	0.0496734
TRINITY_DN51396_c9_g1_i4		1.98918	0.00015979
TRINITY_DN51750_c2_g3_i11		1.98587	4.52251e-07
TRINITY_DN46494_c7_g1_i4		1.98528	1.67399e-07
TRINITY_DN33764_c0_g1_i1		1.98516	0.000845639
TRINITY_DN40910_c0_g1_i3		1.98227	1.27063e-06
TRINITY_DN53273_c2_g2_i2		1.98155	0.00221754
TRINITY_DN48409_c4_g2_i8		1.97789	8.46153e-05
TRINITY_DN47735_c5_g6_i1		1.97667	0.000840495
TRINITY_DN53656_c4_g1_i1		1.97103	0.00485125
TRINITY_DN49483_c1_g1_i1		1.97004	9.66169e-05
TRINITY_DN52520_c4_g2_i2		1.96942	1.02795e-07
TRINITY_DN49253_c1_g1_i3		1.96492	0.000531085
TRINITY_DN57118_c0_g1_i1		1.96456	0.000621504
TRINITY_DN48067_c4_g1_i2		1.95246	0.00290806
TRINITY_DN46385_c7_g1_i5		1.95178	2.19241e-08
TRINITY_DN48878_c5_g1_i1		1.94989	6.9815e-06
TRINITY_DN44340_c2_g1_i3		1.94974	0.00040514
TRINITY_DN44026_c1_g1_i3		1.94644	1.22737e-05
TRINITY_DN48696_c4_g4_i1		1.94497	2.44119e-06
TRINITY_DN47515_c5_g1_i5		1.94376	2.56434e-07
TRINITY_DN47126_c7_g1_i6		1.94303	0.000137359
TRINITY_DN49609_c0_g2_i6		1.94283	3.35767e-05
TRINITY_DN28147_c0_g1_i1		1.94181	0.00284381
TRINITY_DN47390_c8_g5_i2		1.94171	0.00877874
TRINITY_DN45108_c4_g1_i1		1.93799	0.00312913
TRINITY_DN48094_c0_g1_i11		1.93715	0.000907038
TRINITY_DN46006_c3_g3_i1		1.93667	6.19234e-07
TRINITY_DN54081_c20_g2_i5		1.93432	0.00710275
TRINITY_DN49271_c2_g2_i15		1.92964	1.28566e-06
TRINITY_DN47216_c2_g3_i3		1.92933	0.0314271
TRINITY_DN43819_c10_g3_i2		1.92292	0.00372625
TRINITY_DN49121_c0_g1_i11		1.92148	0.00830411
TRINITY_DN51916_c4_g2_i12		1.92073	1.96349e-09
TRINITY_DN48943_c3_g2_i5		1.91851	0.000222371
TRINITY_DN45871_c3_g1_i7		1.91832	0.00611819
TRINITY_DN41974_c0_g1_i1		1.91665	0.00224988
TRINITY_DN45960_c1_g1_i4		1.91588	6.51374e-07
TRINITY_DN46415_c1_g1_i3		1.91556	0.000169301
TRINITY_DN44230_c6_g1_i1		1.91413	0.00140581
TRINITY_DN53322_c2_g1_i11		1.91148	1.41253e-05
TRINITY_DN48447_c1_g1_i2		1.91072	0.0449668
TRINITY_DN40180_c0_g2_i1		1.91061	0.00191195
TRINITY_DN44615_c3_g1_i5		1.9081	6.79472e-06
TRINITY_DN61677_c0_g1_i1		1.90625	2.67872e-05
TRINITY_DN6303_c0_g1_i1		1.90584	0.00115842
TRINITY_DN40038_c0_g1_i1		1.90412	0.00881109
TRINITY_DN52025_c3_g1_i6		1.90385	1.16772e-05
TRINITY_DN46138_c5_g1_i1		1.90259	1.56864e-06
TRINITY_DN41875_c0_g2_i1		1.90066	0.000117018
TRINITY_DN47209_c1_g2_i2		1.90062	0.00105674
TRINITY_DN51878_c1_g1_i2		1.90056	0.0138292
TRINITY_DN39680_c0_g1_i1		1.8993	0.00176259
TRINITY_DN52567_c3_g2_i1		1.89535	0.000221602
TRINITY_DN52866_c7_g1_i1		1.89293	1.52979e-07
TRINITY_DN43383_c0_g1_i5		1.89039	0.000241929
TRINITY_DN49032_c2_g2_i5		1.88691	0.000105004
TRINITY_DN47156_c0_g1_i1		1.88434	3.05302e-07
TRINITY_DN47368_c0_g4_i1		1.8833	8.4484e-06
TRINITY_DN46415_c1_g1_i1		1.88185	0.0183925
TRINITY_DN52286_c0_g1_i8		1.88035	1.48677e-09
TRINITY_DN48261_c4_g1_i10		1.87692	2.49077e-07
TRINITY_DN50419_c2_g1_i2		1.87577	0.000309235
TRINITY_DN48722_c2_g2_i1		1.87046	0.00471163
TRINITY_DN52395_c3_g1_i5		1.87037	0.0155151
TRINITY_DN49319_c1_g4_i3		1.86992	5.10835e-05
TRINITY_DN45303_c4_g3_i1		1.8643	0.0224292
TRINITY_DN40910_c0_g1_i2		1.86241	1.61496e-05
TRINITY_DN49861_c1_g2_i1		1.86051	2.43803e-06
TRINITY_DN44118_c2_g1_i9		1.8582	0.000134091
TRINITY_DN53988_c6_g1_i8		1.85508	2.70914e-06
TRINITY_DN48555_c5_g1_i1		1.85292	0.000185838
TRINITY_DN48819_c0_g1_i13		1.85255	5.96952e-05
TRINITY_DN49121_c0_g1_i3		1.85198	3.06682e-05
TRINITY_DN40333_c0_g1_i2		1.84871	1.77259e-06
TRINITY_DN52884_c5_g1_i1		1.84522	0.0425307
TRINITY_DN45699_c11_g1_i1		1.84243	5.38029e-06
TRINITY_DN47401_c8_g1_i5		1.84124	0.00439544
TRINITY_DN19020_c0_g1_i1		1.83697	0.0086937
TRINITY_DN45958_c3_g1_i1		1.83623	0.0035208
TRINITY_DN48061_c8_g1_i7		1.83621	0.0143081
TRINITY_DN44522_c5_g1_i2		1.83399	0.000101429
TRINITY_DN53111_c1_g2_i9		1.83192	2.15496e-06
TRINITY_DN45172_c4_g2_i1		1.83053	2.32472e-06
TRINITY_DN43512_c5_g1_i4		1.8288	1.38573e-07
TRINITY_DN49182_c0_g1_i1		1.82627	0.000443949
TRINITY_DN50903_c0_g5_i1		1.82052	2.62332e-06
TRINITY_DN47706_c3_g1_i1		1.81869	0.00887152
TRINITY_DN39281_c0_g1_i1		1.81387	4.95346e-07
TRINITY_DN52434_c2_g2_i6		1.80698	0.017324
TRINITY_DN43217_c0_g1_i2		1.80484	0.0128364
TRINITY_DN45556_c2_g5_i4		1.80465	0.00100745
TRINITY_DN53273_c2_g2_i1		1.80439	0.00616389
TRINITY_DN52765_c0_g1_i1		1.80256	7.9451e-07
TRINITY_DN47438_c1_g1_i1		1.8024	0.0030483
TRINITY_DN45270_c14_g2_i1		1.80178	0.00183653
TRINITY_DN42728_c5_g2_i1		1.79913	0.000354258
TRINITY_DN53704_c2_g1_i13		1.79763	5.89065e-05
TRINITY_DN45606_c6_g1_i1		1.79697	0.00292896
TRINITY_DN53111_c2_g1_i1		1.79655	0.00108389
TRINITY_DN48554_c5_g3_i1		1.79388	4.4862e-05
TRINITY_DN61647_c0_g1_i1		1.79022	0.0198034
TRINITY_DN49110_c3_g1_i6		1.78979	1.6491e-07
TRINITY_DN53634_c5_g3_i1		1.78826	9.44447e-05
TRINITY_DN6264_c0_g1_i1		1.78735	2.1705e-05
TRINITY_DN49080_c3_g1_i8		1.78677	0.0140442
TRINITY_DN51438_c0_g1_i10		1.78488	5.08771e-05
TRINITY_DN50109_c2_g3_i4		1.78351	4.12282e-05
TRINITY_DN33183_c0_g1_i1		1.77928	0.00279488
TRINITY_DN43146_c6_g2_i1		1.77688	0.00143804
TRINITY_DN47809_c0_g2_i1		1.77416	0.0061142
TRINITY_DN47851_c1_g1_i1		1.77402	1.39645e-05
TRINITY_DN49372_c6_g3_i3		1.77249	0.00194375
TRINITY_DN48749_c1_g1_i1		1.7711	0.00127694
TRINITY_DN44826_c3_g1_i2		1.77017	0.0101414
TRINITY_DN48759_c4_g1_i7		1.7695	0.00766873
TRINITY_DN49346_c1_g1_i8		1.76935	4.12253e-08
TRINITY_DN46685_c4_g1_i5		1.76865	0.00398711
TRINITY_DN52086_c7_g5_i1		1.7649	0.00101461
TRINITY_DN53261_c1_g1_i12		1.76402	1.0974e-07
TRINITY_DN47830_c3_g1_i7		1.76117	0.000214987
TRINITY_DN51719_c3_g1_i1		1.76065	0.00568995
TRINITY_DN39785_c0_g1_i1		1.75974	0.0168404
TRINITY_DN50404_c2_g2_i6		1.75938	0.00100909
TRINITY_DN48717_c3_g3_i1		1.75917	0.000213924
TRINITY_DN23020_c0_g1_i1		1.75878	0.000312349
TRINITY_DN45027_c1_g2_i4		1.7553	0.0277398
TRINITY_DN44315_c0_g1_i1		1.75337	3.09241e-06
TRINITY_DN44836_c2_g5_i2		1.75252	0.00788099
TRINITY_DN44151_c10_g1_i3		1.75172	0.000514841
TRINITY_DN49182_c0_g3_i1		1.75104	1.89075e-06
TRINITY_DN45729_c2_g1_i2		1.75032	0.0165185
TRINITY_DN46013_c2_g5_i1		1.74631	0.00943386
TRINITY_DN53732_c3_g1_i1		1.7429	0.00145892
TRINITY_DN40740_c0_g1_i1		1.74226	1.94257e-05
TRINITY_DN46906_c0_g3_i1		1.74084	1.17808e-06
TRINITY_DN48941_c3_g1_i1		1.74047	0.00225887
TRINITY_DN45834_c9_g1_i3		1.73989	0.000129965
TRINITY_DN50456_c5_g1_i1		1.73919	0.00193341
TRINITY_DN52856_c0_g2_i7		1.73863	4.05792e-05
TRINITY_DN44305_c5_g3_i5		1.73833	0.000143
TRINITY_DN46523_c4_g1_i1		1.73543	0.000105448
TRINITY_DN42843_c0_g2_i2		1.73163	0.00023963
TRINITY_DN50524_c2_g1_i4		1.72944	0.00018063
TRINITY_DN49889_c2_g1_i4		1.72864	0.00064532
TRINITY_DN52888_c6_g1_i12		1.7281	1.94341e-05
TRINITY_DN52932_c2_g3_i2		1.7281	9.8673e-06
TRINITY_DN49493_c3_g1_i2		1.72771	1.1243e-08
TRINITY_DN43253_c11_g1_i2		1.72411	0.000496398
TRINITY_DN68043_c0_g1_i1		1.72282	0.0234398
TRINITY_DN40333_c0_g1_i3		1.72106	1.9896e-06
TRINITY_DN47929_c4_g1_i14		1.7205	5.8636e-09
TRINITY_DN54018_c12_g1_i4		1.71977	0.00216129
TRINITY_DN46727_c1_g2_i1		1.71716	0.00664896
TRINITY_DN46975_c1_g2_i4		1.71644	0.000929374
TRINITY_DN51896_c0_g1_i7		1.7163	0.00345345
TRINITY_DN40727_c0_g1_i3		1.71473	0.000314113
TRINITY_DN48897_c4_g1_i1		1.71007	0.00463772
TRINITY_DN44133_c4_g3_i2		1.70783	0.00104013
TRINITY_DN50894_c7_g1_i1		1.70772	0.000384647
TRINITY_DN51109_c2_g2_i2		1.70556	0.0058393
TRINITY_DN52780_c2_g1_i6		1.70434	1.57817e-08
TRINITY_DN45834_c9_g1_i2		1.70327	0.00496442
TRINITY_DN53252_c2_g1_i16		1.70239	0.000446985
TRINITY_DN44797_c0_g3_i5		1.70158	1.64453e-05
TRINITY_DN43176_c0_g1_i4		1.70018	1.59987e-05
TRINITY_DN53096_c1_g5_i1		1.69946	0.0498617
TRINITY_DN44317_c1_g1_i1		1.69824	0.0104816
TRINITY_DN42934_c5_g6_i1		1.69474	4.1577e-05
TRINITY_DN52878_c1_g1_i1		1.69257	0.00126589
TRINITY_DN51303_c10_g2_i4		1.69162	4.46398e-06
TRINITY_DN48689_c1_g1_i8		1.69043	0.000274055
TRINITY_DN45291_c3_g2_i1		1.68595	0.0313587
TRINITY_DN51481_c3_g3_i6		1.68484	0.0349855
TRINITY_DN44540_c4_g1_i2		1.68444	0.00111464
TRINITY_DN49801_c10_g1_i1		1.68395	0.00953312
TRINITY_DN43350_c5_g1_i10		1.68359	0.00849297
TRINITY_DN45390_c3_g1_i1		1.67954	0.00481918
TRINITY_DN46627_c7_g2_i3		1.6789	0.000267304
TRINITY_DN43903_c4_g1_i1		1.67828	0.000136249
TRINITY_DN46454_c1_g2_i8		1.6779	9.9241e-06
TRINITY_DN50124_c4_g7_i3		1.67738	0.0011487
TRINITY_DN48809_c6_g1_i6		1.67662	4.33102e-07
TRINITY_DN53974_c6_g2_i3		1.67606	0.00114689
TRINITY_DN37881_c0_g3_i2		1.67588	9.1936e-05
TRINITY_DN54004_c13_g1_i2		1.67586	3.40785e-08
TRINITY_DN44540_c6_g1_i1		1.67418	0.00034197
TRINITY_DN47694_c3_g1_i1		1.66983	0.00540283
TRINITY_DN53659_c1_g1_i8		1.66942	0.0036905
TRINITY_DN52825_c6_g2_i1		1.66912	0.000255243
TRINITY_DN51688_c4_g1_i1		1.66824	0.0026976
TRINITY_DN50901_c3_g1_i1		1.66823	0.000254359
TRINITY_DN45127_c4_g1_i3		1.66731	0.0112451
TRINITY_DN57305_c0_g1_i1		1.66596	1.28418e-06
TRINITY_DN50405_c2_g1_i6		1.66452	3.71586e-05
TRINITY_DN48491_c6_g4_i2		1.66362	0.00133367
TRINITY_DN53409_c3_g1_i2		1.66273	2.01206e-06
TRINITY_DN48831_c0_g1_i4		1.66246	0.0324478
TRINITY_DN51526_c4_g1_i7		1.66064	4.57461e-05
TRINITY_DN46978_c3_g1_i8		1.66002	5.49325e-05
TRINITY_DN58461_c0_g1_i1		1.65891	0.00221961
TRINITY_DN46924_c6_g1_i14		1.65871	0.000225477
TRINITY_DN42726_c1_g1_i2		1.65868	0.000431999
TRINITY_DN46494_c7_g1_i1		1.65437	7.31484e-05
TRINITY_DN49906_c1_g1_i13		1.65436	0.0174758
TRINITY_DN61942_c0_g1_i1		1.65427	0.00851772
TRINITY_DN47518_c0_g1_i10		1.65412	6.71476e-05
TRINITY_DN47446_c2_g1_i2		1.65132	0.0199975
TRINITY_DN51290_c7_g1_i6		1.65032	5.44493e-05
TRINITY_DN50711_c6_g1_i1		1.64986	0.0481536
TRINITY_DN46385_c7_g1_i20		1.64822	0.000213924
TRINITY_DN45708_c4_g1_i2		1.64714	0.00204684
TRINITY_DN52716_c3_g1_i7		1.64687	0.00576472
TRINITY_DN45541_c1_g1_i1		1.6435	0.021058
TRINITY_DN51290_c7_g2_i5		1.6426	1.35176e-06
TRINITY_DN47686_c3_g1_i1		1.64197	0.0236189
TRINITY_DN53195_c4_g3_i9		1.64145	0.000141931
TRINITY_DN51697_c6_g1_i1		1.64087	0.000119588
TRINITY_DN52125_c0_g3_i1		1.63747	4.02058e-06
TRINITY_DN52521_c4_g1_i1		1.63709	0.00644724
TRINITY_DN42930_c4_g1_i4		1.63686	0.0410709
TRINITY_DN39808_c0_g1_i1		1.63543	0.000333115
TRINITY_DN52562_c5_g1_i4		1.63313	1.30786e-09
TRINITY_DN53444_c4_g1_i12		1.62897	0.000595868
TRINITY_DN51094_c2_g1_i9		1.62855	0.00563728
TRINITY_DN47738_c2_g2_i1		1.62787	0.00113808
TRINITY_DN49191_c5_g2_i1		1.62762	2.25434e-05
TRINITY_DN46494_c7_g1_i3		1.62758	0.002012
TRINITY_DN47055_c3_g3_i1		1.62587	0.000469063
TRINITY_DN51856_c1_g2_i2		1.62425	0.0015647
TRINITY_DN42309_c12_g2_i2		1.6238	0.0406877
TRINITY_DN46042_c6_g2_i1		1.61398	0.0129102
TRINITY_DN45835_c16_g1_i1		1.61363	0.000155855
TRINITY_DN51916_c4_g2_i11		1.61298	1.43618e-06
TRINITY_DN52058_c1_g2_i2		1.61218	0.000634513
TRINITY_DN53244_c2_g1_i25		1.6098	0.000228239
TRINITY_DN52928_c4_g3_i2		1.60838	0.000117231
TRINITY_DN53488_c4_g3_i1		1.60714	9.7378e-06
TRINITY_DN46852_c7_g1_i2		1.60631	9.71465e-07
TRINITY_DN51627_c4_g1_i18		1.60413	9.66169e-05
[truncated: 4,420 more rows]

## Sheet: S2 vs S3
Additional File 7. Differentially expressed transcripts for the comparisons between bract developmental stages in poinsettia. Comparison between the second stage (S2) of bract development against the third stage (S3). Positive log2FC values refer to a higher expression in S3, while negative log2FC values refer to a lower expression in S3. FDR = False Discovery Rate.
Transcript ID	TAIR ID	log2FC	FDR
TRINITY_DN51549_c0_g1_i1		1.2093	3.56578e-05
TRINITY_DN46721_c1_g2_i7	AT1G01060.1	2.51546	0.00459572
TRINITY_DN46721_c1_g2_i6	AT1G01060.1	2.27151	0.00917814
TRINITY_DN46721_c1_g1_i12	AT1G01060.1	2.15573	0.000483631
TRINITY_DN50886_c1_g2_i2	AT1G01090.1	1.37746	0.000990718
TRINITY_DN50886_c1_g1_i2	AT1G01090.1	1.2916	1.83706e-07
TRINITY_DN43125_c1_g5_i1	AT1G01120.1	4.21718	2.62784e-22
TRINITY_DN43125_c1_g2_i1	AT1G01120.1	3.64733	4.47918e-14
TRINITY_DN46602_c4_g3_i1	AT1G01200.1	1.03259	0.000597105
TRINITY_DN41699_c0_g1_i1	AT1G01225.1	1.83179	1.78288e-10
TRINITY_DN48099_c1_g3_i2	AT1G01250.1	1.42686	0.0311024
TRINITY_DN47766_c5_g4_i3	AT1G01260.1	1.15916	0.00295272
TRINITY_DN46268_c1_g1_i1	AT1G01300.1	2.34248	6.28077e-10
TRINITY_DN42180_c2_g1_i6	AT1G01470.1	1.89939	0.00626214
TRINITY_DN51314_c2_g2_i1	AT1G01490.1	2.21847	0.00509147
TRINITY_DN47868_c1_g1_i1	AT1G01540.2	1.45507	3.29483e-07
TRINITY_DN51952_c2_g1_i3	AT1G01630.1	3.13831	7.90475e-10
TRINITY_DN45398_c4_g1_i5	AT1G01630.1	1.95225	5.39927e-06
TRINITY_DN51952_c2_g1_i6	AT1G01630.1	1.49097	1.70664e-09
TRINITY_DN45008_c0_g2_i5	AT1G01720.1	1.37201	0.000118489
TRINITY_DN45008_c0_g1_i2	AT1G01720.1	1.21842	0.0017026
TRINITY_DN48810_c1_g1_i3	AT1G01780.1	1.79617	5.64144e-09
TRINITY_DN49661_c0_g3_i1	AT1G01900.1	3.28332	5.85847e-13
TRINITY_DN50887_c0_g2_i1	AT1G02000.1	2.61998	2.73217e-17
TRINITY_DN50887_c0_g3_i1	AT1G02000.1	2.15846	2.71898e-07
TRINITY_DN50887_c0_g3_i2	AT1G02000.1	1.7063	6.34586e-08
TRINITY_DN48471_c0_g1_i1	AT1G02120.1	1.37033	2.31544e-08
TRINITY_DN52950_c5_g2_i1	AT1G02130.1	1.84085	3.30582e-05
TRINITY_DN48442_c3_g2_i1	AT1G02130.1	1.6513	2.49146e-09
TRINITY_DN48442_c3_g7_i1	AT1G02130.1	1.26412	1.34904e-07
TRINITY_DN52950_c5_g2_i3	AT1G02130.1	1.23966	0.000225848
TRINITY_DN48932_c1_g1_i4	AT1G02170.1	1.12359	1.33867e-05
TRINITY_DN45343_c4_g1_i1	AT1G02180.1	4.45377	1.13447e-22
TRINITY_DN48029_c0_g1_i9	AT1G02205.3	1.85308	4.6372e-05
TRINITY_DN52925_c2_g2_i2	AT1G02500.1	3.47763	1.15667e-18
TRINITY_DN40378_c0_g1_i1	AT1G02640.1	4.82924	1.08882e-16
TRINITY_DN40378_c0_g2_i1	AT1G02640.1	3.65002	8.74859e-10
TRINITY_DN43178_c4_g3_i3	AT1G02660.1	2.36645	5.89893e-08
TRINITY_DN38725_c0_g1_i1	AT1G02700.1	2.42178	3.08691e-06
TRINITY_DN50154_c3_g3_i1	AT1G02730.1	3.81497	4.46556e-07
TRINITY_DN50083_c1_g1_i6	AT1G02810.1	4.20363	2.05792e-09
TRINITY_DN50083_c1_g1_i3	AT1G02810.1	4.10813	0.000412188
TRINITY_DN52814_c4_g3_i2	AT1G02816.1	1.73927	3.94368e-08
TRINITY_DN47102_c3_g1_i5	AT1G02860.1	1.57046	1.46027e-06
TRINITY_DN45786_c8_g4_i3	AT1G02900.1	1.74642	8.10613e-09
TRINITY_DN45786_c8_g4_i2	AT1G02900.1	1.63806	1.95707e-06
TRINITY_DN43615_c2_g4_i1	AT1G02930.1	2.75322	2.48497e-09
TRINITY_DN47876_c0_g1_i5	AT1G02970.1	1.74485	1.35803e-06
TRINITY_DN44829_c2_g1_i2	AT1G03070.1	2.13966	3.30074e-09
TRINITY_DN44829_c2_g2_i3	AT1G03070.1	1.37993	1.19215e-07
TRINITY_DN41465_c0_g1_i1	AT1G03220.1	2.33821	3.73122e-06
TRINITY_DN52919_c0_g5_i1	AT1G03440.1	3.30793	2.18433e-13
TRINITY_DN52162_c2_g1_i1	AT1G03670.1	2.79252	5.02375e-08
TRINITY_DN52383_c1_g1_i4	AT1G03680.1	11.437	4.17522e-57
TRINITY_DN52383_c1_g1_i15	AT1G03680.1	3.77925	6.39771e-11
TRINITY_DN51647_c4_g1_i5	AT1G03905.1	2.95251	3.91539e-18
TRINITY_DN51647_c4_g1_i6	AT1G03905.1	2.63676	5.78814e-15
TRINITY_DN42262_c0_g2_i1	AT1G04030.1	1.6767	0.00163501
TRINITY_DN24627_c0_g1_i1	AT1G04040.1	4.80051	6.09248e-10
TRINITY_DN53996_c7_g2_i2	AT1G04090.1	1.95406	4.5314e-05
TRINITY_DN54011_c5_g1_i12	AT1G04120.1	1.66425	1.2524e-07
TRINITY_DN51576_c1_g2_i2	AT1G04160.1	1.18907	2.70483e-05
TRINITY_DN49027_c1_g1_i1	AT1G04220.1	5.88918	2.90337e-27
TRINITY_DN49027_c1_g2_i1	AT1G04220.1	5.34459	7.28666e-40
TRINITY_DN53603_c1_g1_i5	AT1G04280.1	1.05094	0.0257647
TRINITY_DN43800_c5_g1_i5	AT1G04340.1	1.69184	8.14068e-07
TRINITY_DN43800_c5_g3_i2	AT1G04340.1	1.56149	9.02232e-07
TRINITY_DN41488_c0_g2_i2	AT1G04380.1	2.38872	2.4758e-06
TRINITY_DN49865_c1_g2_i3	AT1G04430.1	2.12297	1.8567e-12
TRINITY_DN49865_c1_g2_i4	AT1G04430.1	2.08785	1.14684e-13
TRINITY_DN42933_c13_g4_i1	AT1G04430.1	1.72953	8.48624e-12
TRINITY_DN47953_c5_g1_i4	AT1G04530.1	2.31407	1.4985e-05
TRINITY_DN51767_c2_g1_i22	AT1G04555.1	3.23475	2.09154e-19
TRINITY_DN49116_c0_g1_i1	AT1G04680.1	4.89564	7.82926e-13
TRINITY_DN41340_c0_g2_i2	AT1G04690.1	3.05529	9.85241e-16
TRINITY_DN41340_c0_g2_i1	AT1G04690.1	2.24682	1.63959e-15
TRINITY_DN42907_c0_g1_i1	AT1G04750.1	1.01287	0.000148551
TRINITY_DN52610_c2_g2_i6	AT1G04760.1	1.60622	0.00012987
TRINITY_DN42907_c0_g1_i11	AT1G04760.1	1.39034	0.0185999
TRINITY_DN51831_c1_g2_i1	AT1G04980.1	1.82295	2.34129e-09
TRINITY_DN36647_c0_g1_i3	AT1G05000.2	1.3759	0.000375226
TRINITY_DN47544_c2_g3_i2	AT1G05070.1	1.1287	0.00257548
TRINITY_DN45205_c4_g1_i3	AT1G05090.1	1.3444	3.92891e-05
TRINITY_DN52184_c0_g1_i9	AT1G05120.1	1.68812	1.26838e-06
TRINITY_DN43761_c0_g2_i9	AT1G05170.2	1.6378	1.24272e-08
TRINITY_DN44504_c1_g8_i1	AT1G05200.1	1.82004	0.00157384
TRINITY_DN41939_c0_g1_i1	AT1G05260.1	2.74026	1.90848e-07
TRINITY_DN50454_c5_g5_i3	AT1G05460.1	1.00022	1.91483e-05
TRINITY_DN40476_c0_g1_i1	AT1G05490.1	1.1398	0.0454276
TRINITY_DN48234_c3_g2_i2	AT1G05850.1	2.71647	5.41854e-18
TRINITY_DN43850_c3_g2_i1	AT1G06030.1	3.05708	4.82498e-06
TRINITY_DN53245_c0_g1_i3	AT1G06110.1	1.14263	3.31061e-05
TRINITY_DN46288_c5_g3_i1	AT1G06250.1	1.5569	0.000123236
TRINITY_DN47506_c6_g1_i1	AT1G06550.1	3.20333	1.66505e-05
TRINITY_DN42637_c0_g1_i1	AT1G06680.1	1.03763	0.000646199
TRINITY_DN47352_c3_g1_i6	AT1G07180.1	1.00409	0.0045925
TRINITY_DN51240_c1_g2_i4	AT1G07410.1	1.67753	2.59673e-07
TRINITY_DN51240_c1_g2_i8	AT1G07410.1	1.13856	3.39794e-05
TRINITY_DN51240_c1_g5_i1	AT1G07410.1	1.12371	0.0043972
TRINITY_DN49243_c4_g2_i10	AT1G07420.1	2.52857	7.28841e-13
TRINITY_DN49243_c4_g2_i5	AT1G07420.1	2.18031	3.95849e-14
TRINITY_DN49243_c4_g2_i7	AT1G07420.1	1.51255	0.00058119
TRINITY_DN62633_c0_g1_i1	AT1G07650.2	2.21357	0.000440481
TRINITY_DN53782_c2_g1_i2	AT1G07670.1	1.13495	8.22693e-06
TRINITY_DN50637_c2_g3_i2	AT1G07710.1	2.20838	3.40418e-07
TRINITY_DN50637_c2_g1_i1	AT1G07710.1	2.06528	1.47089e-06
TRINITY_DN47910_c1_g4_i4	AT1G07870.2	1.42333	0.000125128
TRINITY_DN47910_c1_g4_i2	AT1G07870.2	1.18292	0.00126936
TRINITY_DN52887_c5_g6_i1	AT1G07880.2	1.44189	3.41132e-05
TRINITY_DN45101_c1_g1_i1	AT1G07900.1	1.562	0.000559282
TRINITY_DN49139_c0_g1_i5	AT1G08080.1	4.85664	2.49164e-16
TRINITY_DN49139_c0_g1_i3	AT1G08080.1	4.41768	5.95248e-10
TRINITY_DN47704_c1_g1_i17	AT1G08200.1	1.68553	2.00279e-07
TRINITY_DN49174_c1_g4_i1	AT1G08250.1	3.99096	4.54891e-12
TRINITY_DN49174_c1_g1_i2	AT1G08250.1	1.23598	2.95414e-06
TRINITY_DN36246_c0_g1_i1	AT1G08280.1	3.20804	1.34675e-16
TRINITY_DN41338_c0_g1_i1	AT1G08390.1	1.20787	1.15066e-07
TRINITY_DN52988_c4_g1_i4	AT1G08450.1	1.59755	8.38144e-07
TRINITY_DN49890_c0_g1_i1	AT1G08470.1	2.65699	4.15448e-06
TRINITY_DN49890_c0_g1_i2	AT1G08470.1	1.74817	3.69862e-11
TRINITY_DN49194_c0_g3_i4	AT1G08510.1	2.84051	4.09887e-22
TRINITY_DN49194_c0_g1_i4	AT1G08510.1	1.73498	2.39708e-09
TRINITY_DN49194_c0_g1_i7	AT1G08510.1	1.55117	5.63204e-05
TRINITY_DN42506_c0_g1_i4	AT1G08650.1	1.83227	0.000618078
TRINITY_DN42572_c1_g1_i1	AT1G08650.1	1.72304	3.18504e-06
TRINITY_DN47975_c3_g1_i10	AT1G08830.1	1.09611	0.000385495
TRINITY_DN53817_c2_g1_i8	AT1G09000.1	1.42034	1.10806e-05
TRINITY_DN42222_c0_g1_i5	AT1G09010.1	1.31072	5.70022e-08
TRINITY_DN49215_c1_g1_i3	AT1G09160.2	1.07407	0.00743505
TRINITY_DN50859_c3_g4_i3	AT1G09210.1	2.60078	1.63991e-05
TRINITY_DN50859_c3_g1_i9	AT1G09210.1	2.37083	4.49669e-06
TRINITY_DN53532_c4_g1_i9	AT1G09210.1	1.66005	2.34671e-05
TRINITY_DN53532_c4_g1_i10	AT1G09210.1	1.60545	9.99291e-06
TRINITY_DN51029_c4_g2_i2	AT1G09250.1	3.34553	1.05442e-18
TRINITY_DN51029_c4_g2_i6	AT1G09250.1	2.74891	3.03376e-17
TRINITY_DN53408_c1_g1_i15	AT1G09270.1	1.3953	2.89158e-07
TRINITY_DN53408_c1_g1_i20	AT1G09270.1	1.30245	0.000161854
TRINITY_DN44328_c2_g2_i1	AT1G09310.1	2.86095	4.04576e-22
TRINITY_DN44328_c2_g2_i2	AT1G09310.1	2.61767	3.57213e-20
TRINITY_DN49505_c0_g1_i14	AT1G09330.1	1.32975	8.63528e-05
TRINITY_DN46562_c3_g4_i1	AT1G09340.1	1.79933	2.36224e-09
TRINITY_DN46465_c0_g1_i6	AT1G09380.1	2.32406	0.000702633
TRINITY_DN53709_c3_g1_i3	AT1G09390.1	2.00363	7.96822e-08
TRINITY_DN52228_c2_g1_i4	AT1G09430.1	2.8768	3.8024e-23
TRINITY_DN52228_c2_g1_i12	AT1G09430.1	2.74979	4.34829e-13
TRINITY_DN52228_c2_g1_i8	AT1G09430.1	2.554	1.14058e-19
TRINITY_DN52228_c2_g1_i16	AT1G09430.1	2.49951	4.91348e-12
TRINITY_DN52302_c1_g1_i10	AT1G09430.1	2.03128	1.44633e-07
TRINITY_DN52228_c2_g1_i17	AT1G09430.1	1.79837	2.2706e-06
TRINITY_DN46178_c2_g2_i1	AT1G09460.1	1.32187	1.94649e-05
TRINITY_DN47484_c1_g1_i7	AT1G09560.1	2.7053	6.17144e-17
TRINITY_DN37410_c0_g2_i1	AT1G09610.1	3.1873	1.59939e-10
TRINITY_DN52056_c4_g1_i1	AT1G09610.1	1.15345	7.80466e-06
TRINITY_DN53890_c2_g1_i1	AT1G09630.1	1.33401	0.000747219
TRINITY_DN49289_c2_g1_i1	AT1G09690.1	1.15252	0.00197199
TRINITY_DN45582_c4_g1_i2	AT1G09850.1	1.53776	0.000107508
TRINITY_DN50453_c4_g1_i2	AT1G09910.1	1.36387	0.00019479
TRINITY_DN45485_c3_g1_i1	AT1G09950.1	2.3892	0.000116173
TRINITY_DN45485_c3_g3_i1	AT1G09950.1	1.75686	5.68642e-06
TRINITY_DN46688_c1_g1_i1	AT1G09970.2	1.02678	0.0331506
TRINITY_DN41817_c0_g1_i1	AT1G10020.1	2.14934	2.97053e-05
TRINITY_DN40657_c0_g1_i2	AT1G10030.1	1.65864	2.66463e-05
TRINITY_DN49930_c3_g1_i3	AT1G10070.1	1.88307	1.04668e-11
TRINITY_DN51000_c1_g1_i5	AT1G10120.1	1.22009	0.000252399
TRINITY_DN51298_c1_g2_i2	AT1G10130.1	2.73249	7.18587e-24
TRINITY_DN47535_c1_g2_i1	AT1G10150.1	1.59865	1.92451e-09
TRINITY_DN42328_c0_g1_i1	AT1G10200.1	1.41763	0.000471619
TRINITY_DN47722_c2_g1_i4	AT1G10200.1	1.40203	2.14104e-07
TRINITY_DN44291_c8_g1_i3	AT1G10350.1	1.0388	0.000289306
TRINITY_DN49420_c1_g1_i1	AT1G10370.1	2.60053	3.53009e-15
TRINITY_DN47723_c2_g2_i3	AT1G10430.1	1.10679	6.18173e-06
TRINITY_DN52092_c1_g3_i2	AT1G10630.1	1.26733	3.55434e-05
TRINITY_DN43629_c2_g3_i7	AT1G10650.1	1.09553	9.71107e-05
TRINITY_DN49428_c7_g3_i4	AT1G10660.2	1.41552	0.00293275
TRINITY_DN52302_c1_g1_i8	AT1G10670.3	2.219	3.85482e-15
TRINITY_DN44135_c3_g3_i3	AT1G10720.1	1.101	9.8553e-05
TRINITY_DN49476_c6_g1_i1	AT1G10740.1	2.38765	5.39349e-05
TRINITY_DN50931_c2_g1_i2	AT1G10740.1	1.8858	0.000954734
TRINITY_DN49476_c6_g1_i8	AT1G10740.1	1.85844	0.00102253
TRINITY_DN46085_c0_g1_i6	AT1G11260.1	1.52486	8.81526e-09
TRINITY_DN49389_c0_g1_i1	AT1G11340.1	2.02769	0.00108124
TRINITY_DN46043_c7_g4_i2	AT1G11340.1	1.88641	1.13981e-07
TRINITY_DN25330_c0_g1_i1	AT1G11545.1	5.01193	4.20217e-24
TRINITY_DN49414_c5_g1_i1	AT1G11580.1	1.74138	1.13949e-07
TRINITY_DN42431_c6_g1_i1	AT1G11600.1	1.87811	8.05791e-10
TRINITY_DN51790_c1_g1_i3	AT1G11790.1	2.39305	1.00183e-10
TRINITY_DN51578_c4_g3_i1	AT1G11820.2	2.07593	9.46691e-14
TRINITY_DN49734_c1_g1_i23	AT1G11890.1	1.01968	0.019238
TRINITY_DN48101_c1_g3_i4	AT1G11910.1	1.59493	0.00594191
TRINITY_DN48101_c1_g3_i2	AT1G11910.1	1.58267	0.000131311
TRINITY_DN50378_c3_g1_i5	AT1G11910.1	1.32163	7.02667e-07
TRINITY_DN50378_c2_g1_i1	AT1G11910.1	1.17124	0.00128383
TRINITY_DN52465_c2_g2_i4	AT1G12000.1	1.21879	4.60533e-06
TRINITY_DN52473_c8_g1_i2	AT1G12060.1	1.66002	9.12305e-09
TRINITY_DN48825_c3_g4_i8	AT1G12100.1	4.684	1.50646e-08
TRINITY_DN44065_c3_g1_i2	AT1G12240.1	3.72369	2.44831e-05
TRINITY_DN44675_c2_g1_i2	AT1G12310.1	1.25466	2.34692e-05
TRINITY_DN34232_c0_g2_i1	AT1G12330.1	1.68926	0.00734425
TRINITY_DN34232_c0_g1_i1	AT1G12330.1	1.67127	1.59076e-09
TRINITY_DN44677_c4_g2_i10	AT1G12370.2	1.67502	0.00509217
TRINITY_DN44917_c4_g1_i7	AT1G12420.1	1.30122	6.94107e-05
TRINITY_DN51355_c10_g2_i4	AT1G12450.1	1.40472	2.63006e-08
TRINITY_DN49562_c1_g2_i1	AT1G12500.1	3.51098	2.76996e-26
TRINITY_DN49562_c1_g1_i1	AT1G12500.1	2.69983	1.06173e-21
TRINITY_DN46380_c1_g2_i7	AT1G12640.1	1.585	3.03348e-10
TRINITY_DN47049_c0_g5_i1	AT1G12760.1	1.22106	9.67135e-06
TRINITY_DN40594_c0_g1_i1	AT1G12850.1	1.37457	3.02242e-07
TRINITY_DN29740_c0_g1_i1	AT1G12940.1	1.70634	0.042554
TRINITY_DN48260_c0_g6_i3	AT1G12990.1	2.20899	4.80994e-09
TRINITY_DN47588_c8_g1_i4	AT1G12990.1	2.09883	6.6216e-07
TRINITY_DN48260_c0_g6_i1	AT1G12990.1	1.77135	5.91683e-07
TRINITY_DN52253_c1_g1_i3	AT1G13020.1	1.01932	8.65194e-05
TRINITY_DN52488_c2_g1_i28	AT1G13170.2	3.0991	8.80209e-21
TRINITY_DN43968_c6_g5_i1	AT1G13250.1	5.61811	8.174e-34
TRINITY_DN50615_c2_g1_i1	AT1G13260.1	1.59634	0.00177272
TRINITY_DN52148_c5_g1_i1	AT1G13280.1	1.30549	4.83264e-07
TRINITY_DN51546_c10_g2_i1	AT1G13380.1	1.89108	9.6322e-10
TRINITY_DN49835_c2_g2_i9	AT1G13440.1	1.73574	0.00019811
TRINITY_DN49835_c2_g2_i1	AT1G13440.1	1.37864	2.00981e-07
TRINITY_DN45988_c1_g3_i5	AT1G13440.1	1.20941	0.00016941
TRINITY_DN47323_c2_g1_i6	AT1G13580.2	1.19983	0.00087831
TRINITY_DN41646_c0_g3_i1	AT1G13700.1	1.65972	0.000107326
TRINITY_DN53184_c2_g2_i5	AT1G13860.4	2.04727	4.6859e-06
TRINITY_DN53184_c2_g2_i1	AT1G13860.4	1.59072	9.06306e-08
TRINITY_DN48018_c1_g1_i11	AT1G14020.1	1.33053	4.46907e-05
TRINITY_DN46063_c0_g3_i2	AT1G14280.1	2.31636	2.1887e-05
TRINITY_DN46063_c0_g3_i1	AT1G14280.1	1.69853	0.00205012
TRINITY_DN52618_c2_g2_i8	AT1G14670.1	1.33925	0.000195493
TRINITY_DN52618_c2_g3_i6	AT1G14670.1	1.31828	1.5771e-07
TRINITY_DN47980_c1_g1_i4	AT1G14685.3	1.55955	2.77095e-08
TRINITY_DN53566_c3_g4_i2	AT1G14830.1	2.30392	1.2281e-08
TRINITY_DN49414_c6_g4_i1	AT1G14830.1	1.24532	0.00334058
TRINITY_DN45082_c0_g3_i1	AT1G14860.1	3.16723	1.59953e-05
TRINITY_DN45898_c2_g1_i1	AT1G14890.1	2.07738	0.000133713
TRINITY_DN28765_c0_g1_i1	AT1G14920.1	2.3937	0.000946059
TRINITY_DN50670_c4_g1_i2	AT1G15020.2	1.54098	0.00891594
TRINITY_DN47006_c1_g2_i6	AT1G15170.1	2.44605	3.30582e-05
TRINITY_DN47006_c1_g2_i1	AT1G15170.1	2.18451	3.30926e-06
TRINITY_DN47006_c1_g2_i4	AT1G15170.1	1.62076	0.00409451
TRINITY_DN45864_c5_g2_i3	AT1G15360.1	2.7095	8.21696e-12
TRINITY_DN53995_c4_g2_i4	AT1G15380.1	2.04485	2.19976e-07
TRINITY_DN65573_c0_g1_i1	AT1G15520.1	1.42038	0.00286793
TRINITY_DN48283_c1_g3_i6	AT1G15520.1	1.30081	0.000110032
TRINITY_DN46670_c2_g1_i11	AT1G15690.1	1.32448	1.68037e-05
TRINITY_DN46670_c2_g1_i1	AT1G15690.1	1.06368	2.64458e-05
TRINITY_DN51737_c1_g3_i2	AT1G15690.1	1.05495	0.000188301
TRINITY_DN50790_c6_g2_i3	AT1G15710.1	1.44384	0.000592121
TRINITY_DN47350_c10_g1_i1	AT1G15760.1	3.01611	0.000157003
TRINITY_DN47350_c10_g1_i2	AT1G15760.1	2.11962	2.03815e-07
TRINITY_DN53663_c2_g2_i4	AT1G15780.1	1.84936	1.20599e-13
TRINITY_DN53663_c2_g2_i1	AT1G15780.1	1.57837	3.94922e-05
TRINITY_DN46125_c6_g1_i10	AT1G15950.1	1.6179	0.0452905
TRINITY_DN46012_c2_g2_i2	AT1G16030.1	1.36242	5.32337e-05
TRINITY_DN49423_c4_g1_i2	AT1G16060.1	2.29447	4.63099e-07
TRINITY_DN49423_c4_g1_i3	AT1G16060.1	1.84554	1.92008e-05
TRINITY_DN47131_c3_g1_i3	AT1G16220.1	1.09376	0.00120851
TRINITY_DN47407_c1_g1_i1	AT1G16340.4	2.18584	2.44058e-14
TRINITY_DN52005_c2_g2_i2	AT1G16520.1	1.83143	1.76248e-07
TRINITY_DN49175_c0_g5_i1	AT1G16560.1	1.67067	4.46705e-07
TRINITY_DN50218_c6_g1_i5	AT1G16860.1	1.79068	1.314e-08
TRINITY_DN66125_c0_g1_i1	AT1G16905.1	3.35465	5.27804e-09
TRINITY_DN50744_c4_g1_i3	AT1G17180.1	2.29513	4.67147e-05
TRINITY_DN50744_c4_g1_i2	AT1G17180.1	2.14633	0.000552065
TRINITY_DN50744_c4_g1_i1	AT1G17180.1	1.93457	0.000238961
TRINITY_DN43844_c3_g2_i1	AT1G17200.1	1.78811	1.65717e-05
TRINITY_DN51251_c0_g3_i6	AT1G17260.1	2.84642	1.58358e-05
TRINITY_DN51135_c6_g3_i5	AT1G17260.1	2.50764	7.36261e-20
TRINITY_DN50659_c6_g1_i1	AT1G17620.1	1.87335	1.56834e-06
TRINITY_DN44853_c3_g1_i1	AT1G17745.2	1.52106	0.00023627
TRINITY_DN44853_c3_g1_i2	AT1G17745.2	1.17471	0.00217253
TRINITY_DN53559_c7_g1_i2	AT1G17820.1	1.87174	7.44541e-10
TRINITY_DN52623_c4_g1_i9	AT1G17840.1	2.48802	9.42218e-16
TRINITY_DN52623_c4_g1_i4	AT1G17840.1	2.41679	4.46252e-09
TRINITY_DN52623_c4_g1_i13	AT1G17840.1	1.61945	1.16563e-06
TRINITY_DN45172_c6_g2_i2	AT1G17890.1	2.43541	1.04711e-05
TRINITY_DN45172_c6_g2_i1	AT1G17890.1	1.93098	3.58288e-12
TRINITY_DN41999_c0_g1_i1	AT1G18250.2	4.54639	7.03042e-17
TRINITY_DN46966_c3_g1_i1	AT1G18580.1	2.1244	6.11897e-07
TRINITY_DN50706_c0_g7_i1	AT1G18590.1	4.30663	2.32116e-17
TRINITY_DN50706_c0_g3_i1	AT1G18590.1	2.64018	5.02553e-06
TRINITY_DN45099_c3_g1_i3	AT1G18590.1	2.21542	5.03125e-05
TRINITY_DN45099_c3_g1_i2	AT1G18590.1	1.76032	0.000799796
TRINITY_DN50706_c0_g7_i2	AT1G18590.1	1.38114	1.8368e-06
TRINITY_DN45422_c2_g1_i7	AT1G18640.2	3.45412	4.8336e-09
TRINITY_DN45422_c2_g1_i13	AT1G18640.2	2.27548	1.24601e-16
TRINITY_DN45688_c0_g1_i1	AT1G18650.1	1.57606	1.47679e-07
TRINITY_DN40616_c0_g1_i2	AT1G18650.1	1.0753	0.00101139
TRINITY_DN49097_c2_g1_i1	AT1G18810.1	1.36134	1.15464e-08
TRINITY_DN47204_c1_g1_i12	AT1G18840.1	1.99947	6.48318e-06
TRINITY_DN44675_c1_g1_i4	AT1G19130.1	1.345	3.55726e-08
TRINITY_DN48321_c6_g2_i2	AT1G19180.1	1.3577	0.0290615
TRINITY_DN49787_c1_g7_i1	AT1G19300.1	1.42174	0.0151788
TRINITY_DN49787_c1_g2_i1	AT1G19300.1	1.40657	0.0341706
TRINITY_DN42769_c5_g1_i5	AT1G19360.1	1.62023	0.0150872
TRINITY_DN42769_c5_g5_i2	AT1G19360.1	1.35368	2.75856e-07
TRINITY_DN42769_c5_g1_i1	AT1G19360.1	1.16188	3.20668e-06
TRINITY_DN45703_c6_g1_i1	AT1G19440.1	2.19778	1.12323e-07
TRINITY_DN45703_c6_g1_i2	AT1G19440.1	2.09517	1.11606e-13
TRINITY_DN52617_c2_g1_i13	AT1G19450.1	1.46086	0.0177391
TRINITY_DN48865_c0_g1_i6	AT1G19490.1	1.07351	0.0034424
TRINITY_DN37460_c0_g1_i1	AT1G19670.1	1.50638	0.000229795
TRINITY_DN47878_c1_g1_i14	AT1G19835.1	1.11833	0.0412189
TRINITY_DN53808_c1_g1_i2	AT1G19910.1	1.21585	1.43845e-06
TRINITY_DN53808_c1_g2_i1	AT1G19910.1	1.09538	1.42087e-05
TRINITY_DN51534_c1_g1_i1	AT1G19920.1	1.19097	0.00137125
TRINITY_DN49664_c1_g3_i2	AT1G19940.1	5.26084	5.23836e-27
TRINITY_DN49664_c1_g3_i1	AT1G19940.1	4.33352	3.69853e-22
TRINITY_DN50643_c3_g4_i2	AT1G20160.1	3.94026	2.16666e-12
TRINITY_DN50643_c3_g1_i1	AT1G20160.1	3.24944	1.16492e-10
TRINITY_DN39733_c0_g1_i1	AT1G20190.1	7.65036	8.27381e-31
TRINITY_DN15525_c0_g2_i1	AT1G20190.1	7.08342	1.28626e-22
TRINITY_DN42798_c1_g1_i2	AT1G20330.1	2.30534	3.40493e-06
TRINITY_DN42798_c1_g1_i1	AT1G20330.1	1.05866	0.0014514
TRINITY_DN46332_c3_g4_i1	AT1G20850.1	3.57531	8.51359e-13
TRINITY_DN46332_c3_g4_i2	AT1G20850.1	3.24093	2.69396e-05
TRINITY_DN44060_c4_g1_i11	AT1G20925.1	2.52138	3.20281e-16
TRINITY_DN51952_c3_g2_i9	AT1G20950.1	1.64967	0.0047716
TRINITY_DN52627_c0_g1_i7	AT1G20970.1	3.56378	0.00191073
TRINITY_DN52627_c0_g1_i3	AT1G20970.1	2.35241	1.09631e-09
TRINITY_DN52627_c0_g1_i1	AT1G20970.1	2.34429	1.91349e-08
TRINITY_DN41099_c0_g1_i1	AT1G21050.1	2.46051	7.67572e-11
TRINITY_DN48654_c0_g1_i3	AT1G21070.1	2.74308	5.80454e-06
TRINITY_DN46198_c1_g3_i3	AT1G21326.1	1.24572	9.87404e-05
TRINITY_DN45404_c4_g1_i12	AT1G21370.1	1.67374	0.013028
TRINITY_DN49398_c1_g1_i11	AT1G21870.1	1.87939	0.00114675
TRINITY_DN36347_c0_g1_i1	AT1G21890.1	2.7424	3.89274e-06
TRINITY_DN44971_c0_g1_i6	AT1G21920.1	1.26503	4.08864e-06
TRINITY_DN51408_c1_g1_i14	AT1G22060.1	1.49508	8.44269e-08
TRINITY_DN43939_c4_g1_i5	AT1G22170.1	3.79365	6.71994e-17
TRINITY_DN43939_c4_g1_i1	AT1G22170.1	3.43327	4.00507e-13
TRINITY_DN43939_c4_g1_i2	AT1G22170.1	3.24932	5.59131e-12
TRINITY_DN45851_c1_g2_i5	AT1G22170.1	1.05076	0.00810912
TRINITY_DN43043_c2_g3_i2	AT1G22300.1	1.04827	0.0174089
TRINITY_DN45455_c6_g1_i1	AT1G22360.1	2.30873	0.0314216
TRINITY_DN49464_c3_g5_i2	AT1G22360.1	1.65184	5.17816e-06
TRINITY_DN64893_c0_g1_i1	AT1G22400.1	3.1847	0.00672212
TRINITY_DN46168_c6_g1_i2	AT1G22410.1	5.49769	2.63456e-14
TRINITY_DN49191_c3_g1_i3	AT1G22410.1	2.73925	2.0604e-17
TRINITY_DN43782_c4_g5_i2	AT1G22450.1	1.85242	8.10861e-12
TRINITY_DN42981_c4_g2_i2	AT1G22640.1	4.33995	8.66122e-20
TRINITY_DN42981_c4_g1_i1	AT1G22640.1	2.11936	3.4039e-09
TRINITY_DN42981_c4_g1_i9	AT1G22640.1	1.30969	5.53536e-06
TRINITY_DN66810_c0_g1_i1	AT1G22690.1	4.18979	1.6402e-17
TRINITY_DN52788_c5_g2_i1	AT1G22710.1	1.20838	0.0164797
TRINITY_DN53586_c3_g2_i7	AT1G22740.1	1.3439	0.0015264
TRINITY_DN48359_c0_g2_i7	AT1G22790.1	1.1002	3.14041e-05
TRINITY_DN47519_c2_g1_i2	AT1G22910.3	1.62434	3.83782e-08
TRINITY_DN44285_c4_g1_i1	AT1G23030.1	2.70397	1.80003e-14
TRINITY_DN52333_c2_g6_i1	AT1G23100.1	1.14383	0.00302731
TRINITY_DN48861_c2_g2_i9	AT1G23110.1	1.08187	2.7582e-05
TRINITY_DN40266_c1_g1_i1	AT1G23300.1	1.51943	0.00204945
TRINITY_DN49476_c4_g2_i3	AT1G23330.1	1.89876	3.51255e-05
TRINITY_DN44621_c6_g2_i2	AT1G23450.1	2.09205	0.0242924
TRINITY_DN47490_c1_g1_i2	AT1G23710.1	1.47961	5.93593e-05
TRINITY_DN47490_c1_g1_i1	AT1G23710.1	1.30782	0.00215343
TRINITY_DN50210_c1_g4_i2	AT1G23730.1	1.30283	0.00326558
TRINITY_DN43067_c10_g1_i7	AT1G23750.1	1.45041	6.35628e-08
TRINITY_DN43067_c10_g1_i4	AT1G23750.1	1.18729	1.09446e-06
TRINITY_DN53779_c3_g1_i8	AT1G24020.1	2.68851	5.37685e-09
TRINITY_DN47000_c2_g1_i1	AT1G24140.1	2.71226	3.65136e-06
TRINITY_DN41190_c0_g2_i1	AT1G24430.1	2.91467	3.74706e-07
TRINITY_DN51335_c15_g1_i2	AT1G24470.1	2.83765	6.86904e-09
TRINITY_DN38676_c0_g1_i1	AT1G24480.1	1.33472	0.00409993
TRINITY_DN48718_c2_g1_i3	AT1G24620.1	1.17789	0.000312131
TRINITY_DN40523_c0_g1_i2	AT1G24650.1	3.58221	5.19472e-10
TRINITY_DN50557_c1_g1_i4	AT1G25450.1	3.34102	2.29224e-15
TRINITY_DN50390_c0_g2_i1	AT1G25480.1	1.47029	5.37157e-08
TRINITY_DN49800_c4_g2_i4	AT1G25530.1	3.82237	1.77999e-16
TRINITY_DN50615_c2_g2_i1	AT1G25560.1	2.1643	2.71054e-06
TRINITY_DN47178_c2_g1_i1	AT1G26100.1	5.67827	1.43292e-36
TRINITY_DN47178_c2_g1_i3	AT1G26100.1	5.43212	1.5439e-33
TRINITY_DN53285_c2_g4_i4	AT1G26300.1	1.42197	4.4082e-09
TRINITY_DN41023_c0_g2_i1	AT1G26480.1	3.0981	4.55323e-06
TRINITY_DN43043_c2_g1_i1	AT1G26480.1	1.08036	6.09901e-05
TRINITY_DN52011_c1_g1_i18	AT1G26560.1	4.5068	5.70095e-08
TRINITY_DN46478_c0_g1_i3	AT1G26560.1	2.79105	4.92967e-06
TRINITY_DN52011_c1_g1_i10	AT1G26560.1	2.41637	0.00644419
TRINITY_DN52011_c1_g1_i8	AT1G26560.1	2.1201	2.75549e-05
TRINITY_DN36163_c0_g3_i1	AT1G26761.1	10.2891	8.58133e-40
TRINITY_DN49535_c4_g1_i2	AT1G26850.1	1.54726	2.75593e-06
TRINITY_DN50573_c1_g2_i2	AT1G26850.1	1.19715	3.63951e-06
TRINITY_DN44977_c4_g1_i5	AT1G26880.1	1.37017	6.6876e-07
TRINITY_DN46921_c1_g1_i1	AT1G26880.1	1.08811	7.2547e-05
TRINITY_DN49991_c1_g6_i1	AT1G26920.1	1.75747	1.83301e-10
TRINITY_DN4325_c0_g1_i1	AT1G26945.1	3.97345	8.54775e-09
TRINITY_DN52127_c3_g6_i12	AT1G27100.1	1.11034	1.21962e-05
TRINITY_DN42391_c0_g1_i4	AT1G27120.1	1.03442	0.000320867
TRINITY_DN50690_c0_g2_i1	AT1G27200.1	1.05331	0.00248452
TRINITY_DN50739_c5_g2_i1	AT1G27310.1	1.21441	4.81478e-06
TRINITY_DN50739_c5_g2_i2	AT1G27310.1	1.17361	8.21373e-06
TRINITY_DN43798_c0_g1_i4	AT1G27460.1	1.18976	1.871e-05
TRINITY_DN45723_c2_g1_i2	AT1G27620.1	1.45103	0.000975085
TRINITY_DN45367_c6_g1_i7	AT1G27680.1	2.56436	5.49619e-09
TRINITY_DN52322_c4_g5_i2	AT1G27730.1	2.15843	0.00312584
TRINITY_DN50260_c1_g1_i2	AT1G27950.1	1.86668	0.00130844
TRINITY_DN50260_c1_g1_i5	AT1G27950.1	1.44316	5.00509e-07
TRINITY_DN50739_c5_g1_i1	AT1G27970.2	1.08408	4.45973e-05
TRINITY_DN49528_c5_g1_i3	AT1G28110.1	1.50792	3.3818e-06
TRINITY_DN51421_c6_g5_i2	AT1G28220.1	2.05812	8.46456e-06
TRINITY_DN51421_c6_g2_i1	AT1G28220.1	1.9676	0.000515092
TRINITY_DN44591_c0_g1_i1	AT1G28220.1	1.17807	0.00477318
TRINITY_DN50303_c4_g1_i4	AT1G28280.1	1.80434	3.14565e-09
TRINITY_DN51143_c7_g1_i3	AT1G28600.1	2.3368	4.08219e-14
TRINITY_DN41871_c0_g1_i2	AT1G28680.1	1.1808	2.93897e-06
TRINITY_DN43616_c0_g3_i1	AT1G29050.1	1.74112	0.0168578
TRINITY_DN39394_c0_g3_i1	AT1G29195.1	1.71038	4.45973e-05
TRINITY_DN33788_c0_g1_i1	AT1G29300.1	1.59718	0.00369401
TRINITY_DN48512_c1_g1_i13	AT1G29420.1	2.36486	6.82655e-06
TRINITY_DN52251_c3_g1_i1	AT1G29420.1	2.29995	1.59373e-05
TRINITY_DN48512_c1_g1_i2	AT1G29420.1	1.89718	0.000445185
TRINITY_DN48512_c1_g7_i2	AT1G29420.1	1.76985	2.08833e-05
TRINITY_DN51033_c0_g2_i1	AT1G29430.1	4.47421	1.02017e-06
TRINITY_DN53033_c6_g1_i4	AT1G29430.1	4.26005	3.40663e-15
TRINITY_DN54019_c6_g1_i1	AT1G29430.1	3.84368	1.33209e-08
TRINITY_DN52251_c1_g1_i1	AT1G29430.1	3.76875	1.84852e-16
TRINITY_DN52840_c1_g1_i2	AT1G29430.1	3.74214	2.94297e-13
TRINITY_DN53033_c6_g1_i3	AT1G29430.1	3.50888	1.38151e-18
TRINITY_DN53438_c3_g1_i2	AT1G29430.1	3.2807	2.29121e-14
TRINITY_DN52840_c1_g2_i1	AT1G29430.1	2.91106	1.14288e-12
TRINITY_DN52251_c3_g1_i4	AT1G29430.1	2.47977	8.22919e-09
TRINITY_DN52543_c8_g1_i2	AT1G29430.1	2.38569	1.12824e-10
TRINITY_DN52543_c6_g1_i2	AT1G29430.1	2.34806	3.50476e-06
TRINITY_DN53033_c6_g1_i1	AT1G29430.1	1.23468	0.00826302
TRINITY_DN53127_c2_g1_i4	AT1G29460.1	5.0807	1.29263e-18
TRINITY_DN47166_c3_g1_i2	AT1G29470.1	1.37302	2.45624e-08
TRINITY_DN48512_c1_g3_i1	AT1G29500.1	2.95248	3.7452e-06
TRINITY_DN52251_c1_g2_i1	AT1G29500.1	2.10188	0.000969554
TRINITY_DN53166_c2_g1_i3	AT1G29510.1	4.73697	3.2115e-21
TRINITY_DN53166_c2_g1_i2	AT1G29510.1	2.41847	1.27715e-05
TRINITY_DN52251_c0_g3_i1	AT1G29510.1	1.00657	0.0324867
TRINITY_DN8544_c0_g1_i1	AT1G29660.1	5.52631	5.09021e-21
TRINITY_DN42827_c0_g1_i2	AT1G29670.1	2.1775	1.77736e-05
TRINITY_DN49184_c2_g1_i3	AT1G29760.1	1.27061	0.00413976
TRINITY_DN49184_c2_g1_i1	AT1G29760.1	1.15685	0.000516824
TRINITY_DN51005_c2_g1_i1	AT1G29980.1	2.30295	5.03269e-10
TRINITY_DN48961_c1_g3_i6	AT1G30070.2	1.18478	2.20299e-06
TRINITY_DN49099_c1_g1_i1	AT1G30220.1	2.53359	4.03395e-07
TRINITY_DN38940_c0_g2_i1	AT1G30300.1	1.96307	2.36672e-06
TRINITY_DN48206_c0_g6_i1	AT1G30570.1	1.33853	1.42425e-06
TRINITY_DN53467_c0_g1_i3	AT1G30630.1	1.05022	2.03719e-05
TRINITY_DN51753_c16_g1_i1	AT1G30690.1	4.05394	3.73203e-12
TRINITY_DN53237_c0_g1_i1	AT1G30700.1	3.91319	6.31429e-05
TRINITY_DN53237_c0_g1_i2	AT1G30700.1	2.28274	3.29625e-10
TRINITY_DN53000_c3_g2_i1	AT1G30760.1	2.00653	3.26934e-06
TRINITY_DN35959_c0_g1_i1	AT1G30800.1	1.80924	7.77057e-08
TRINITY_DN45715_c0_g1_i4	AT1G30845.1	1.39157	1.06962e-06
TRINITY_DN50993_c0_g2_i6	AT1G30890.1	4.07859	5.13769e-06
TRINITY_DN51741_c7_g2_i2	AT1G30900.1	1.30326	0.000455336
TRINITY_DN63994_c0_g1_i1	AT1G31230.1	1.4166	0.0371701
TRINITY_DN45802_c0_g1_i2	AT1G31230.1	1.08162	4.8299e-05
TRINITY_DN39469_c0_g1_i1	AT1G31350.1	1.03118	0.00977169
TRINITY_DN45839_c1_g1_i1	AT1G31430.1	1.3606	0.000994934
TRINITY_DN49323_c0_g2_i12	AT1G31480.1	1.60538	4.32849e-10
TRINITY_DN42544_c0_g1_i1	AT1G31600.1	1.57815	3.7345e-05
TRINITY_DN48829_c4_g1_i4	AT1G31650.1	2.02765	2.04896e-10
TRINITY_DN44999_c2_g1_i6	AT1G31770.1	1.18213	0.00207794
TRINITY_DN49089_c2_g1_i11	AT1G31812.1	2.54629	1.10404e-15
TRINITY_DN49089_c2_g1_i14	AT1G31812.1	2.17316	4.83825e-05
TRINITY_DN49089_c2_g1_i19	AT1G31812.1	1.81668	4.43248e-11
TRINITY_DN45049_c2_g1_i4	AT1G31910.1	1.33043	1.31377e-07
TRINITY_DN52774_c0_g1_i5	AT1G32050.1	1.60821	1.14523e-06
TRINITY_DN51457_c1_g1_i4	AT1G32100.1	2.52534	6.35809e-05
TRINITY_DN47026_c3_g2_i5	AT1G32330.1	1.02965	0.0194135
TRINITY_DN46054_c2_g2_i1	AT1G32400.1	1.40744	0.00215303
TRINITY_DN47256_c0_g1_i9	AT1G32400.1	1.37691	3.25563e-08
TRINITY_DN47256_c0_g1_i1	AT1G32400.1	1.24448	2.22622e-05
TRINITY_DN47256_c0_g2_i2	AT1G32400.1	1.20264	0.00160078
TRINITY_DN47256_c0_g2_i3	AT1G32400.1	1.08079	3.46312e-05
TRINITY_DN44900_c0_g1_i2	AT1G32440.1	1.1215	8.23541e-07
TRINITY_DN49652_c0_g2_i9	AT1G32740.1	1.27452	8.87986e-07
TRINITY_DN49652_c0_g1_i3	AT1G32740.1	1.10845	0.000982434
TRINITY_DN47830_c2_g1_i4	AT1G32780.1	1.55127	0.000223737
TRINITY_DN48983_c3_g3_i5	AT1G32860.1	2.56102	4.57553e-16
TRINITY_DN53236_c1_g1_i9	AT1G32900.1	2.18849	8.30963e-06
TRINITY_DN53236_c1_g1_i8	AT1G32900.1	1.22555	1.58283e-05
TRINITY_DN48861_c2_g2_i10	AT1G32930.1	2.42199	2.33568e-12
TRINITY_DN48957_c0_g1_i7	AT1G33100.1	1.25143	0.0443362
TRINITY_DN47817_c8_g1_i3	AT1G33540.1	5.90271	6.49034e-15
TRINITY_DN42953_c1_g1_i3	AT1G33730.1	4.03253	2.80143e-05
TRINITY_DN43518_c1_g3_i2	AT1G33730.1	1.9008	1.4662e-07
TRINITY_DN49563_c2_g1_i1	AT1G33990.1	1.14336	1.72987e-05
TRINITY_DN48600_c1_g1_i1	AT1G34350.2	1.03715	7.85583e-06
TRINITY_DN41823_c0_g1_i4	AT1G34580.1	1.56078	1.48163e-05
TRINITY_DN41823_c0_g1_i2	AT1G34580.1	1.01642	0.000513683
TRINITY_DN51696_c6_g1_i1	AT1G34630.1	2.28897	2.82518e-13
TRINITY_DN42571_c0_g1_i2	AT1G34640.1	2.81161	3.55632e-19
TRINITY_DN43043_c2_g1_i11	AT1G34760.1	2.14429	1.18984e-06
TRINITY_DN43043_c2_g1_i5	AT1G34760.1	1.11111	0.000462229
TRINITY_DN50895_c0_g3_i2	AT1G34780.1	1.0936	2.33716e-05
TRINITY_DN46212_c4_g1_i1	AT1G35180.1	4.11855	8.41299e-18
TRINITY_DN40873_c0_g1_i1	AT1G35180.1	3.99634	1.62056e-22
TRINITY_DN46212_c4_g1_i2	AT1G35180.1	2.65819	3.28645e-13
TRINITY_DN47700_c2_g1_i2	AT1G35580.1	1.43287	0.00427432
TRINITY_DN52604_c6_g1_i2	AT1G35710.1	2.02423	0.00127625
TRINITY_DN46035_c3_g1_i3	AT1G35710.1	1.2569	1.49556e-06
TRINITY_DN40341_c0_g1_i2	AT1G35720.1	2.66309	2.36261e-16
TRINITY_DN51330_c1_g1_i6	AT1G35780.1	1.26814	7.37878e-05
TRINITY_DN51330_c1_g1_i4	AT1G35780.1	1.14807	3.25903e-06
TRINITY_DN53036_c2_g3_i1	AT1G36160.1	2.72173	2.23608e-07
TRINITY_DN53036_c2_g1_i6	AT1G36160.1	2.06506	1.8465e-07
TRINITY_DN49210_c1_g1_i1	AT1G36370.1	1.09858	1.73422e-05
TRINITY_DN46486_c3_g1_i9	AT1G36980.1	3.76179	1.77205e-06
TRINITY_DN46486_c3_g1_i4	AT1G36980.1	1.39029	6.75073e-09
TRINITY_DN52612_c0_g1_i8	AT1G41830.1	6.16043	7.36096e-23
TRINITY_DN47916_c1_g1_i4	AT1G42480.1	1.29312	0.0295251
TRINITY_DN50943_c10_g3_i1	AT1G42550.1	1.85023	2.64675e-05
TRINITY_DN44684_c5_g4_i7	AT1G43130.1	1.61352	0.000633155
TRINITY_DN49045_c2_g3_i1	AT1G43260.1	1.11132	0.00409929
TRINITY_DN53897_c4_g2_i1	AT1G43580.1	1.10826	1.73599e-05
TRINITY_DN48253_c8_g1_i5	AT1G43710.1	1.30554	1.46782e-07
TRINITY_DN48185_c2_g1_i5	AT1G43780.1	2.25365	0.000315645
TRINITY_DN43395_c0_g1_i10	AT1G43890.1	1.17333	7.31217e-06
TRINITY_DN47056_c0_g2_i1	AT1G43910.1	1.24245	0.00345195
TRINITY_DN52622_c3_g1_i5	AT1G44130.1	1.08977	0.009868
TRINITY_DN46521_c1_g2_i2	AT1G45688.1	4.29382	4.37661e-20
TRINITY_DN50734_c3_g1_i2	AT1G45688.1	1.6847	3.19605e-12
TRINITY_DN50734_c3_g4_i1	AT1G45688.1	1.6257	3.93563e-08
TRINITY_DN43529_c2_g2_i1	AT1G47128.1	1.9871	4.38252e-13
TRINITY_DN47269_c3_g2_i2	AT1G47128.1	1.78176	2.19637e-11
TRINITY_DN41849_c0_g1_i3	AT1G47270.1	1.52976	0.000482708
TRINITY_DN20691_c0_g1_i1	AT1G47480.1	2.80113	6.20552e-16
TRINITY_DN41586_c0_g1_i1	AT1G47480.1	2.14889	0.000683665
TRINITY_DN48706_c2_g3_i1	AT1G47480.1	1.41689	1.2107e-07
TRINITY_DN47479_c2_g1_i4	AT1G47500.1	1.09373	0.00330798
TRINITY_DN44855_c4_g1_i1	AT1G47640.1	1.4569	4.30095e-06
TRINITY_DN44855_c4_g1_i3	AT1G47640.1	1.01854	0.0373924
TRINITY_DN47894_c4_g5_i2	AT1G47670.1	1.34781	0.000152974
TRINITY_DN48195_c3_g1_i4	AT1G47740.1	2.36328	6.94199e-08
TRINITY_DN43548_c0_g1_i2	AT1G48280.1	1.80292	1.65983e-06
TRINITY_DN51802_c0_g2_i1	AT1G48330.1	2.46375	5.76156e-05
TRINITY_DN49540_c9_g1_i14	AT1G48850.1	1.97362	2.44247e-08
TRINITY_DN49540_c9_g1_i12	AT1G48850.1	1.64236	8.02029e-10
TRINITY_DN40750_c0_g1_i1	AT1G48880.1	1.29143	2.73761e-07
TRINITY_DN40665_c0_g1_i1	AT1G49320.1	1.04412	0.00255211
TRINITY_DN53792_c4_g2_i12	AT1G49430.1	2.32152	2.67209e-17
TRINITY_DN53792_c4_g2_i6	AT1G49430.1	1.8362	5.51184e-09
TRINITY_DN47568_c2_g3_i13	AT1G49740.1	1.53714	0.0045925
TRINITY_DN40008_c0_g1_i1	AT1G49780.1	1.44547	0.00169163
TRINITY_DN47436_c3_g1_i3	AT1G49910.1	1.12443	0.000437268
TRINITY_DN53123_c3_g1_i7	AT1G49960.1	2.19249	4.38066e-13
TRINITY_DN53123_c3_g1_i3	AT1G49960.1	2.14769	2.25783e-07
TRINITY_DN51496_c2_g1_i6	AT1G50010.1	1.61898	1.66775e-08
TRINITY_DN51496_c2_g1_i8	AT1G50010.1	1.45646	0.0051487
TRINITY_DN51496_c2_g1_i12	AT1G50010.1	1.22516	2.06016e-05
TRINITY_DN50449_c0_g3_i3	AT1G50020.1	1.05177	0.00705321
TRINITY_DN43850_c3_g2_i2	AT1G50390.1	1.97072	3.55834e-10
TRINITY_DN46557_c2_g1_i8	AT1G50430.1	1.50129	0.000131175
TRINITY_DN46557_c2_g1_i7	AT1G50430.1	1.14867	8.47827e-06
TRINITY_DN46557_c2_g1_i2	AT1G50430.1	1.14575	0.00525686
TRINITY_DN49165_c1_g1_i1	AT1G50490.1	3.20817	5.95436e-10
TRINITY_DN49165_c1_g1_i5	AT1G50490.1	3.09718	1.85717e-14
TRINITY_DN32466_c0_g1_i1	AT1G50590.1	1.15494	0.00019466
TRINITY_DN49653_c2_g2_i12	AT1G50670.1	1.17981	0.000823692
TRINITY_DN44088_c1_g6_i3	AT1G50740.1	1.39258	7.05123e-08
TRINITY_DN44991_c5_g3_i1	AT1G50890.1	1.22265	3.85706e-05
TRINITY_DN49406_c0_g1_i9	AT1G50910.1	1.07142	0.00269604
TRINITY_DN44156_c0_g2_i15	AT1G51340.2	1.76421	0.00212927
TRINITY_DN53829_c3_g3_i2	AT1G51540.1	1.27324	7.61398e-07
TRINITY_DN49376_c3_g1_i8	AT1G51630.1	4.08752	1.6304e-15
TRINITY_DN49376_c3_g1_i9	AT1G51630.1	3.37172	1.36514e-11
TRINITY_DN45552_c4_g1_i1	AT1G51650.1	1.88329	6.85272e-10
TRINITY_DN45552_c4_g1_i7	AT1G51650.1	1.70214	2.18239e-09
TRINITY_DN47260_c4_g3_i2	AT1G51700.1	2.16681	1.26039e-10
TRINITY_DN51943_c1_g2_i1	AT1G51700.1	1.07284	0.00761892
TRINITY_DN52066_c4_g1_i6	AT1G52080.1	1.49991	0.00249258
TRINITY_DN52066_c4_g1_i7	AT1G52080.1	1.13687	0.00161088
TRINITY_DN47189_c1_g1_i2	AT1G52140.1	1.6506	6.94684e-05
TRINITY_DN45600_c1_g1_i1	AT1G52190.1	3.70699	1.30979e-17
TRINITY_DN45600_c1_g2_i1	AT1G52190.1	3.00217	2.97639e-16
TRINITY_DN46668_c1_g3_i2	AT1G52220.1	3.16741	0.000207676
TRINITY_DN42741_c0_g1_i1	AT1G52280.1	1.65505	1.82992e-07
TRINITY_DN42741_c0_g1_i14	AT1G52280.1	1.07574	0.00449448
TRINITY_DN49822_c4_g1_i10	AT1G52340.1	2.67722	2.88159e-07
TRINITY_DN49822_c4_g1_i4	AT1G52340.1	2.65081	0.000171629
TRINITY_DN49822_c4_g1_i7	AT1G52340.1	2.4916	0.000178908
TRINITY_DN48009_c2_g1_i6	AT1G52360.2	1.08786	0.000227069
TRINITY_DN40198_c0_g1_i2	AT1G52855.1	3.67475	1.46711e-08
TRINITY_DN40198_c0_g1_i1	AT1G52855.1	2.67418	2.18586e-08
TRINITY_DN40198_c0_g1_i3	AT1G52855.1	2.08848	0.00016741
TRINITY_DN53056_c1_g1_i2	AT1G52855.1	1.96102	2.65098e-11
TRINITY_DN52548_c0_g1_i1	AT1G53000.1	1.32939	4.06144e-06
TRINITY_DN39304_c0_g1_i1	AT1G53160.2	1.04035	0.049167
TRINITY_DN51307_c0_g1_i3	AT1G53210.1	1.47934	2.9895e-07
TRINITY_DN47180_c1_g4_i1	AT1G53300.1	2.88772	7.49074e-09
TRINITY_DN47180_c1_g2_i2	AT1G53300.1	1.61848	1.58137e-06
TRINITY_DN48632_c1_g4_i1	AT1G53380.1	1.26485	0.00191989
TRINITY_DN52867_c1_g2_i1	AT1G53730.2	3.29009	1.92638e-19
TRINITY_DN47410_c8_g1_i1	AT1G53840.1	1.59259	2.26323e-07
TRINITY_DN41025_c0_g1_i1	AT1G53920.1	4.00959	2.9508e-28
TRINITY_DN43851_c10_g3_i2	AT1G53940.1	1.33291	0.0143977
TRINITY_DN52977_c0_g1_i5	AT1G54100.1	1.83206	0.000420481
TRINITY_DN52977_c0_g1_i4	AT1G54100.1	1.73297	1.29031e-08
TRINITY_DN52977_c0_g1_i18	AT1G54100.1	1.71218	0.00362705
TRINITY_DN52977_c0_g1_i17	AT1G54100.1	1.43171	6.31094e-07
TRINITY_DN46040_c2_g2_i3	AT1G54320.1	1.10099	0.0367693
TRINITY_DN53783_c4_g1_i3	AT1G54580.1	1.21428	9.7607e-06
TRINITY_DN53783_c4_g1_i10	AT1G54580.1	1.02838	0.000118168
TRINITY_DN28807_c0_g1_i1	AT1G54860.1	3.23383	5.93052e-05
TRINITY_DN46301_c5_g1_i3	AT1G54860.1	1.84883	5.67158e-10
TRINITY_DN44703_c0_g2_i1	AT1G54990.1	1.05686	9.34613e-05
TRINITY_DN46105_c2_g1_i1	AT1G55260.1	2.51158	3.75972e-11
TRINITY_DN46105_c2_g1_i4	AT1G55260.1	2.14127	2.21472e-05
TRINITY_DN50948_c5_g1_i1	AT1G55265.1	2.75573	0.000493497
TRINITY_DN40671_c0_g1_i1	AT1G55265.1	2.63134	7.21855e-06
TRINITY_DN43132_c0_g1_i4	AT1G55265.1	1.77454	4.42124e-05
TRINITY_DN43132_c0_g1_i3	AT1G55265.1	1.26869	0.00050048
TRINITY_DN52795_c1_g1_i9	AT1G55320.1	1.8705	2.69681e-13
TRINITY_DN52795_c1_g1_i3	AT1G55320.1	1.61221	8.90346e-11
TRINITY_DN50867_c1_g2_i4	AT1G55360.1	1.56627	4.52139e-07
TRINITY_DN48296_c3_g1_i1	AT1G55360.1	1.5037	1.0425e-05
TRINITY_DN48296_c3_g1_i2	AT1G55360.1	1.42729	2.01725e-05
TRINITY_DN43856_c0_g4_i3	AT1G55690.1	2.13649	4.50348e-09
TRINITY_DN51984_c0_g3_i3	AT1G55790.1	1.7838	1.40995e-10
TRINITY_DN53776_c2_g2_i3	AT1G55860.1	1.12093	0.00449979
TRINITY_DN49341_c5_g1_i1	AT1G56170.1	1.80308	1.17196e-09
TRINITY_DN51669_c3_g1_i7	AT1G56230.1	1.81799	2.39922e-06
TRINITY_DN47756_c3_g1_i5	AT1G56260.1	1.24676	0.00169743
TRINITY_DN44328_c2_g6_i1	AT1G56580.1	3.70676	1.10404e-15
TRINITY_DN44104_c1_g1_i3	AT1G56720.1	1.91636	6.54953e-08
TRINITY_DN44104_c1_g3_i5	AT1G56720.1	1.71343	3.55554e-08
TRINITY_DN43982_c11_g1_i2	AT1G57610.1	1.2128	0.000219809
TRINITY_DN50911_c1_g1_i7	AT1G57680.1	1.61701	3.98855e-05
TRINITY_DN50911_c1_g1_i3	AT1G57680.1	1.12624	0.00418397
TRINITY_DN49712_c4_g2_i2	AT1G58100.1	1.23323	7.25067e-06
TRINITY_DN38897_c0_g1_i1	AT1G58170.1	2.94195	7.32491e-06
TRINITY_DN48021_c2_g3_i3	AT1G58370.1	2.13829	1.16895e-09
TRINITY_DN48631_c3_g1_i5	AT1G58440.1	2.7015	1.57814e-14
TRINITY_DN45220_c4_g1_i11	AT1G58450.1	1.37551	9.43606e-05
TRINITY_DN48930_c0_g1_i1	AT1G59940.1	3.67856	6.96354e-13
TRINITY_DN49861_c0_g1_i2	AT1G60010.1	3.43739	1.14963e-14
TRINITY_DN43918_c5_g1_i10	AT1G60060.1	2.56729	1.6265e-10
TRINITY_DN46462_c1_g2_i4	AT1G60630.1	1.70981	8.70816e-11
TRINITY_DN41998_c0_g1_i1	AT1G60660.1	1.86977	8.46278e-11
TRINITY_DN52980_c3_g2_i3	AT1G60690.1	2.277	3.89618e-10
TRINITY_DN47230_c5_g1_i8	AT1G60790.1	1.60971	2.41865e-07
TRINITY_DN47230_c5_g1_i2	AT1G60790.1	1.03613	0.000767074
TRINITY_DN52302_c1_g1_i5	AT1G60810.1	2.61711	6.17854e-09
TRINITY_DN53433_c6_g1_i1	AT1G60870.1	1.11645	0.000285683
TRINITY_DN47065_c8_g1_i2	AT1G60970.1	1.10853	1.25288e-05
TRINITY_DN50194_c1_g1_i3	AT1G61210.1	1.05354	0.00796168
TRINITY_DN48549_c2_g2_i7	AT1G61240.1	1.23126	0.000750238
TRINITY_DN46452_c2_g1_i2	AT1G61350.1	1.29195	1.44572e-05
TRINITY_DN44645_c9_g1_i2	AT1G61370.1	1.04681	0.00402206
TRINITY_DN46135_c4_g2_i3	AT1G61667.1	1.04418	0.00050378
TRINITY_DN46994_c4_g1_i1	AT1G61790.1	1.12288	1.25009e-05
TRINITY_DN50633_c1_g1_i2	AT1G61900.1	1.65055	3.18175e-08
TRINITY_DN48419_c0_g2_i11	AT1G62040.2	2.58091	0.00180723
TRINITY_DN48419_c0_g2_i10	AT1G62040.2	2.19204	3.08187e-11
TRINITY_DN48757_c4_g1_i5	AT1G62280.1	2.06701	3.6925e-12
TRINITY_DN48757_c4_g1_i2	AT1G62280.1	2.04688	0.000359921
TRINITY_DN50782_c4_g1_i1	AT1G62600.1	1.86562	6.94024e-09
TRINITY_DN45733_c1_g2_i1	AT1G62660.1	5.17506	1.95212e-15
TRINITY_DN45733_c1_g2_i2	AT1G62660.1	4.09812	3.86739e-11
TRINITY_DN49785_c2_g3_i2	AT1G62740.1	1.41144	2.30255e-07
TRINITY_DN51390_c4_g2_i3	AT1G62790.1	3.49502	6.9959e-08
TRINITY_DN35078_c0_g1_i1	AT1G62950.1	3.54839	8.80209e-21
TRINITY_DN47198_c7_g2_i10	AT1G63000.1	2.21916	5.27964e-16
TRINITY_DN47198_c7_g2_i3	AT1G63000.1	1.97375	3.17454e-13
TRINITY_DN40399_c0_g2_i1	AT1G63220.1	3.0714	1.09263e-07
TRINITY_DN47269_c1_g2_i1	AT1G63220.1	1.76009	5.07882e-09
TRINITY_DN47892_c2_g2_i1	AT1G63260.1	5.29196	2.24689e-23
TRINITY_DN56752_c0_g1_i1	AT1G63310.1	1.383	4.42765e-07
TRINITY_DN48075_c6_g1_i2	AT1G63470.1	1.05376	0.00105918
TRINITY_DN47157_c4_g2_i6	AT1G63500.1	2.49776	1.39833e-07
TRINITY_DN39237_c0_g1_i1	AT1G63930.1	1.63255	0.000145676
TRINITY_DN45846_c4_g2_i1	AT1G64380.1	1.89657	1.15936e-08
TRINITY_DN51525_c1_g1_i11	AT1G64390.1	4.16074	1.45595e-20
TRINITY_DN51525_c1_g1_i15	AT1G64390.1	3.67027	5.7803e-11
TRINITY_DN51525_c1_g1_i10	AT1G64390.1	3.23604	1.16646e-12
TRINITY_DN51444_c0_g3_i2	AT1G64460.1	1.44684	3.1127e-05
TRINITY_DN43151_c0_g1_i2	AT1G64500.1	1.77916	0.0112486
TRINITY_DN48847_c0_g2_i1	AT1G64640.1	7.03673	6.16053e-30
TRINITY_DN52152_c5_g1_i8	AT1G64650.1	2.42429	5.68491e-17
TRINITY_DN52152_c5_g1_i16	AT1G64650.1	2.40846	1.95254e-16
TRINITY_DN46872_c0_g1_i4	AT1G64660.1	2.53382	1.19514e-11
TRINITY_DN46872_c0_g1_i3	AT1G64660.1	1.35157	0.00130009
TRINITY_DN45617_c0_g5_i1	AT1G64760.1	1.23372	0.000203579
TRINITY_DN52291_c8_g6_i3	AT1G64980.1	3.31775	6.62307e-12
TRINITY_DN52291_c8_g6_i1	AT1G64980.1	2.95317	1.09908e-13
TRINITY_DN50023_c5_g1_i1	AT1G65295.1	3.46894	5.03994e-20
TRINITY_DN50023_c5_g1_i2	AT1G65295.1	2.96983	5.55275e-19
TRINITY_DN47602_c0_g1_i2	AT1G65560.1	5.67701	9.96771e-14
TRINITY_DN47602_c0_g1_i1	AT1G65560.1	5.54482	6.58043e-08
TRINITY_DN39420_c0_g1_i1	AT1G65900.1	3.93913	5.38282e-18
TRINITY_DN52780_c2_g1_i11	AT1G65930.1	1.16672	0.00216179
TRINITY_DN50045_c5_g1_i2	AT1G66120.1	2.61625	1.94241e-07
TRINITY_DN36356_c0_g1_i1	AT1G66150.1	1.69302	6.15987e-09
TRINITY_DN50159_c2_g2_i1	AT1G66180.1	1.38674	8.71417e-06
TRINITY_DN46899_c1_g1_i1	AT1G66250.1	3.1549	3.08245e-17
TRINITY_DN51934_c0_g1_i1	AT1G66350.1	1.15724	0.0026357
TRINITY_DN44747_c4_g1_i2	AT1G66370.1	4.38612	4.88631e-21
TRINITY_DN44747_c4_g1_i1	AT1G66370.1	3.65558	7.40897e-09
TRINITY_DN39075_c0_g1_i1	AT1G67050.1	2.56909	1.25205e-17
TRINITY_DN47372_c4_g1_i2	AT1G67300.2	2.72162	1.46912e-06
TRINITY_DN47372_c4_g1_i12	AT1G67300.2	2.41123	2.15767e-05
TRINITY_DN45586_c2_g1_i2	AT1G67310.1	1.0034	0.0473177
TRINITY_DN52104_c1_g2_i3	AT1G67340.1	1.12156	0.000739038
TRINITY_DN52086_c7_g1_i12	AT1G67360.2	1.86842	1.8669e-09
TRINITY_DN52086_c7_g1_i7	AT1G67360.2	1.69556	9.26094e-08
TRINITY_DN44160_c4_g1_i1	AT1G67360.2	1.58336	8.68782e-07
TRINITY_DN37055_c0_g2_i2	AT1G67590.1	1.2512	0.0410276
TRINITY_DN51134_c2_g1_i6	AT1G67600.1	2.34993	5.95206e-11
TRINITY_DN51134_c2_g1_i2	AT1G67600.1	2.16404	0.0033432
TRINITY_DN44381_c9_g1_i3	AT1G67730.1	3.01737	1.81234e-20
TRINITY_DN44381_c9_g1_i2	AT1G67730.1	2.9853	2.36373e-20
TRINITY_DN44435_c3_g1_i4	AT1G67730.1	2.95239	3.15047e-13
TRINITY_DN45866_c0_g4_i2	AT1G67750.1	4.02198	4.71555e-11
TRINITY_DN53505_c1_g1_i1	AT1G67785.1	1.16088	0.0052903
TRINITY_DN48174_c0_g1_i10	AT1G67900.1	1.70617	0.0048128
TRINITY_DN49706_c8_g1_i8	AT1G68090.1	1.51557	3.43238e-05
TRINITY_DN51379_c4_g2_i1	AT1G68140.1	1.00871	2.73524e-05
TRINITY_DN43223_c9_g1_i6	AT1G68300.1	1.3301	0.000176946
TRINITY_DN40123_c0_g1_i2	AT1G68400.1	2.64915	7.12126e-11
TRINITY_DN50454_c5_g1_i2	AT1G68410.1	1.34188	3.26785e-07
TRINITY_DN50557_c1_g1_i3	AT1G68530.1	3.04363	1.37609e-12
TRINITY_DN50557_c1_g1_i1	AT1G68530.1	1.46817	8.87194e-06
TRINITY_DN46969_c1_g2_i5	AT1G68570.1	7.15363	2.11707e-32
TRINITY_DN46256_c4_g1_i1	AT1G68620.1	1.05178	0.00789781
TRINITY_DN50669_c0_g1_i12	AT1G68710.1	3.27868	1.24913e-13
TRINITY_DN46688_c0_g2_i3	AT1G68810.1	2.00909	7.46554e-09
TRINITY_DN46688_c0_g3_i1	AT1G68810.1	1.86591	1.89825e-06
TRINITY_DN52439_c6_g1_i1	AT1G69120.1	1.77836	9.6091e-06
TRINITY_DN44238_c1_g1_i3	AT1G69170.1	2.16844	2.15256e-07
TRINITY_DN45721_c7_g2_i2	AT1G69170.1	1.93599	0.0340155
TRINITY_DN46418_c7_g1_i3	AT1G69170.1	1.65612	0.00657078
TRINITY_DN46418_c7_g1_i4	AT1G69170.1	1.34619	0.0259816
TRINITY_DN41678_c0_g1_i1	AT1G69230.1	4.80889	7.33233e-27
TRINITY_DN48089_c0_g1_i2	AT1G69370.1	1.44036	1.36493e-08
TRINITY_DN44981_c0_g3_i1	AT1G69420.2	1.31159	7.70712e-05
TRINITY_DN44981_c0_g2_i3	AT1G69420.2	1.06322	0.000716215
TRINITY_DN42265_c0_g2_i1	AT1G69530.3	3.61409	1.27535e-11
TRINITY_DN44648_c5_g1_i1	AT1G69690.1	1.66697	4.77479e-11
TRINITY_DN46142_c4_g1_i3	AT1G69780.1	1.43874	7.42296e-06
TRINITY_DN40743_c0_g1_i1	AT1G69850.1	2.00756	9.87229e-07
TRINITY_DN49169_c1_g4_i1	AT1G69910.1	1.27114	5.55821e-06
TRINITY_DN44009_c0_g1_i3	AT1G70080.1	1.71929	0.00505088
TRINITY_DN49787_c1_g11_i1	AT1G70090.1	2.51243	1.00493e-11
TRINITY_DN49859_c4_g2_i1	AT1G70280.2	1.56921	2.68988e-08
TRINITY_DN43327_c0_g2_i3	AT1G70370.1	5.59401	4.49235e-36
TRINITY_DN43327_c0_g2_i1	AT1G70370.1	4.42137	7.33818e-14
TRINITY_DN43327_c0_g1_i2	AT1G70370.1	3.72965	8.74574e-10
TRINITY_DN43327_c0_g1_i3	AT1G70370.1	3.25486	0.0121017
TRINITY_DN43327_c0_g1_i1	AT1G70370.1	2.66929	0.00158182
TRINITY_DN47490_c1_g2_i1	AT1G70420.1	3.18142	1.18984e-06
TRINITY_DN38718_c0_g3_i1	AT1G70710.1	5.50685	6.41981e-26
TRINITY_DN50359_c2_g4_i1	AT1G70750.1	1.0763	0.000418142
TRINITY_DN48725_c4_g2_i2	AT1G70780.1	1.58052	2.86859e-11
TRINITY_DN48441_c1_g3_i2	AT1G70840.1	2.58379	0.00356012
TRINITY_DN48441_c1_g3_i1	AT1G70840.1	1.14508	0.0285765
TRINITY_DN49890_c1_g1_i2	AT1G70940.1	1.28886	2.89626e-05
TRINITY_DN41089_c0_g1_i2	AT1G71100.1	3.59923	0.000702734
TRINITY_DN47988_c2_g1_i4	AT1G71830.1	1.3902	2.75513e-06
TRINITY_DN52788_c5_g3_i2	AT1G71890.1	1.87462	0.00222712
TRINITY_DN52788_c5_g4_i2	AT1G71890.1	1.84287	5.94009e-05
TRINITY_DN49049_c2_g1_i1	AT1G71950.1	1.56987	1.29527e-07
TRINITY_DN44026_c0_g4_i2	AT1G71960.1	1.94026	0.000688191
TRINITY_DN33109_c0_g1_i1	AT1G71970.1	3.19593	3.77623e-11
TRINITY_DN41367_c0_g1_i1	AT1G72160.1	1.2387	0.000304256
TRINITY_DN12052_c0_g1_i2	AT1G72230.1	5.13951	2.36049e-10
TRINITY_DN51890_c3_g1_i1	AT1G72230.1	1.07986	0.0190389
TRINITY_DN58612_c0_g1_i1	AT1G72310.1	1.41952	0.012165
TRINITY_DN44045_c5_g5_i3	AT1G72430.1	1.60908	0.000476091
TRINITY_DN52706_c1_g3_i2	AT1G72480.1	2.91951	5.54715e-21
TRINITY_DN45593_c3_g1_i1	AT1G72510.1	1.51242	0.000112956
TRINITY_DN47396_c8_g1_i3	AT1G72630.1	1.05265	0.00126295
TRINITY_DN47396_c8_g1_i6	AT1G72630.1	1.03973	0.00659867
TRINITY_DN45510_c2_g5_i1	AT1G72970.1	1.85988	1.17163e-09
TRINITY_DN52549_c4_g1_i17	AT1G72990.1	1.58015	3.44379e-05
TRINITY_DN42067_c0_g1_i1	AT1G73270.1	5.96586	3.61429e-16
TRINITY_DN49531_c1_g1_i2	AT1G73270.1	4.08793	7.36303e-32
TRINITY_DN52098_c0_g1_i2	AT1G73300.1	4.33055	1.54298e-31
TRINITY_DN45082_c0_g4_i4	AT1G73540.1	1.89265	3.21028e-06
TRINITY_DN42475_c0_g1_i1	AT1G73590.1	2.19203	4.00313e-07
TRINITY_DN48911_c7_g1_i8	AT1G73760.1	1.52206	5.12076e-05
TRINITY_DN48911_c7_g1_i2	AT1G73760.1	1.08642	0.000740334
TRINITY_DN39599_c0_g1_i2	AT1G73830.1	1.62986	0.00193424
TRINITY_DN51112_c0_g3_i2	AT1G73880.1	1.93727	7.72875e-09
TRINITY_DN45099_c3_g1_i1	AT1G74100.1	4.35802	4.73626e-07
TRINITY_DN8348_c0_g1_i1	AT1G74100.1	3.94273	3.48466e-06
TRINITY_DN50706_c0_g3_i2	AT1G74100.1	3.34441	2.59793e-14
TRINITY_DN50706_c0_g4_i2	AT1G74100.1	2.35492	0.0103686
TRINITY_DN46607_c3_g1_i7	AT1G74100.1	1.83705	5.93589e-05
TRINITY_DN46607_c3_g2_i1	AT1G74100.1	1.62062	0.00562766
TRINITY_DN53848_c2_g1_i3	AT1G74160.1	1.54959	5.89893e-08
TRINITY_DN52234_c0_g1_i4	AT1G74310.1	1.2418	0.000121275
TRINITY_DN52234_c0_g1_i2	AT1G74310.1	1.08782	0.000139451
TRINITY_DN48014_c8_g1_i1	AT1G74330.1	1.92498	1.16461e-07
TRINITY_DN44775_c5_g5_i3	AT1G74340.1	1.05461	1.03201e-05
TRINITY_DN29220_c0_g1_i1	AT1G74670.1	6.07861	1.32318e-27
TRINITY_DN51841_c1_g1_i3	AT1G74670.1	3.68988	5.44857e-08
TRINITY_DN51841_c1_g1_i1	AT1G74670.1	3.14261	0.0030201
TRINITY_DN46754_c6_g1_i3	AT1G74670.1	2.00525	0.000135028
TRINITY_DN46754_c6_g1_i2	AT1G74670.1	1.25009	0.0142375
TRINITY_DN46754_c6_g1_i7	AT1G74670.1	1.23442	0.0170525
TRINITY_DN47204_c1_g1_i9	AT1G74690.1	2.46612	1.85259e-18
TRINITY_DN52694_c1_g1_i1	AT1G74780.1	1.44899	0.000619689
TRINITY_DN53678_c5_g1_i2	AT1G75160.1	2.12516	0.00134175
TRINITY_DN46365_c1_g1_i7	AT1G75170.1	1.05853	0.0184867
TRINITY_DN40388_c0_g1_i1	AT1G75280.1	2.79681	6.94378e-11
TRINITY_DN48694_c2_g1_i2	AT1G75310.1	1.14721	8.59291e-05
TRINITY_DN48595_c2_g3_i4	AT1G75410.1	1.00966	0.0164753
TRINITY_DN48137_c0_g1_i1	AT1G75500.1	1.8426	1.27895e-05
TRINITY_DN48137_c0_g5_i4	AT1G75500.1	1.32214	0.000105748
TRINITY_DN48137_c0_g5_i2	AT1G75500.1	1.18987	0.000383149
TRINITY_DN48137_c0_g5_i3	AT1G75500.1	1.13174	0.0103323
TRINITY_DN49553_c3_g1_i6	AT1G75690.1	1.57354	1.48096e-07
TRINITY_DN51167_c1_g1_i2	AT1G75780.1	1.56094	0.00128871
TRINITY_DN51882_c8_g2_i2	AT1G75780.1	1.5234	0.0188202
TRINITY_DN51882_c8_g2_i1	AT1G75780.1	1.29522	0.00169854
TRINITY_DN48540_c10_g2_i1	AT1G75800.1	3.09116	1.30921e-13
TRINITY_DN52391_c1_g1_i11	AT1G75840.1	2.79944	1.13496e-05
TRINITY_DN48345_c5_g2_i1	AT1G75900.1	2.03542	2.43691e-12
TRINITY_DN52612_c0_g1_i1	AT1G76160.1	5.58854	1.95226e-24
TRINITY_DN52612_c0_g1_i5	AT1G76160.1	4.4559	9.51781e-13
TRINITY_DN46328_c4_g1_i2	AT1G76160.1	2.00178	4.41446e-09
TRINITY_DN44593_c0_g2_i2	AT1G76240.1	3.55145	4.93248e-15
TRINITY_DN40862_c0_g2_i2	AT1G76340.1	1.37084	2.66959e-05
TRINITY_DN52924_c0_g1_i11	AT1G76400.1	1.7193	2.17768e-10
TRINITY_DN46510_c1_g1_i1	AT1G76410.1	1.46246	7.82502e-05
TRINITY_DN49946_c0_g2_i1	AT1G76470.1	1.10949	9.54514e-06
TRINITY_DN52370_c3_g1_i11	AT1G76490.1	5.02296	3.24839e-19
TRINITY_DN52370_c3_g1_i4	AT1G76490.1	2.44851	2.53159e-05
TRINITY_DN52370_c2_g1_i3	AT1G76490.1	1.08526	0.00624811
TRINITY_DN51099_c0_g1_i11	AT1G76550.1	1.93855	0.000574706
TRINITY_DN12128_c0_g1_i1	AT1G76560.1	1.16803	1.37114e-05
TRINITY_DN41889_c0_g1_i7	AT1G76620.1	1.54136	0.0187945
TRINITY_DN48654_c0_g1_i5	AT1G76670.1	2.34237	4.29773e-16
TRINITY_DN49303_c11_g2_i1	AT1G76690.1	2.07256	9.54345e-06
TRINITY_DN49303_c11_g2_i7	AT1G76690.1	1.56674	6.94199e-08
TRINITY_DN48316_c6_g1_i3	AT1G76880.1	1.25682	6.61359e-05
TRINITY_DN48316_c6_g3_i2	AT1G76880.1	1.10631	0.000395647
TRINITY_DN40654_c0_g2_i2	AT1G76990.1	1.57798	0.00640418
TRINITY_DN52964_c1_g1_i27	AT1G77120.1	1.68658	2.26919e-10
TRINITY_DN47851_c1_g4_i3	AT1G77120.1	1.09649	0.0295317
TRINITY_DN48637_c3_g1_i5	AT1G77280.1	1.03586	0.000922822
TRINITY_DN53011_c2_g1_i4	AT1G77350.1	1.52375	1.89582e-05
TRINITY_DN53011_c2_g1_i7	AT1G77350.1	1.07428	1.1351e-05
TRINITY_DN50965_c0_g1_i6	AT1G77380.1	4.55628	0.000332807
TRINITY_DN50965_c0_g1_i10	AT1G77380.1	2.96083	0.0172009
TRINITY_DN50965_c0_g1_i9	AT1G77380.1	1.69332	0.000331616
TRINITY_DN45811_c13_g1_i1	AT1G77460.1	1.08076	4.96891e-05
TRINITY_DN52318_c0_g6_i5	AT1G77590.1	1.00491	0.0449287
TRINITY_DN45808_c3_g1_i5	AT1G78060.1	1.06114	0.000394973
TRINITY_DN47240_c10_g1_i1	AT1G78110.1	2.8443	2.1255e-12
TRINITY_DN47240_c10_g2_i2	AT1G78110.1	1.54202	0.000160451
TRINITY_DN47180_c0_g1_i2	AT1G78120.1	3.38712	6.38805e-08
TRINITY_DN49656_c0_g2_i2	AT1G78300.1	1.87962	3.88546e-05
TRINITY_DN49656_c0_g2_i4	AT1G78300.1	1.74861	5.70919e-09
TRINITY_DN53343_c4_g1_i3	AT1G78300.1	1.68108	1.15976e-05
TRINITY_DN42794_c6_g1_i5	AT1G78300.1	1.47529	1.0879e-05
TRINITY_DN49656_c0_g1_i3	AT1G78300.1	1.30248	1.19364e-05
TRINITY_DN42794_c6_g1_i4	AT1G78300.1	1.19588	6.3787e-06
TRINITY_DN46514_c3_g1_i2	AT1G78380.1	2.48957	0.0125776
TRINITY_DN46514_c3_g1_i3	AT1G78380.1	1.84845	0.00271735
TRINITY_DN45251_c2_g5_i5	AT1G78570.1	1.03476	3.29174e-05
TRINITY_DN49257_c4_g2_i6	AT1G78700.1	2.64791	1.81778e-15
TRINITY_DN50218_c6_g1_i3	AT1G78880.1	1.68497	9.0315e-07
TRINITY_DN44490_c6_g1_i5	AT1G78950.1	7.86253	3.96681e-31
TRINITY_DN52913_c7_g1_i2	AT1G78950.1	2.89948	2.65049e-12
TRINITY_DN52913_c7_g1_i10	AT1G78950.1	2.89482	5.87157e-08
TRINITY_DN51467_c3_g1_i11	AT1G78950.1	1.32469	0.0160004
TRINITY_DN51467_c3_g1_i7	AT1G78950.1	1.30784	0.0179747
TRINITY_DN52913_c7_g1_i1	AT1G78955.1	2.92737	6.5372e-09
TRINITY_DN44490_c6_g1_i4	AT1G78955.1	2.67205	4.8235e-09
TRINITY_DN46598_c8_g3_i3	AT1G78955.1	2.57215	7.76329e-07
TRINITY_DN46598_c8_g3_i1	AT1G78955.1	2.21002	9.167e-14
TRINITY_DN46598_c8_g4_i2	AT1G78955.1	1.95591	5.37928e-05
TRINITY_DN52969_c2_g6_i5	AT1G78955.1	1.2701	7.62051e-05
TRINITY_DN45946_c4_g1_i5	AT1G78960.1	2.2143	1.69013e-09
TRINITY_DN49994_c2_g4_i1	AT1G79340.1	1.24552	6.29264e-05
TRINITY_DN49994_c2_g4_i3	AT1G79340.1	1.24325	6.55313e-05
TRINITY_DN39087_c0_g1_i1	AT1G79480.1	2.15919	3.7102e-13
TRINITY_DN39087_c0_g1_i3	AT1G79480.1	1.75799	0.00399254
TRINITY_DN42064_c0_g1_i2	AT1G79710.1	1.36235	2.21552e-05
TRINITY_DN44457_c0_g2_i4	AT1G79710.1	1.34792	2.79418e-07
TRINITY_DN53737_c3_g2_i1	AT1G79750.1	2.38179	1.02617e-05
TRINITY_DN43560_c9_g1_i11	AT1G79840.2	1.00273	0.0028995
TRINITY_DN53097_c0_g1_i4	AT1G79910.1	1.50766	1.95308e-05
TRINITY_DN47967_c1_g2_i5	AT1G80170.1	3.11631	7.5762e-10
TRINITY_DN52267_c1_g1_i1	AT1G80690.1	4.86146	3.93209e-13
TRINITY_DN41121_c0_g1_i1	AT1G80730.1	2.09451	1.79648e-05
TRINITY_DN41512_c0_g1_i2	AT2G01070.1	1.90979	6.76606e-09
TRINITY_DN52021_c3_g2_i3	AT2G01080.1	1.39784	0.000324173
TRINITY_DN48874_c1_g1_i1	AT2G01140.1	1.14896	1.65481e-05
TRINITY_DN49979_c2_g2_i1	AT2G01210.1	1.69918	1.45288e-08
TRINITY_DN49890_c1_g1_i3	AT2G01420.2	1.22523	9.41238e-06
TRINITY_DN50413_c2_g2_i2	AT2G01570.1	2.46222	8.44489e-09
TRINITY_DN45898_c2_g1_i2	AT2G01610.1	2.85127	1.06425e-06
TRINITY_DN45100_c0_g2_i1	AT2G01820.1	1.46638	6.57128e-08
TRINITY_DN45100_c0_g1_i1	AT2G01820.1	1.2686	2.47464e-05
TRINITY_DN50983_c0_g1_i10	AT2G01910.1	1.0796	0.00398298
TRINITY_DN47217_c7_g1_i2	AT2G01940.3	1.19347	0.000137547
TRINITY_DN46062_c4_g1_i2	AT2G01970.1	1.10266	1.26382e-05
TRINITY_DN49409_c1_g1_i2	AT2G02040.1	1.80676	1.70519e-09
TRINITY_DN49409_c1_g1_i4	AT2G02040.1	1.01337	1.85107e-05
TRINITY_DN51881_c1_g2_i15	AT2G02180.1	1.58318	0.0262654
TRINITY_DN45115_c1_g2_i3	AT2G02230.1	2.21768	3.59128e-13
TRINITY_DN43955_c6_g1_i2	AT2G02240.1	2.24561	6.50713e-08
TRINITY_DN43775_c0_g1_i1	AT2G02240.1	1.53489	4.18392e-09
TRINITY_DN43775_c0_g1_i3	AT2G02250.1	1.35982	2.34052e-07
TRINITY_DN42588_c5_g2_i2	AT2G02850.1	5.42318	1.98736e-09
TRINITY_DN42588_c5_g2_i3	AT2G02850.1	4.42578	2.19782e-21
TRINITY_DN53036_c1_g1_i1	AT2G02850.1	3.56842	2.06015e-13
TRINITY_DN47003_c1_g1_i10	AT2G02870.1	1.42724	0.000855258
TRINITY_DN50900_c2_g3_i2	AT2G02910.1	1.58375	1.1938e-08
TRINITY_DN45708_c7_g1_i1	AT2G02990.1	2.083	0.014408
TRINITY_DN48195_c4_g1_i2	AT2G03070.1	1.13442	0.000145535
TRINITY_DN46244_c4_g2_i4	AT2G03220.1	1.66974	3.43175e-09
TRINITY_DN50835_c3_g3_i2	AT2G03350.1	1.09788	0.000837051
TRINITY_DN45664_c1_g1_i3	AT2G04280.1	1.83311	7.27603e-12
TRINITY_DN51448_c4_g1_i2	AT2G04410.1	1.68333	0.013275
TRINITY_DN42101_c0_g1_i1	AT2G04570.1	1.36451	0.000972047
TRINITY_DN45223_c2_g1_i5	AT2G04780.1	4.89227	3.86716e-12
TRINITY_DN45223_c2_g1_i1	AT2G04780.1	4.6481	1.2787e-23
TRINITY_DN45223_c2_g1_i2	AT2G04780.1	3.91462	0.000640261
TRINITY_DN31784_c0_g1_i1	AT2G04850.1	2.46358	3.96781e-12
TRINITY_DN50036_c0_g1_i11	AT2G05620.1	1.58078	0.00954788
TRINITY_DN46584_c3_g4_i7	AT2G05710.1	2.8034	1.32526e-17
TRINITY_DN46584_c3_g4_i9	AT2G05710.1	2.24487	3.26004e-14
TRINITY_DN50484_c1_g2_i1	AT2G05790.1	5.25977	1.0471e-16
TRINITY_DN50484_c1_g3_i1	AT2G05790.1	3.49789	6.94326e-17
TRINITY_DN44450_c1_g2_i2	AT2G05790.1	1.51978	1.69035e-06
TRINITY_DN47808_c0_g1_i10	AT2G05840.1	1.01136	6.01743e-05
TRINITY_DN43024_c0_g1_i1	AT2G05920.1	4.36449	7.13748e-11
TRINITY_DN43024_c0_g1_i2	AT2G05920.1	3.83802	6.00289e-10
TRINITY_DN46696_c3_g3_i1	AT2G05920.1	2.12962	4.66176e-06
TRINITY_DN43024_c0_g2_i1	AT2G05920.1	2.08335	0.000181577
TRINITY_DN47860_c5_g1_i2	AT2G06255.1	1.03511	0.00359921
TRINITY_DN50644_c0_g1_i25	AT2G07050.1	2.70722	3.42935e-16
TRINITY_DN45632_c0_g1_i5	AT2G07340.1	1.44505	0.0199301
TRINITY_DN51973_c9_g3_i2	AT2G07674.1	2.62598	0.000234199
TRINITY_DN13012_c0_g1_i2	AT2G07690.1	1.36186	0.0081866
TRINITY_DN39451_c0_g1_i1	AT2G10940.1	6.59349	9.25304e-15
TRINITY_DN39451_c0_g1_i2	AT2G10940.1	5.0114	9.02226e-17
TRINITY_DN50319_c1_g3_i3	AT2G11810.1	2.78928	2.31023e-10
TRINITY_DN37617_c0_g1_i1	AT2G12400.1	2.59885	1.86609e-06
TRINITY_DN43841_c7_g3_i3	AT2G12400.1	1.08464	0.00312658
TRINITY_DN40223_c0_g2_i1	AT2G13610.1	2.75978	4.52909e-07
TRINITY_DN48854_c4_g2_i10	AT2G14045.1	1.62308	1.2223e-11
TRINITY_DN47077_c2_g1_i8	AT2G14530.1	1.19158	0.0072472
TRINITY_DN51940_c5_g1_i3	AT2G14740.1	1.04493	0.0186999
TRINITY_DN47952_c1_g1_i4	AT2G14860.1	2.14114	5.63557e-09
TRINITY_DN46449_c1_g4_i1	AT2G14900.1	3.98549	9.4845e-17
TRINITY_DN51728_c3_g1_i3	AT2G14900.1	1.38032	0.00142512
TRINITY_DN59089_c0_g1_i1	AT2G15300.1	3.69299	1.1558e-05
TRINITY_DN46016_c0_g2_i1	AT2G15480.1	2.45641	2.45362e-14
TRINITY_DN46016_c0_g2_i3	AT2G15480.1	1.43087	1.13469e-08
TRINITY_DN45794_c2_g6_i1	AT2G15490.1	1.7481	2.93048e-06
TRINITY_DN46604_c3_g2_i4	AT2G15570.2	1.14361	7.7157e-05
TRINITY_DN45728_c1_g3_i5	AT2G16230.1	1.93055	0.037859
TRINITY_DN45728_c1_g1_i2	AT2G16230.1	1.78816	9.74084e-09
TRINITY_DN52578_c2_g1_i2	AT2G16440.1	2.69614	2.00203e-08
TRINITY_DN40935_c0_g1_i3	AT2G16530.1	1.98205	5.9197e-09
TRINITY_DN47313_c1_g1_i2	AT2G16630.1	1.60353	0.000122687
TRINITY_DN47313_c1_g1_i1	AT2G16630.1	1.2393	0.000757799
TRINITY_DN43985_c4_g1_i2	AT2G16700.1	2.0031	5.51113e-07
TRINITY_DN50198_c0_g4_i2	AT2G16850.1	4.05376	9.61975e-29
TRINITY_DN50198_c0_g1_i3	AT2G16850.1	2.34268	2.89115e-14
TRINITY_DN38132_c0_g1_i1	AT2G17120.1	2.70234	1.80298e-15
TRINITY_DN51004_c2_g3_i2	AT2G17200.1	1.2098	0.000170865
TRINITY_DN46225_c1_g3_i8	AT2G17220.1	1.22501	0.00780897
TRINITY_DN37552_c0_g1_i1	AT2G17230.1	2.22656	1.29203e-06
TRINITY_DN49804_c5_g1_i8	AT2G17270.1	1.97409	0.00253615
TRINITY_DN49804_c5_g1_i9	AT2G17270.1	1.69422	0.00740473
TRINITY_DN46933_c2_g1_i6	AT2G17340.1	1.00965	4.11671e-05
TRINITY_DN52375_c1_g1_i4	AT2G17500.1	1.02076	0.0490942
TRINITY_DN48534_c1_g3_i2	AT2G17530.1	1.30843	1.53225e-06
TRINITY_DN48515_c3_g4_i1	AT2G17570.1	1.98674	0.000369935
TRINITY_DN48515_c3_g4_i2	AT2G17570.1	1.78345	0.000403043
TRINITY_DN42114_c0_g1_i2	AT2G17840.1	1.75061	3.60604e-05
TRINITY_DN48275_c3_g1_i1	AT2G17840.1	1.5517	2.11079e-09
TRINITY_DN42114_c0_g2_i1	AT2G17840.1	1.37992	0.000196783
TRINITY_DN46120_c3_g3_i2	AT2G18060.1	2.13103	2.07058e-05
TRINITY_DN51161_c4_g1_i6	AT2G18280.1	1.26023	1.15712e-05
TRINITY_DN46280_c6_g4_i2	AT2G18360.1	3.77373	3.76122e-11
TRINITY_DN43243_c5_g2_i1	AT2G18650.1	1.00179	0.00176097
TRINITY_DN51303_c4_g1_i1	AT2G18840.1	1.23365	6.56057e-06
TRINITY_DN49255_c4_g2_i9	AT2G18890.1	2.33443	1.39971e-06
TRINITY_DN49255_c4_g2_i5	AT2G18890.1	1.9492	4.40616e-07
TRINITY_DN48088_c3_g1_i10	AT2G18990.1	1.0567	1.85434e-05
TRINITY_DN49183_c0_g4_i4	AT2G19170.1	1.06454	7.51717e-05
TRINITY_DN43527_c11_g2_i1	AT2G19570.1	1.71334	1.92625e-05
TRINITY_DN45456_c2_g3_i3	AT2G19770.1	2.40438	3.77112e-15
TRINITY_DN47882_c4_g1_i1	AT2G19800.1	3.95778	4.688e-09
TRINITY_DN41444_c0_g2_i1	AT2G19810.1	1.40665	2.22976e-06
TRINITY_DN52259_c2_g1_i17	AT2G19880.2	2.40912	2.27504e-12
TRINITY_DN49713_c9_g2_i1	AT2G20050.1	1.29999	3.71821e-06
TRINITY_DN42260_c0_g2_i1	AT2G20340.1	3.42485	3.34912e-14
TRINITY_DN47080_c3_g1_i3	AT2G20370.1	1.50598	2.5833e-08
TRINITY_DN41921_c0_g1_i1	AT2G20520.1	3.01885	2.38477e-17
TRINITY_DN45366_c0_g1_i1	AT2G20560.1	2.04494	1.26537e-11
TRINITY_DN45366_c0_g1_i2	AT2G20560.1	1.85294	1.01547e-05
TRINITY_DN45366_c0_g1_i4	AT2G20560.1	1.60667	7.4834e-07
TRINITY_DN44386_c2_g1_i8	AT2G20680.1	2.06158	8.81589e-15
TRINITY_DN50332_c0_g3_i2	AT2G20680.1	1.29695	3.08266e-05
TRINITY_DN49294_c4_g1_i7	AT2G20760.1	1.57001	5.60951e-09
TRINITY_DN50212_c1_g1_i3	AT2G20780.1	1.70062	4.03131e-08
TRINITY_DN45870_c0_g1_i1	AT2G20810.1	1.63617	5.07785e-12
TRINITY_DN45870_c0_g1_i4	AT2G20810.1	1.40418	4.59419e-10
TRINITY_DN50973_c0_g2_i1	AT2G20825.1	1.33479	9.75089e-05
TRINITY_DN43689_c4_g1_i5	AT2G20930.1	1.18138	1.48972e-06
TRINITY_DN49538_c5_g1_i5	AT2G20990.3	1.07983	0.000230799
TRINITY_DN49904_c0_g1_i4	AT2G21050.1	1.32246	0.00242552
TRINITY_DN48395_c3_g1_i1	AT2G21060.1	1.11463	2.89012e-05
TRINITY_DN58792_c0_g1_i1	AT2G21100.1	1.26116	0.000206799
TRINITY_DN63753_c0_g1_i1	AT2G21300.1	2.14397	2.16441e-09
TRINITY_DN49068_c2_g3_i1	AT2G21320.1	2.1738	0.0258096
TRINITY_DN49208_c4_g2_i3	AT2G21340.1	2.03575	0.00922245
TRINITY_DN45500_c1_g1_i6	AT2G21410.1	2.21291	5.18784e-15
TRINITY_DN42335_c0_g1_i2	AT2G21590.1	1.23116	0.000229345
TRINITY_DN51304_c0_g1_i13	AT2G21600.1	1.42601	4.03366e-09
TRINITY_DN48304_c2_g3_i8	AT2G21600.1	1.22197	0.00319102
TRINITY_DN45126_c6_g1_i4	AT2G21770.1	2.89571	2.21438e-22
TRINITY_DN45126_c6_g1_i2	AT2G21770.1	2.70487	3.4048e-14
TRINITY_DN43425_c7_g5_i1	AT2G21770.1	1.89574	2.70375e-13
TRINITY_DN37415_c0_g1_i2	AT2G21940.4	4.66339	3.72233e-12
TRINITY_DN47681_c3_g1_i1	AT2G21940.4	2.13846	5.74062e-06
TRINITY_DN52460_c0_g1_i20	AT2G22125.1	2.05124	2.05559e-13
TRINITY_DN47371_c1_g1_i7	AT2G22240.1	2.24069	7.12259e-08
TRINITY_DN47371_c1_g1_i1	AT2G22240.1	1.99319	3.25714e-07
TRINITY_DN45523_c0_g1_i3	AT2G22250.2	1.77727	0.00233233
TRINITY_DN52323_c1_g2_i1	AT2G22250.2	1.64297	0.00319032
TRINITY_DN44217_c2_g3_i3	AT2G22480.1	1.55566	3.67432e-09
TRINITY_DN46829_c2_g1_i6	AT2G22500.1	1.1194	0.0229258
TRINITY_DN49166_c6_g4_i1	AT2G22590.1	3.27913	2.6634e-14
TRINITY_DN48445_c4_g2_i3	AT2G22670.4	1.13554	0.0254855
TRINITY_DN47800_c5_g2_i1	AT2G22900.1	3.14273	4.92016e-20
TRINITY_DN47800_c5_g2_i2	AT2G22900.1	2.50988	0.000170279
TRINITY_DN49581_c2_g2_i1	AT2G22980.4	2.30096	4.45745e-08
TRINITY_DN37898_c0_g1_i1	AT2G23260.1	1.38516	0.0028985
TRINITY_DN44235_c0_g3_i6	AT2G23360.1	2.40814	1.33511e-07
TRINITY_DN44235_c0_g4_i3	AT2G23360.1	2.38746	6.67026e-14
TRINITY_DN50145_c0_g1_i3	AT2G23450.2	1.00859	0.000729359
TRINITY_DN51202_c7_g3_i1	AT2G23620.1	3.67043	9.587e-09
TRINITY_DN42008_c0_g2_i1	AT2G23690.1	2.02943	0.00126603
TRINITY_DN45677_c5_g3_i1	AT2G23790.1	1.26113	0.000264122
TRINITY_DN47747_c10_g2_i1	AT2G23910.1	1.55825	2.22988e-07
TRINITY_DN43461_c6_g1_i1	AT2G24260.1	2.38264	4.25668e-10
TRINITY_DN45334_c12_g1_i3	AT2G24270.4	1.38128	1.12951e-07
TRINITY_DN51509_c1_g3_i1	AT2G24300.2	1.26714	1.41192e-05
TRINITY_DN44117_c5_g5_i1	AT2G24390.1	1.22538	0.0340649
TRINITY_DN47751_c4_g4_i1	AT2G24400.1	1.27978	0.0152995
TRINITY_DN51811_c2_g1_i4	AT2G24420.1	1.90917	0.000195254
TRINITY_DN47667_c10_g1_i6	AT2G25220.2	2.54768	2.63883e-10
TRINITY_DN47667_c10_g1_i2	AT2G25220.2	2.2113	5.29426e-07
TRINITY_DN50134_c0_g1_i4	AT2G25290.1	1.09232	2.60945e-05
TRINITY_DN45255_c1_g2_i9	AT2G25310.1	1.27991	5.65132e-06
TRINITY_DN45255_c1_g2_i2	AT2G25310.1	1.10039	6.87294e-05
TRINITY_DN51854_c3_g1_i28	AT2G25530.1	1.54257	6.29465e-08
TRINITY_DN51124_c4_g4_i5	AT2G25610.1	1.34385	3.58217e-07
TRINITY_DN51124_c4_g4_i4	AT2G25610.1	1.21606	2.12942e-06
TRINITY_DN47725_c3_g1_i1	AT2G25737.1	3.30468	3.63145e-16
TRINITY_DN50648_c1_g1_i8	AT2G25737.1	1.59034	6.78725e-08
TRINITY_DN53696_c6_g1_i8	AT2G25737.1	1.16898	0.0269447
TRINITY_DN48420_c6_g4_i3	AT2G25800.1	1.21944	5.79828e-06
TRINITY_DN47099_c2_g2_i6	AT2G26100.1	1.07498	1.5528e-05
TRINITY_DN52329_c1_g2_i4	AT2G26250.1	2.01193	3.87625e-14
TRINITY_DN48961_c1_g2_i1	AT2G26260.1	1.56399	3.93728e-07
TRINITY_DN48206_c0_g2_i5	AT2G26330.1	1.26135	8.12014e-06
TRINITY_DN40521_c0_g1_i1	AT2G26560.1	1.03539	0.000151303
TRINITY_DN45703_c3_g1_i1	AT2G26640.1	6.13211	1.53249e-24
TRINITY_DN43125_c1_g6_i1	AT2G26640.1	5.43995	4.62526e-33
TRINITY_DN43125_c1_g1_i5	AT2G26640.1	3.72007	1.21919e-07
TRINITY_DN43125_c1_g1_i6	AT2G26640.1	2.6122	2.14333e-17
TRINITY_DN46868_c3_g1_i2	AT2G26690.1	1.96765	6.2764e-13
TRINITY_DN52100_c3_g3_i1	AT2G26730.1	3.76361	3.52913e-16
TRINITY_DN42468_c0_g2_i2	AT2G26730.1	1.90334	1.62903e-06
TRINITY_DN42468_c0_g1_i2	AT2G26730.1	1.5913	5.94633e-06
TRINITY_DN45260_c3_g1_i2	AT2G26770.1	1.15928	0.00075355
TRINITY_DN44894_c3_g1_i4	AT2G26800.2	3.09939	9.09411e-06
TRINITY_DN53131_c3_g1_i11	AT2G26800.2	2.52892	2.54453e-07
TRINITY_DN53131_c3_g1_i9	AT2G26800.2	2.00976	2.05395e-07
TRINITY_DN47094_c2_g1_i4	AT2G26910.1	1.8718	4.49571e-12
TRINITY_DN47571_c3_g7_i4	AT2G27060.1	1.42823	9.17871e-05
TRINITY_DN42780_c0_g1_i1	AT2G27080.1	1.47961	0.00087622
TRINITY_DN37110_c0_g1_i2	AT2G27140.1	1.40889	0.000411407
TRINITY_DN44348_c3_g2_i3	AT2G27450.2	1.04494	0.000175239
TRINITY_DN43939_c3_g7_i3	AT2G27510.1	3.65296	1.88676e-19
TRINITY_DN41841_c0_g2_i1	AT2G27830.1	1.13906	0.00095883
TRINITY_DN46321_c2_g1_i3	AT2G27880.1	1.67833	1.93585e-07
TRINITY_DN38989_c0_g2_i1	AT2G28100.1	5.21615	6.14177e-23
TRINITY_DN48311_c6_g3_i16	AT2G28305.1	1.09143	0.000252773
TRINITY_DN44695_c1_g2_i4	AT2G28315.1	3.87792	1.93774e-05
TRINITY_DN44238_c2_g2_i1	AT2G28380.1	1.43575	1.65832e-05
TRINITY_DN50770_c1_g2_i2	AT2G28510.1	1.09237	0.0025239
TRINITY_DN50916_c1_g1_i1	AT2G28630.1	3.36983	2.53305e-16
TRINITY_DN39328_c0_g1_i1	AT2G28790.1	1.57532	3.20581e-05
TRINITY_DN48044_c2_g1_i3	AT2G28900.1	1.22869	4.39176e-05
TRINITY_DN45875_c1_g1_i5	AT2G29090.1	1.56383	0.0024147
TRINITY_DN46449_c2_g2_i1	AT2G29420.1	3.07248	0.000218172
TRINITY_DN61815_c0_g1_i1	AT2G29660.1	2.75125	1.69858e-05
TRINITY_DN43714_c4_g2_i1	AT2G29700.1	1.37844	2.26323e-07
TRINITY_DN52043_c4_g1_i7	AT2G29960.1	1.35416	0.0108071
TRINITY_DN48207_c5_g1_i1	AT2G29980.1	3.797	1.32322e-14
TRINITY_DN48207_c5_g1_i10	AT2G29980.1	3.27069	1.79481e-05
TRINITY_DN40715_c0_g1_i1	AT2G30080.1	1.83172	2.00567e-10
TRINITY_DN49174_c1_g2_i1	AT2G30200.1	1.49869	2.9319e-08
TRINITY_DN42467_c1_g1_i1	AT2G30220.1	5.12176	1.41101e-11
TRINITY_DN49007_c1_g4_i1	AT2G30300.1	1.86746	5.24514e-14
TRINITY_DN49104_c3_g1_i2	AT2G30490.1	3.66811	1.86877e-20
TRINITY_DN49104_c3_g1_i3	AT2G30490.1	3.22221	1.07208e-23
TRINITY_DN49104_c3_g3_i1	AT2G30490.1	1.64081	6.2306e-05
TRINITY_DN47118_c7_g1_i4	AT2G30520.1	1.61345	1.41976e-05
TRINITY_DN47118_c7_g1_i2	AT2G30520.1	1.60467	5.1506e-05
TRINITY_DN47118_c7_g1_i3	AT2G30520.1	1.33446	0.000402233
TRINITY_DN46869_c4_g1_i1	AT2G30550.2	1.3493	2.32342e-05
TRINITY_DN50864_c5_g2_i11	AT2G30580.1	1.48282	3.16642e-07
TRINITY_DN50114_c0_g2_i3	AT2G31180.1	1.50316	7.40255e-07
TRINITY_DN44986_c3_g1_i3	AT2G31560.1	1.40092	0.00046501
TRINITY_DN44986_c3_g1_i5	AT2G31560.1	1.23596	0.0159646
TRINITY_DN49268_c7_g4_i7	AT2G31610.1	1.02968	0.0057441
TRINITY_DN44582_c4_g3_i1	AT2G31670.1	2.4802	4.57995e-15
TRINITY_DN44690_c2_g2_i2	AT2G31680.1	2.55897	5.58554e-13
TRINITY_DN44690_c2_g11_i1	AT2G31680.1	1.84569	3.6351e-11
TRINITY_DN9910_c0_g1_i1	AT2G31790.1	1.5923	0.00758887
TRINITY_DN52726_c1_g2_i1	AT2G31940.1	4.62246	4.90466e-15
TRINITY_DN51202_c5_g1_i1	AT2G31940.1	2.5657	2.91626e-06
TRINITY_DN48687_c9_g1_i3	AT2G32060.1	1.64362	6.27403e-08
TRINITY_DN50077_c5_g4_i1	AT2G32060.1	1.14272	7.43381e-05
TRINITY_DN48773_c3_g2_i5	AT2G32150.1	1.3946	0.00049139
TRINITY_DN37727_c0_g1_i1	AT2G32440.1	1.33299	0.000960986
TRINITY_DN45117_c2_g1_i25	AT2G32500.1	1.82279	0.00418222
TRINITY_DN45117_c2_g1_i16	AT2G32500.1	1.20878	0.00272023
TRINITY_DN44603_c2_g2_i1	AT2G32520.1	1.39559	2.04899e-05
TRINITY_DN53946_c6_g2_i1	AT2G32700.7	1.50863	0.000206358
TRINITY_DN45747_c5_g3_i8	AT2G32720.1	2.24867	1.79132e-14
TRINITY_DN49554_c5_g2_i3	AT2G32720.1	1.27195	1.06292e-06
TRINITY_DN45747_c5_g3_i6	AT2G32720.1	1.01418	7.99656e-05
TRINITY_DN58690_c0_g1_i1	AT2G32830.1	1.4853	0.00612516
TRINITY_DN39298_c0_g1_i3	AT2G33310.2	1.13732	0.000145424
TRINITY_DN44061_c4_g3_i6	AT2G33380.1	2.09198	1.71118e-05
TRINITY_DN31185_c0_g1_i1	AT2G33380.1	1.43708	4.09912e-05
TRINITY_DN53778_c1_g1_i2	AT2G33385.2	2.6784	2.07447e-06
TRINITY_DN51531_c0_g1_i12	AT2G33470.1	1.55764	2.26919e-10
TRINITY_DN53095_c3_g2_i2	AT2G33570.1	4.85601	3.36007e-21
TRINITY_DN50863_c5_g1_i12	AT2G33570.1	4.38055	8.82431e-19
TRINITY_DN50863_c5_g1_i6	AT2G33570.1	4.06337	5.98874e-15
TRINITY_DN51745_c0_g1_i19	AT2G33640.1	2.15638	6.69722e-14
TRINITY_DN51745_c0_g1_i2	AT2G33640.1	1.59061	7.37836e-10
TRINITY_DN45869_c9_g1_i2	AT2G34060.1	2.23688	0.000373726
TRINITY_DN45869_c9_g1_i1	AT2G34060.1	1.97491	0.000779183
TRINITY_DN46455_c0_g2_i1	AT2G34190.1	1.61443	0.00902647
TRINITY_DN46455_c0_g1_i8	AT2G34190.1	1.16801	0.00378371
TRINITY_DN51005_c2_g1_i3	AT2G34510.1	2.25648	5.84914e-12
TRINITY_DN41715_c0_g2_i2	AT2G34520.1	2.0472	0.001924
TRINITY_DN47554_c0_g1_i5	AT2G34590.1	1.1133	3.59367e-05
TRINITY_DN48098_c2_g1_i5	AT2G34630.2	1.36494	0.0204677
TRINITY_DN48098_c2_g1_i2	AT2G34630.2	1.15538	0.00846394
TRINITY_DN47811_c5_g4_i3	AT2G34650.1	1.87904	3.63463e-10
TRINITY_DN52482_c0_g1_i1	AT2G34680.1	1.08274	8.21433e-05
TRINITY_DN41154_c0_g1_i2	AT2G34700.1	4.86957	1.79367e-21
TRINITY_DN44675_c3_g1_i9	AT2G34770.1	3.36633	6.41025e-17
TRINITY_DN53000_c3_g1_i1	AT2G34790.1	3.4832	1.49989e-08
TRINITY_DN51675_c0_g2_i3	AT2G34930.1	1.11555	0.00564515
TRINITY_DN50057_c2_g6_i3	AT2G35100.1	1.62392	7.51874e-08
TRINITY_DN44281_c1_g2_i1	AT2G35290.1	1.34483	0.000347464
TRINITY_DN46803_c0_g2_i3	AT2G35470.1	1.75786	8.30763e-09
TRINITY_DN45223_c1_g3_i1	AT2G35620.1	1.67029	1.80797e-11
TRINITY_DN45223_c1_g3_i2	AT2G35620.1	1.25228	1.48091e-07
TRINITY_DN46769_c0_g1_i15	AT2G35680.1	2.47691	0.0142083
TRINITY_DN46769_c0_g1_i8	AT2G35680.1	1.46032	2.25642e-08
TRINITY_DN43543_c0_g1_i4	AT2G35680.1	1.39301	5.51113e-07
TRINITY_DN43501_c0_g1_i2	AT2G35760.1	1.51841	0.00354873
TRINITY_DN48995_c0_g1_i7	AT2G35860.1	4.42774	1.84306e-14
TRINITY_DN48995_c0_g1_i1	AT2G35860.1	3.67631	4.11628e-16
TRINITY_DN48995_c0_g1_i5	AT2G35860.1	3.28971	4.22965e-13
TRINITY_DN46742_c7_g4_i1	AT2G35930.1	1.80657	8.24114e-05
TRINITY_DN42166_c0_g3_i1	AT2G36200.2	2.74399	1.21973e-05
TRINITY_DN42683_c0_g4_i1	AT2G36290.1	1.10577	4.51925e-05
TRINITY_DN48192_c4_g2_i1	AT2G36460.1	1.68663	1.23888e-08
TRINITY_DN2107_c0_g1_i1	AT2G36570.1	3.15139	4.51711e-12
TRINITY_DN43941_c1_g2_i3	AT2G36670.1	1.3093	7.69288e-08
TRINITY_DN51156_c0_g1_i2	AT2G36830.1	4.23961	0.000549352
TRINITY_DN51156_c0_g1_i1	AT2G36830.1	4.20128	4.10286e-18
TRINITY_DN51156_c0_g1_i3	AT2G36830.1	2.34795	1.696e-12
TRINITY_DN51156_c0_g1_i5	AT2G36830.1	1.90878	1.86338e-08
TRINITY_DN53820_c5_g2_i3	AT2G36870.1	2.82043	2.80191e-18
TRINITY_DN47405_c1_g3_i1	AT2G36880.1	3.01971	5.41854e-18
TRINITY_DN47405_c1_g1_i8	AT2G36880.1	1.68248	0.00660217
TRINITY_DN52758_c0_g2_i6	AT2G36900.1	1.63941	1.28246e-05
TRINITY_DN53363_c2_g1_i9	AT2G36910.1	2.85681	0.00326156
TRINITY_DN53363_c2_g1_i7	AT2G36910.1	1.91839	1.71835e-12
TRINITY_DN49553_c4_g1_i1	AT2G36950.1	1.00604	0.0160004
TRINITY_DN51234_c2_g1_i4	AT2G37040.1	4.84246	2.02404e-12
TRINITY_DN51234_c2_g1_i1	AT2G37040.1	4.29606	7.54821e-11
TRINITY_DN51234_c2_g3_i1	AT2G37040.1	1.28924	3.18983e-05
TRINITY_DN52114_c2_g2_i1	AT2G37080.1	1.41241	9.30256e-05
TRINITY_DN49615_c1_g1_i3	AT2G37110.1	1.55222	6.69753e-08
TRINITY_DN43392_c5_g1_i1	AT2G37110.1	1.54684	2.46391e-06
TRINITY_DN49615_c1_g1_i2	AT2G37110.1	1.41685	0.0137636
TRINITY_DN50852_c3_g1_i6	AT2G37550.1	1.76272	1.3125e-07
TRINITY_DN50852_c3_g1_i1	AT2G37550.1	1.01391	0.00148164
TRINITY_DN43277_c0_g2_i2	AT2G37580.1	1.00963	1.42123e-05
TRINITY_DN48029_c0_g1_i6	AT2G37700.1	1.21561	0.0273469
TRINITY_DN50323_c1_g1_i2	AT2G37870.1	1.04067	0.00473913
TRINITY_DN46450_c6_g1_i1	AT2G37970.1	2.14006	3.37484e-06
TRINITY_DN47858_c2_g3_i3	AT2G38060.1	1.53265	5.2731e-06
TRINITY_DN39683_c0_g1_i1	AT2G38080.1	4.61328	7.89942e-13
TRINITY_DN44740_c4_g1_i3	AT2G38110.1	2.31108	4.48681e-05
TRINITY_DN44740_c4_g1_i2	AT2G38110.1	1.56465	1.07078e-06
TRINITY_DN44740_c4_g1_i1	AT2G38110.1	1.54746	0.000396027
TRINITY_DN50695_c0_g6_i1	AT2G38120.1	1.62964	8.18317e-07
TRINITY_DN50695_c0_g6_i2	AT2G38120.1	1.42833	0.00646703
TRINITY_DN51597_c1_g1_i10	AT2G38185.4	1.17996	1.63015e-05
TRINITY_DN45146_c0_g1_i1	AT2G38360.1	1.06891	4.66584e-05
TRINITY_DN31007_c0_g1_i1	AT2G38370.1	1.04865	0.0400125
TRINITY_DN53347_c4_g1_i2	AT2G38530.1	7.38335	7.04932e-17
TRINITY_DN45487_c0_g1_i1	AT2G38540.1	2.09423	9.76426e-06
TRINITY_DN45487_c0_g1_i6	AT2G38540.1	1.79571	5.29048e-05
TRINITY_DN45487_c0_g1_i2	AT2G38540.1	1.78249	0.00117814
TRINITY_DN48937_c3_g2_i6	AT2G38610.1	1.01357	3.92098e-05
TRINITY_DN46277_c1_g2_i3	AT2G38700.1	1.97485	0.00417581
TRINITY_DN46335_c1_g1_i3	AT2G38740.1	2.14497	1.36066e-06
TRINITY_DN46335_c1_g1_i17	AT2G38740.1	1.46007	0.0153622
TRINITY_DN42436_c1_g1_i2	AT2G38740.1	1.26115	0.000320338
TRINITY_DN46335_c1_g1_i12	AT2G38740.1	1.18489	0.00108222
TRINITY_DN44658_c7_g4_i1	AT2G38750.1	1.71433	7.552e-05
TRINITY_DN44658_c7_g1_i2	AT2G38750.1	1.58184	2.69467e-08
TRINITY_DN44658_c7_g8_i3	AT2G38750.1	1.23045	9.04236e-05
TRINITY_DN47195_c0_g1_i6	AT2G38760.1	1.42222	2.15248e-05
TRINITY_DN47195_c0_g1_i3	AT2G38760.1	1.25422	2.29898e-05
TRINITY_DN45629_c4_g3_i1	AT2G39020.1	1.58968	0.000153463
TRINITY_DN45629_c4_g2_i1	AT2G39020.1	1.16345	1.93463e-06
TRINITY_DN41880_c0_g1_i1	AT2G39210.1	1.68659	1.30767e-08
TRINITY_DN43634_c1_g2_i3	AT2G39700.1	3.2127	1.10461e-17
TRINITY_DN43634_c1_g4_i1	AT2G39700.1	2.51526	2.06797e-09
TRINITY_DN45674_c4_g1_i1	AT2G39700.1	2.48704	2.94313e-08
TRINITY_DN44448_c0_g1_i9	AT2G39700.1	2.32411	1.52996e-05
TRINITY_DN44448_c0_g1_i3	AT2G39700.1	2.14649	0.000924256
TRINITY_DN43634_c1_g3_i1	AT2G39700.1	1.27308	2.73127e-05
TRINITY_DN49957_c1_g1_i7	AT2G39740.1	2.18502	2.64719e-08
TRINITY_DN45349_c0_g1_i6	AT2G39770.1	2.55417	6.69968e-13
TRINITY_DN45349_c0_g2_i4	AT2G39770.1	1.31995	2.0354e-07
TRINITY_DN51764_c0_g3_i2	AT2G39900.1	2.56454	4.87026e-18
TRINITY_DN52055_c7_g1_i3	AT2G40270.1	2.01877	1.53706e-07
TRINITY_DN39150_c0_g2_i1	AT2G40480.1	1.51994	1.98058e-06
TRINITY_DN39150_c0_g1_i1	AT2G40480.1	1.41538	0.0168783
TRINITY_DN46583_c1_g1_i4	AT2G40540.1	3.03502	4.02185e-25
TRINITY_DN43768_c6_g1_i11	AT2G40540.1	2.31675	1.46417e-05
TRINITY_DN43768_c6_g1_i7	AT2G40540.1	1.91898	1.91569e-06
TRINITY_DN51085_c2_g2_i5	AT2G40550.1	2.05889	1.00697e-06
TRINITY_DN43527_c7_g1_i1	AT2G40610.1	1.39223	0.00127939
TRINITY_DN43358_c0_g1_i8	AT2G40820.1	1.81311	0.000424123
TRINITY_DN50243_c1_g1_i7	AT2G40890.1	2.10295	3.04936e-12
TRINITY_DN67305_c0_g1_i1	AT2G40980.1	1.28704	0.0006217
TRINITY_DN1702_c0_g1_i2	AT2G41200.1	1.87225	0.00129411
TRINITY_DN43691_c8_g1_i2	AT2G41250.1	1.40422	0.000737403
TRINITY_DN41756_c0_g1_i1	AT2G41475.1	1.04477	0.000886548
TRINITY_DN53431_c1_g1_i11	AT2G41490.1	1.24904	0.00233475
TRINITY_DN51918_c0_g3_i3	AT2G41610.1	3.72034	3.54357e-06
TRINITY_DN54250_c0_g1_i1	AT2G41660.1	2.53975	3.73839e-06
TRINITY_DN50553_c4_g1_i2	AT2G41710.3	1.5218	2.58008e-07
TRINITY_DN44110_c0_g3_i4	AT2G41770.1	1.46376	2.64879e-05
TRINITY_DN44110_c0_g3_i5	AT2G41770.1	1.21224	0.0131891
TRINITY_DN43027_c4_g1_i20	AT2G41800.1	1.91611	2.07351e-09
TRINITY_DN43248_c5_g3_i1	AT2G41820.1	1.97768	1.39801e-08
TRINITY_DN40816_c0_g3_i1	AT2G41940.1	1.30858	0.0136018
TRINITY_DN28741_c0_g1_i2	AT2G42110.1	2.62476	2.34996e-05
TRINITY_DN53466_c3_g1_i4	AT2G42210.2	1.60128	0.0117869
TRINITY_DN49160_c1_g3_i6	AT2G42250.1	1.08382	0.00364951
TRINITY_DN46716_c0_g1_i2	AT2G42320.1	3.09152	8.92372e-26
TRINITY_DN45761_c2_g1_i10	AT2G42570.1	1.34487	0.00206486
TRINITY_DN45761_c2_g1_i9	AT2G42570.1	1.29671	0.00578455
TRINITY_DN52327_c1_g1_i1	AT2G42590.3	2.11631	2.07058e-05
TRINITY_DN48927_c0_g2_i4	AT2G42590.3	1.91157	4.6123e-11
TRINITY_DN48927_c0_g2_i10	AT2G42590.3	1.85512	1.20655e-08
TRINITY_DN48927_c0_g2_i1	AT2G42590.3	1.70874	4.03481e-06
TRINITY_DN51912_c7_g2_i1	AT2G43020.1	1.70259	1.71549e-07
TRINITY_DN44934_c3_g1_i2	AT2G43040.1	1.3476	0.000324002
TRINITY_DN41649_c0_g1_i4	AT2G43110.1	1.35072	1.7129e-07
TRINITY_DN44027_c3_g4_i1	AT2G43120.1	3.91427	2.88159e-07
TRINITY_DN44027_c3_g3_i2	AT2G43120.1	1.54275	3.19202e-05
TRINITY_DN44989_c5_g3_i2	AT2G43240.1	1.11981	2.06209e-06
TRINITY_DN46050_c3_g2_i1	AT2G43290.1	1.27451	2.2685e-05
TRINITY_DN47018_c1_g1_i5	AT2G43330.1	1.67376	0.00942098
TRINITY_DN51921_c2_g3_i1	AT2G43790.1	1.06389	0.0378846
TRINITY_DN52288_c2_g1_i9	AT2G43850.1	1.18367	0.000250322
TRINITY_DN49988_c7_g3_i1	AT2G44060.1	1.33846	9.31484e-08
TRINITY_DN53536_c0_g1_i6	AT2G44160.1	3.88676	8.14753e-10
TRINITY_DN44065_c2_g2_i7	AT2G44160.1	2.92904	2.08072e-21
TRINITY_DN44065_c2_g2_i2	AT2G44160.1	1.40022	3.13595e-06
TRINITY_DN52055_c9_g1_i2	AT2G44260.2	1.87076	1.4857e-07
TRINITY_DN52297_c0_g1_i1	AT2G44300.1	2.85995	1.83644e-14
TRINITY_DN43333_c3_g5_i3	AT2G44350.2	2.3382	2.05273e-06
TRINITY_DN46478_c0_g1_i12	AT2G44480.1	3.2369	1.36695e-07
TRINITY_DN46478_c0_g1_i4	AT2G44480.1	1.53096	0.00892283
TRINITY_DN42629_c0_g1_i1	AT2G44600.1	1.22167	1.92479e-06
TRINITY_DN41502_c0_g1_i1	AT2G44940.1	3.64952	1.78931e-13
TRINITY_DN48140_c4_g1_i4	AT2G44990.1	2.07225	0.0018359
TRINITY_DN44440_c1_g1_i16	AT2G45010.1	1.30131	3.26595e-08
TRINITY_DN48716_c1_g1_i10	AT2G45140.1	1.11764	0.00196734
TRINITY_DN48825_c3_g4_i9	AT2G45180.1	10.7504	2.91675e-41
TRINITY_DN48825_c3_g4_i4	AT2G45180.1	6.90063	8.85057e-16
TRINITY_DN47003_c1_g1_i7	AT2G45190.1	3.00078	6.38407e-07
TRINITY_DN47003_c1_g1_i6	AT2G45190.1	2.10922	1.5444e-08
TRINITY_DN52940_c13_g1_i3	AT2G45200.2	1.04161	0.0013352
TRINITY_DN48100_c0_g2_i2	AT2G45300.1	2.59581	4.54891e-12
TRINITY_DN48100_c0_g1_i4	AT2G45300.1	2.12644	2.54254e-14
TRINITY_DN48100_c0_g2_i1	AT2G45300.1	2.08151	5.25526e-14
TRINITY_DN46748_c8_g1_i1	AT2G45360.1	1.10448	0.0161738
TRINITY_DN42941_c1_g4_i2	AT2G45460.3	1.60184	7.65886e-06
TRINITY_DN45586_c6_g1_i1	AT2G45470.1	4.54112	7.63295e-20
TRINITY_DN53679_c1_g1_i16	AT2G45540.2	2.10726	1.62881e-11
TRINITY_DN44430_c5_g4_i1	AT2G45550.1	2.70655	5.18511e-07
TRINITY_DN54084_c50_g2_i1	AT2G45550.1	2.02173	4.98154e-07
TRINITY_DN54084_c50_g2_i3	AT2G45550.1	1.86834	9.75356e-13
TRINITY_DN42953_c1_g1_i1	AT2G45570.1	3.37438	4.0072e-08
TRINITY_DN44289_c2_g4_i4	AT2G45570.1	2.18677	4.21515e-05
TRINITY_DN44289_c2_g2_i3	AT2G45570.1	1.85149	0.000262029
TRINITY_DN44289_c2_g4_i1	AT2G45570.1	1.34457	0.00227779
TRINITY_DN44289_c2_g2_i1	AT2G45570.1	1.08523	4.36709e-05
TRINITY_DN46265_c0_g1_i1	AT2G45580.1	2.04967	8.5098e-10
TRINITY_DN43894_c8_g2_i7	AT2G45590.1	2.56012	1.51395e-05
TRINITY_DN43016_c0_g1_i1	AT2G45600.1	2.1946	2.51402e-09
TRINITY_DN42852_c0_g1_i3	AT2G45660.1	2.02175	0.0115258
TRINITY_DN42852_c0_g1_i11	AT2G45660.1	1.91488	0.000747419
TRINITY_DN42852_c0_g1_i9	AT2G45660.1	1.81379	0.00250587
TRINITY_DN42852_c0_g1_i12	AT2G45660.1	1.67842	0.000321153
TRINITY_DN42852_c0_g1_i5	AT2G45660.1	1.60977	0.000673402
TRINITY_DN42852_c0_g1_i6	AT2G45660.1	1.16405	0.0398888
TRINITY_DN50258_c0_g1_i2	AT2G45680.1	1.79968	1.38216e-06
TRINITY_DN53735_c1_g1_i3	AT2G45790.1	1.49175	2.88954e-09
TRINITY_DN48694_c2_g2_i3	AT2G45970.1	4.16085	8.75275e-14
TRINITY_DN48694_c2_g2_i1	AT2G45970.1	3.71802	8.42134e-07
TRINITY_DN42820_c1_g2_i2	AT2G46000.1	2.2741	4.37579e-08
TRINITY_DN49289_c1_g2_i3	AT2G46170.1	1.18759	0.00321108
TRINITY_DN49289_c1_g3_i1	AT2G46170.1	1.14294	2.77359e-05
TRINITY_DN43743_c0_g1_i1	AT2G46210.1	3.95914	4.42773e-15
TRINITY_DN47046_c0_g4_i1	AT2G46210.1	3.83882	1.01337e-22
TRINITY_DN43743_c0_g5_i1	AT2G46210.1	2.30658	3.66583e-07
TRINITY_DN43743_c0_g4_i1	AT2G46210.1	1.66812	2.24413e-06
TRINITY_DN50079_c13_g1_i5	AT2G46580.1	4.21277	8.05484e-17
TRINITY_DN44431_c0_g1_i2	AT2G46620.1	1.6997	3.70052e-07
TRINITY_DN46201_c1_g1_i4	AT2G46710.1	1.03117	0.00688013
TRINITY_DN41840_c0_g3_i1	AT2G46740.1	2.1061	9.06276e-06
TRINITY_DN44703_c0_g4_i1	AT2G46800.1	1.11996	1.81866e-05
TRINITY_DN46721_c1_g1_i5	AT2G46830.1	2.26073	0.0127693
TRINITY_DN44835_c0_g1_i10	AT2G46860.1	1.85538	6.22943e-09
TRINITY_DN48015_c1_g1_i1	AT2G46870.1	2.88475	8.68916e-06
TRINITY_DN46585_c8_g1_i1	AT2G46870.1	1.16797	0.00256022
TRINITY_DN53359_c0_g1_i2	AT2G47070.1	2.31576	2.94344e-16
TRINITY_DN53359_c0_g1_i7	AT2G47070.1	1.77305	1.0017e-11
TRINITY_DN47912_c5_g1_i2	AT2G47115.1	1.5188	4.3326e-07
TRINITY_DN50004_c2_g2_i5	AT2G47115.1	1.10774	3.93681e-06
TRINITY_DN50653_c2_g4_i1	AT2G47160.2	1.54796	2.17606e-06
TRINITY_DN49654_c0_g3_i4	AT2G47180.1	3.21381	6.84223e-08
TRINITY_DN2574_c0_g1_i1	AT2G47180.1	2.3779	3.56369e-05
TRINITY_DN48551_c0_g2_i2	AT2G47440.1	2.34375	6.08073e-06
TRINITY_DN48551_c0_g1_i1	AT2G47440.1	1.78946	0.000370852
TRINITY_DN39724_c0_g1_i1	AT2G47460.1	3.9939	8.61277e-18
TRINITY_DN39724_c0_g1_i2	AT2G47460.1	1.80179	0.00668631
TRINITY_DN44497_c1_g1_i3	AT2G47590.1	2.65267	8.64022e-15
TRINITY_DN51946_c5_g1_i1	AT2G47680.1	1.42845	9.98512e-05
TRINITY_DN51044_c5_g1_i1	AT2G47970.1	1.34345	0.000597661
TRINITY_DN51044_c5_g1_i2	AT2G47970.1	1.13674	0.000249257
TRINITY_DN50051_c0_g2_i16	AT2G48020.2	3.27446	2.98975e-07
TRINITY_DN49463_c1_g1_i3	AT2G48020.2	1.90044	6.23424e-10
TRINITY_DN48854_c4_g1_i5	AT3G01060.1	1.1643	0.00461219
TRINITY_DN48427_c0_g1_i11	AT3G01120.1	1.07635	0.000375567
TRINITY_DN49358_c1_g1_i4	AT3G01490.1	1.83156	8.2196e-12
TRINITY_DN49358_c1_g1_i1	AT3G01490.1	1.81923	7.63457e-11
TRINITY_DN47169_c2_g1_i1	AT3G01570.1	2.21604	0.0033526
TRINITY_DN47182_c1_g1_i8	AT3G01680.1	2.55227	5.50009e-19
TRINITY_DN47182_c1_g1_i4	AT3G01680.1	2.51796	5.28674e-16
TRINITY_DN49793_c0_g1_i3	AT3G01680.1	2.06387	7.14752e-11
TRINITY_DN47567_c0_g2_i4	AT3G01720.1	1.50223	6.9947e-07
TRINITY_DN20208_c0_g1_i1	AT3G01900.1	1.81586	0.00312583
TRINITY_DN49207_c0_g2_i1	AT3G01930.2	1.7763	3.15528e-09
TRINITY_DN49207_c0_g1_i12	AT3G01930.2	1.45919	1.94222e-06
TRINITY_DN49384_c6_g1_i5	AT3G02040.1	2.65528	3.85544e-12
TRINITY_DN49384_c6_g2_i4	AT3G02040.1	1.92483	3.72191e-07
TRINITY_DN13885_c0_g1_i1	AT3G02100.1	1.15257	0.000713555
TRINITY_DN49557_c2_g2_i4	AT3G02110.1	1.60958	2.70185e-07
TRINITY_DN41638_c0_g1_i4	AT3G02170.1	1.6544	4.04005e-09
TRINITY_DN51175_c3_g1_i3	AT3G02210.1	2.0916	2.14723e-09
TRINITY_DN46755_c2_g4_i1	AT3G02250.1	3.53488	5.58859e-14
TRINITY_DN46755_c2_g6_i1	AT3G02250.1	2.16502	7.00701e-08
TRINITY_DN46966_c3_g3_i4	AT3G02350.1	1.60099	7.89706e-12
TRINITY_DN49263_c2_g1_i1	AT3G02360.2	1.18049	2.45091e-06
TRINITY_DN11711_c0_g1_i1	AT3G02380.1	1.90673	0.000813911
TRINITY_DN53460_c1_g2_i1	AT3G02580.1	1.39741	1.102e-05
TRINITY_DN43481_c0_g2_i2	AT3G02630.1	1.35228	2.533e-05
TRINITY_DN43481_c0_g2_i3	AT3G02630.1	1.33027	9.48391e-05
TRINITY_DN48317_c4_g4_i2	AT3G02700.1	1.98524	6.60051e-12
TRINITY_DN51329_c0_g1_i1	AT3G02740.1	1.11158	0.00112067
TRINITY_DN45666_c0_g1_i10	AT3G02870.1	1.614	1.96937e-07
TRINITY_DN45666_c0_g1_i1	AT3G02870.1	1.15317	1.9617e-05
TRINITY_DN49446_c9_g1_i3	AT3G02880.1	2.23213	1.26674e-10
TRINITY_DN53345_c1_g3_i1	AT3G03050.1	1.43363	9.60273e-05
TRINITY_DN53345_c1_g1_i2	AT3G03050.1	1.26081	3.48138e-07
TRINITY_DN47136_c7_g1_i4	AT3G03190.1	6.2768	2.05195e-15
TRINITY_DN47136_c7_g1_i2	AT3G03190.1	6.03754	8.04978e-16
TRINITY_DN47136_c7_g1_i3	AT3G03190.1	5.43081	4.14791e-28
TRINITY_DN47244_c0_g5_i1	AT3G03210.1	1.0979	0.0212678
TRINITY_DN47468_c1_g1_i9	AT3G03220.1	2.13022	2.59518e-07
TRINITY_DN47468_c1_g1_i5	AT3G03220.1	1.0447	0.0103607
TRINITY_DN52732_c0_g1_i1	AT3G03300.1	1.58411	0.000773559
TRINITY_DN52732_c0_g1_i5	AT3G03300.1	1.56783	0.000481625
TRINITY_DN52732_c0_g2_i4	AT3G03300.1	1.34143	3.86805e-06
TRINITY_DN53902_c0_g1_i10	AT3G03310.1	1.38995	4.40884e-06
TRINITY_DN51934_c0_g1_i7	AT3G03450.1	1.08917	0.000293309
TRINITY_DN42349_c0_g1_i1	AT3G03520.1	2.6264	1.53332e-10
TRINITY_DN42761_c6_g1_i2	AT3G03620.1	2.47381	1.77127e-11
TRINITY_DN44704_c2_g1_i3	AT3G03620.1	1.57525	2.83143e-09
TRINITY_DN39011_c0_g1_i1	AT3G03690.1	1.18068	0.00229997
TRINITY_DN45606_c4_g3_i1	AT3G03740.1	1.05024	3.25161e-05
TRINITY_DN41469_c0_g3_i1	AT3G03770.1	1.45756	5.27973e-06
TRINITY_DN43918_c4_g1_i2	AT3G03800.1	2.29098	6.12213e-15
TRINITY_DN39004_c0_g1_i1	AT3G03820.1	2.88925	0.00137889
TRINITY_DN52473_c9_g4_i4	AT3G04120.1	1.53	1.21379e-08
TRINITY_DN48707_c3_g1_i6	AT3G04240.1	1.38703	9.51694e-06
TRINITY_DN53001_c0_g2_i8	AT3G04470.1	1.5145	1.39332e-08
TRINITY_DN40508_c0_g1_i1	AT3G04720.1	2.72435	2.94781e-05
TRINITY_DN40508_c0_g1_i3	AT3G04720.1	1.40985	1.42607e-05
TRINITY_DN48015_c0_g1_i12	AT3G04730.1	1.28325	6.21178e-06
TRINITY_DN45929_c3_g1_i5	AT3G04910.1	2.9639	3.1663e-10
TRINITY_DN49637_c0_g1_i13	AT3G05010.1	1.28629	7.94674e-07
TRINITY_DN49637_c0_g1_i5	AT3G05010.1	1.00654	6.82704e-05
TRINITY_DN46246_c2_g2_i2	AT3G05020.1	1.90266	2.24105e-06
TRINITY_DN49463_c1_g1_i9	AT3G05150.1	1.73402	7.3849e-07
TRINITY_DN48866_c3_g1_i11	AT3G05190.1	1.45532	0.000311285
TRINITY_DN46057_c0_g7_i2	AT3G05200.1	1.42124	5.6379e-05
TRINITY_DN46057_c0_g7_i1	AT3G05200.1	1.19331	0.00246203
TRINITY_DN48253_c9_g1_i6	AT3G05290.1	1.75257	6.3396e-08
TRINITY_DN50218_c5_g1_i3	AT3G05470.1	3.94672	3.19725e-13
TRINITY_DN51087_c6_g1_i1	AT3G05640.1	1.64343	3.47412e-07
TRINITY_DN43207_c2_g2_i1	AT3G05660.1	1.39888	3.6924e-05
TRINITY_DN50792_c1_g1_i6	AT3G05710.2	1.07232	0.00063349
TRINITY_DN46022_c9_g2_i5	AT3G05890.1	2.05184	4.12669e-09
TRINITY_DN29803_c0_g1_i1	AT3G05950.1	2.63758	2.44416e-16
TRINITY_DN53110_c9_g1_i2	AT3G05975.1	2.49321	3.83069e-18
TRINITY_DN50035_c7_g1_i5	AT3G06060.1	1.1128	0.0024001
TRINITY_DN46189_c2_g4_i3	AT3G06080.2	1.49699	9.8553e-05
TRINITY_DN49447_c2_g1_i5	AT3G06130.1	2.26206	1.58585e-10
TRINITY_DN49447_c2_g1_i3	AT3G06130.1	2.24572	1.28046e-06
TRINITY_DN49096_c0_g1_i9	AT3G06350.1	4.24785	2.52409e-24
TRINITY_DN49096_c0_g1_i15	AT3G06350.1	3.74513	5.42341e-21
TRINITY_DN49096_c0_g1_i1	AT3G06350.1	1.47209	1.55954e-09
TRINITY_DN41950_c0_g1_i2	AT3G06440.1	1.12382	0.000116938
TRINITY_DN42544_c0_g2_i3	AT3G06470.1	4.2736	4.62549e-14
TRINITY_DN42544_c0_g2_i1	AT3G06470.1	1.8455	4.17994e-05
TRINITY_DN40638_c0_g1_i1	AT3G06470.1	1.59363	4.0169e-09
TRINITY_DN49348_c2_g1_i3	AT3G06550.2	2.03514	5.51826e-09
TRINITY_DN48830_c0_g1_i18	AT3G06620.1	1.0502	0.000528007
TRINITY_DN53147_c0_g1_i9	AT3G06650.1	2.8125	3.76406e-12
TRINITY_DN53114_c0_g3_i1	AT3G06690.1	1.38608	0.000327416
TRINITY_DN53114_c0_g3_i4	AT3G06690.1	1.0682	0.00610795
TRINITY_DN46087_c3_g1_i4	AT3G06720.1	1.67036	0.000292748
TRINITY_DN48260_c0_g4_i2	AT3G06740.1	1.72099	1.03899e-08
TRINITY_DN52021_c4_g1_i5	AT3G06770.2	3.73408	3.00852e-11
TRINITY_DN51848_c2_g1_i5	AT3G06868.1	1.83404	0.000378876
TRINITY_DN47539_c0_g1_i3	AT3G06880.2	1.33388	2.76968e-05
TRINITY_DN52726_c1_g3_i2	AT3G07090.1	3.05388	8.18899e-06
TRINITY_DN47422_c3_g1_i2	AT3G07090.1	1.68296	1.62041e-11
TRINITY_DN52726_c1_g3_i13	AT3G07090.1	1.61916	2.35974e-08
TRINITY_DN51797_c2_g1_i2	AT3G07210.1	2.31777	3.26756e-06
TRINITY_DN41720_c0_g1_i3	AT3G07250.1	3.76151	1.24938e-05
TRINITY_DN47589_c0_g1_i11	AT3G07320.1	3.25523	2.53505e-22
TRINITY_DN48467_c3_g1_i2	AT3G07330.1	1.55833	5.04692e-09
TRINITY_DN51571_c2_g1_i4	AT3G07340.1	1.81657	2.10524e-05
TRINITY_DN48190_c2_g1_i5	AT3G07360.1	1.20536	0.000939129
TRINITY_DN41935_c0_g1_i1	AT3G07390.1	1.39588	3.18315e-07
TRINITY_DN8923_c0_g1_i1	AT3G07420.1	1.26588	0.00018767
TRINITY_DN49774_c4_g1_i3	AT3G07470.1	2.52831	3.94405e-12
TRINITY_DN49774_c4_g1_i2	AT3G07470.1	1.97908	1.22426e-07
TRINITY_DN49774_c4_g2_i1	AT3G07470.1	1.43136	8.33657e-06
TRINITY_DN47953_c6_g3_i4	AT3G07630.1	1.41948	0.00597505
TRINITY_DN47621_c0_g1_i1	AT3G07720.1	1.21697	2.67977e-06
TRINITY_DN51634_c0_g2_i5	AT3G07810.2	1.12293	1.33745e-05
TRINITY_DN50627_c0_g1_i2	AT3G07880.1	1.82592	9.86496e-10
TRINITY_DN50627_c0_g1_i5	AT3G07880.1	1.16988	0.00100209
TRINITY_DN54077_c25_g1_i3	AT3G07900.1	1.32411	0.00190627
TRINITY_DN45798_c3_g1_i1	AT3G08030.1	3.67508	1.75009e-24
TRINITY_DN44233_c7_g1_i5	AT3G08510.1	1.27218	4.22866e-07
TRINITY_DN40473_c0_g1_i2	AT3G08600.1	2.354	2.02762e-10
TRINITY_DN52092_c1_g1_i1	AT3G08670.1	1.30367	2.41582e-05
TRINITY_DN51748_c6_g1_i3	AT3G08900.1	1.2232	1.61594e-05
TRINITY_DN50304_c0_g1_i2	AT3G08947.1	1.09914	0.000693959
TRINITY_DN34235_c0_g1_i1	AT3G09270.1	2.47668	0.0053018
TRINITY_DN52700_c0_g1_i2	AT3G09320.1	1.05198	0.00168269
TRINITY_DN41344_c0_g1_i1	AT3G09640.1	2.63381	3.45859e-07
TRINITY_DN48726_c0_g1_i8	AT3G09640.1	1.46133	2.72087e-05
TRINITY_DN48726_c0_g1_i13	AT3G09640.1	1.29928	0.000146031
TRINITY_DN50894_c5_g3_i1	AT3G09690.1	1.61301	1.66188e-06
TRINITY_DN49088_c0_g2_i6	AT3G09740.1	1.21604	2.97832e-06
TRINITY_DN44335_c0_g3_i1	AT3G09900.1	1.0352	0.000385989
TRINITY_DN8292_c0_g1_i1	AT3G09925.1	5.5498	3.72554e-15
TRINITY_DN50039_c0_g1_i7	AT3G10050.1	1.00517	0.000559163
TRINITY_DN18364_c0_g1_i1	AT3G10080.1	1.30228	4.24784e-05
TRINITY_DN42916_c5_g5_i2	AT3G10260.3	2.183	2.00894e-08
TRINITY_DN51672_c0_g1_i8	AT3G10290.1	1.45731	6.8198e-05
TRINITY_DN49581_c2_g2_i12	AT3G10450.1	2.38086	1.01152e-20
TRINITY_DN49036_c1_g1_i7	AT3G10740.1	1.40877	8.07363e-06
TRINITY_DN44059_c0_g1_i4	AT3G10810.1	1.91295	0.000180901
TRINITY_DN45827_c2_g2_i2	AT3G10860.1	1.26778	1.66336e-07
TRINITY_DN36519_c0_g1_i1	AT3G10910.1	1.14989	0.00100646
TRINITY_DN45441_c4_g1_i3	AT3G10980.1	2.19149	1.52474e-05
TRINITY_DN61546_c0_g1_i1	AT3G11090.1	1.85411	6.30627e-05
TRINITY_DN43825_c3_g1_i5	AT3G11210.1	1.18459	1.12678e-05
TRINITY_DN46811_c6_g2_i2	AT3G11500.1	1.16885	4.04608e-05
TRINITY_DN45223_c0_g1_i1	AT3G11590.1	3.52736	2.89701e-11
TRINITY_DN45223_c0_g1_i3	AT3G11590.1	3.05991	1.98818e-11
TRINITY_DN43010_c7_g3_i1	AT3G12110.1	3.05376	2.75168e-12
TRINITY_DN44663_c2_g1_i3	AT3G12110.1	2.55051	4.83779e-12
TRINITY_DN44663_c2_g2_i7	AT3G12110.1	1.6793	1.74338e-08
TRINITY_DN47910_c1_g1_i1	AT3G12120.1	2.32133	1.18194e-12
TRINITY_DN47910_c1_g5_i1	AT3G12120.1	2.25228	6.64266e-13
TRINITY_DN47910_c1_g2_i3	AT3G12120.1	1.95512	5.92388e-07
TRINITY_DN47817_c8_g1_i2	AT3G12203.1	10.0654	7.70995e-26
TRINITY_DN47817_c8_g1_i1	AT3G12203.1	5.85647	2.87214e-14
TRINITY_DN51312_c0_g12_i3	AT3G12580.1	2.40805	6.44018e-15
TRINITY_DN46012_c2_g2_i3	AT3G12580.1	2.04142	2.18648e-09
TRINITY_DN51312_c0_g5_i1	AT3G12580.1	1.90584	4.14182e-05
TRINITY_DN46012_c2_g3_i2	AT3G12580.1	1.72438	9.09627e-06
TRINITY_DN51312_c0_g12_i1	AT3G12580.1	1.30487	0.00149431
TRINITY_DN46012_c2_g1_i1	AT3G12580.1	1.27948	6.39319e-05
TRINITY_DN45007_c5_g1_i1	AT3G12610.1	2.96183	1.4572e-10
TRINITY_DN51797_c2_g3_i3	AT3G12630.1	1.1636	0.000464033
TRINITY_DN46368_c2_g3_i3	AT3G12640.1	1.23292	0.00173665
TRINITY_DN43447_c4_g1_i1	AT3G12710.1	2.09204	1.29764e-10
TRINITY_DN41954_c0_g1_i3	AT3G12800.1	1.8833	2.71898e-08
TRINITY_DN41954_c0_g1_i1	AT3G12800.1	1.4981	8.84026e-05
TRINITY_DN43496_c6_g1_i1	AT3G12870.1	3.62614	8.17234e-08
TRINITY_DN43381_c0_g1_i4	AT3G12920.1	1.01348	0.00140257
TRINITY_DN53859_c2_g3_i13	AT3G13410.1	1.36618	0.00614101
TRINITY_DN50314_c2_g1_i11	AT3G13510.1	1.30345	0.000809264
TRINITY_DN45009_c5_g1_i2	AT3G13540.1	1.24639	0.00021155
TRINITY_DN47993_c0_g1_i6	AT3G13550.1	1.93818	0.00127785
TRINITY_DN50463_c0_g1_i4	AT3G13560.1	2.3014	1.86087e-12
TRINITY_DN52684_c1_g1_i1	AT3G13650.1	1.10292	0.0171537
TRINITY_DN46226_c4_g2_i3	AT3G13720.1	1.17292	1.22506e-05
TRINITY_DN50678_c4_g2_i7	AT3G13750.1	2.72934	6.14649e-11
TRINITY_DN48364_c0_g1_i3	AT3G13750.1	2.69626	9.34868e-06
TRINITY_DN53643_c3_g2_i11	AT3G13930.1	1.14225	9.54143e-07
TRINITY_DN51357_c3_g3_i1	AT3G13980.1	1.65263	4.88836e-05
TRINITY_DN49782_c0_g1_i2	AT3G14067.1	3.34607	8.81597e-12
TRINITY_DN49782_c0_g3_i1	AT3G14067.1	2.58976	0.00068528
TRINITY_DN49782_c0_g1_i1	AT3G14067.1	1.86891	2.27425e-06
TRINITY_DN46683_c7_g4_i1	AT3G14180.1	1.11571	3.67637e-05
TRINITY_DN49394_c3_g1_i8	AT3G14225.1	4.50218	1.06793e-08
TRINITY_DN49394_c3_g1_i5	AT3G14225.1	4.48054	2.70416e-14
TRINITY_DN29346_c0_g1_i1	AT3G14240.1	3.63339	8.4695e-17
TRINITY_DN47197_c2_g5_i2	AT3G14250.1	1.25079	1.32389e-05
TRINITY_DN48545_c2_g2_i7	AT3G14290.1	1.16518	5.71009e-06
TRINITY_DN48545_c2_g2_i6	AT3G14290.1	1.05291	1.05386e-05
TRINITY_DN50083_c1_g2_i2	AT3G14310.1	4.11007	2.0931e-26
TRINITY_DN50083_c1_g2_i3	AT3G14310.1	1.87207	9.86442e-07
TRINITY_DN63800_c0_g1_i1	AT3G14360.1	2.59767	0.000461849
TRINITY_DN50262_c7_g1_i1	AT3G14470.1	1.21291	0.0029345
TRINITY_DN51187_c2_g1_i5	AT3G14630.1	2.07022	6.73458e-09
TRINITY_DN37659_c0_g2_i1	AT3G14690.1	6.11193	8.3976e-28
TRINITY_DN45251_c2_g5_i1	AT3G14790.1	2.06455	6.93089e-06
TRINITY_DN45251_c2_g5_i3	AT3G14790.1	1.88647	0.00101231
TRINITY_DN45251_c2_g2_i1	AT3G14790.1	1.76457	1.41101e-07
TRINITY_DN48914_c1_g1_i1	AT3G14920.1	1.61956	1.25904e-10
TRINITY_DN49312_c2_g1_i26	AT3G15470.1	1.05262	0.000251911
TRINITY_DN39500_c0_g3_i1	AT3G15540.1	2.93345	5.48257e-05
TRINITY_DN43078_c0_g1_i5	AT3G15620.1	1.41793	0.0266517
TRINITY_DN41022_c0_g1_i2	AT3G15680.1	1.56605	0.00103345
TRINITY_DN45756_c0_g1_i2	AT3G15730.1	2.12681	8.87152e-10
TRINITY_DN45756_c0_g1_i4	AT3G15730.1	1.16073	0.00012598
TRINITY_DN48975_c6_g1_i1	AT3G15820.1	2.86831	2.64077e-18
TRINITY_DN51197_c6_g3_i1	AT3G15850.1	9.8194	4.30787e-18
TRINITY_DN51197_c6_g3_i2	AT3G15850.1	4.86561	1.82178e-14
TRINITY_DN51197_c6_g1_i12	AT3G15850.1	1.14288	0.0378163
TRINITY_DN48475_c12_g1_i3	AT3G15940.1	1.71408	6.33196e-11
TRINITY_DN53174_c1_g1_i1	AT3G16050.1	2.55679	4.01875e-19
TRINITY_DN49999_c5_g2_i5	AT3G16060.1	1.87436	3.66188e-12
TRINITY_DN46830_c2_g1_i7	AT3G16110.1	1.13058	0.00109244
TRINITY_DN32093_c0_g1_i1	AT3G16150.1	1.53668	0.000109708
TRINITY_DN44041_c2_g1_i6	AT3G16240.1	4.66255	6.64529e-24
TRINITY_DN44041_c2_g1_i5	AT3G16240.1	3.3494	1.1195e-10
TRINITY_DN44041_c2_g1_i7	AT3G16240.1	2.27283	1.27895e-05
TRINITY_DN44041_c2_g1_i4	AT3G16240.1	1.71144	0.0117155
TRINITY_DN47189_c1_g1_i1	AT3G16330.1	2.00548	6.18354e-08
TRINITY_DN45246_c0_g1_i3	AT3G16340.1	1.12621	0.00495232
TRINITY_DN49284_c6_g3_i1	AT3G16350.1	1.112	0.0374568
TRINITY_DN46018_c2_g3_i5	AT3G16370.1	3.09208	5.33739e-10
TRINITY_DN46018_c2_g3_i6	AT3G16370.1	2.81712	1.29456e-21
TRINITY_DN46018_c2_g2_i3	AT3G16370.1	1.77017	1.32589e-08
TRINITY_DN48229_c0_g1_i24	AT3G16480.1	1.01081	0.00288898
TRINITY_DN38340_c0_g2_i1	AT3G16520.3	3.299	1.08991e-08
TRINITY_DN51318_c2_g2_i1	AT3G16520.3	1.99001	3.25714e-07
TRINITY_DN51318_c3_g1_i13	AT3G16520.3	1.27035	2.24201e-05
TRINITY_DN49685_c7_g1_i4	AT3G16565.2	1.90296	5.91855e-08
TRINITY_DN49685_c7_g1_i5	AT3G16565.2	1.27599	6.72465e-05
TRINITY_DN48234_c3_g2_i1	AT3G16920.1	4.00422	1.59363e-12
TRINITY_DN51134_c1_g1_i1	AT3G17040.1	1.65261	0.0062847
TRINITY_DN52750_c7_g1_i5	AT3G17090.1	1.46541	2.83371e-07
TRINITY_DN50479_c9_g2_i2	AT3G17090.1	1.37011	0.0126613
TRINITY_DN52750_c7_g1_i2	AT3G17090.1	1.33665	3.09573e-06
TRINITY_DN50479_c9_g2_i1	AT3G17090.1	1.04249	0.0189584
TRINITY_DN49382_c0_g3_i3	AT3G17430.1	1.01935	1.19069e-05
TRINITY_DN44016_c5_g1_i5	AT3G17440.1	1.16126	0.00108495
TRINITY_DN49122_c1_g1_i4	AT3G17510.1	1.38114	0.00616921
TRINITY_DN49742_c2_g1_i3	AT3G18000.1	1.81024	1.23196e-05
TRINITY_DN42911_c4_g1_i1	AT3G18050.1	1.37335	2.56255e-06
TRINITY_DN52256_c4_g1_i5	AT3G18060.1	1.59214	1.98675e-06
TRINITY_DN52256_c4_g1_i1	AT3G18060.1	1.52387	2.33705e-07
TRINITY_DN52256_c4_g1_i4	AT3G18060.1	1.39927	1.5984e-06
TRINITY_DN46680_c1_g1_i12	AT3G18080.1	1.61061	2.14162e-06
TRINITY_DN46680_c1_g1_i16	AT3G18080.1	1.24481	9.12195e-05
TRINITY_DN46680_c1_g1_i15	AT3G18080.1	1.19001	0.0007125
TRINITY_DN46278_c1_g2_i3	AT3G18270.1	1.51198	0.00877896
TRINITY_DN39035_c0_g1_i1	AT3G18280.1	3.25264	1.49833e-23
TRINITY_DN46739_c3_g3_i3	AT3G18440.1	1.33351	0.000242576
TRINITY_DN46822_c2_g2_i1	AT3G18490.1	1.60446	6.02349e-09
TRINITY_DN49215_c0_g1_i1	AT3G18750.1	1.34168	4.77042e-05
TRINITY_DN45640_c5_g6_i1	AT3G18930.1	1.77005	3.71626e-06
TRINITY_DN53854_c2_g2_i1	AT3G18950.1	2.65562	3.77524e-10
TRINITY_DN47124_c1_g2_i3	AT3G19184.1	1.67128	1.76696e-08
TRINITY_DN47124_c1_g2_i6	AT3G19184.1	1.43218	2.10583e-07
TRINITY_DN51819_c4_g1_i1	AT3G19320.1	3.04816	1.13829e-14
TRINITY_DN45970_c0_g1_i5	AT3G19450.1	1.62323	1.70918e-07
TRINITY_DN45970_c0_g1_i4	AT3G19450.1	1.5253	0.000180901
TRINITY_DN43248_c9_g1_i1	AT3G19540.1	1.94739	1.21082e-10
TRINITY_DN47630_c0_g1_i1	AT3G19680.1	2.04696	0.00173636
TRINITY_DN47664_c3_g1_i2	AT3G19680.1	1.34157	0.00376913
TRINITY_DN40559_c0_g1_i1	AT3G19820.1	3.56359	3.40663e-15
TRINITY_DN53208_c0_g1_i2	AT3G19820.1	2.18554	0.000972009
TRINITY_DN53208_c0_g1_i18	AT3G19820.1	1.1714	1.44704e-05
TRINITY_DN47708_c9_g1_i2	AT3G19910.1	2.30634	0.000922412
TRINITY_DN51046_c1_g1_i9	AT3G19970.1	1.29611	0.000244131
TRINITY_DN42158_c0_g1_i1	AT3G20015.1	1.50011	1.40732e-06
TRINITY_DN52301_c1_g2_i6	AT3G20290.1	1.04286	5.39379e-05
TRINITY_DN50485_c2_g5_i1	AT3G20300.1	1.82006	2.62406e-05
TRINITY_DN50088_c4_g1_i4	AT3G20410.1	2.56054	1.5289e-05
TRINITY_DN47966_c3_g2_i2	AT3G20570.1	2.72079	4.7459e-16
TRINITY_DN47966_c3_g2_i1	AT3G20570.1	2.51284	3.79777e-16
TRINITY_DN47966_c3_g4_i3	AT3G20570.1	1.91851	2.18331e-11
TRINITY_DN47966_c3_g4_i1	AT3G20570.1	1.86663	0.00251091
TRINITY_DN50064_c1_g1_i1	AT3G20600.1	3.64369	2.87214e-14
TRINITY_DN46279_c3_g2_i1	AT3G20820.1	3.18609	4.44159e-14
TRINITY_DN46279_c3_g1_i1	AT3G20820.1	2.78217	5.24248e-14
TRINITY_DN46279_c3_g1_i2	AT3G20820.1	2.78057	2.34478e-09
TRINITY_DN52461_c2_g1_i7	AT3G20860.1	4.38558	5.80092e-16
TRINITY_DN52115_c3_g3_i1	AT3G20910.1	1.05054	9.25833e-06
TRINITY_DN53642_c3_g1_i8	AT3G21070.1	2.07461	4.41512e-09
TRINITY_DN53642_c3_g1_i1	AT3G21070.1	1.54512	2.12168e-07
TRINITY_DN52538_c4_g3_i3	AT3G21090.1	2.41888	0.000265262
TRINITY_DN52538_c4_g3_i13	AT3G21090.1	1.94638	8.84005e-06
TRINITY_DN52538_c4_g3_i14	AT3G21090.1	1.8951	5.19694e-14
TRINITY_DN47415_c2_g1_i3	AT3G21090.1	1.8042	1.81072e-06
TRINITY_DN47415_c2_g6_i2	AT3G21090.1	1.6997	6.84951e-06
TRINITY_DN52538_c4_g2_i1	AT3G21090.1	1.52976	2.60525e-10
TRINITY_DN52538_c4_g3_i4	AT3G21090.1	1.42635	0.0202936
TRINITY_DN52538_c4_g2_i3	AT3G21090.1	1.29155	0.00156441
TRINITY_DN46502_c3_g2_i4	AT3G21240.1	3.20149	3.32914e-15
TRINITY_DN53410_c4_g2_i4	AT3G21240.1	1.73125	1.12416e-12
TRINITY_DN44991_c4_g3_i1	AT3G21420.1	1.87308	0.00349668
TRINITY_DN45874_c2_g4_i3	AT3G21510.1	1.05348	8.31814e-05
TRINITY_DN66891_c0_g1_i1	AT3G21550.1	2.02207	0.00143615
TRINITY_DN49522_c2_g1_i3	AT3G21690.1	1.12446	0.00289763
TRINITY_DN42015_c0_g1_i4	AT3G21700.3	2.74708	1.10676e-09
TRINITY_DN42015_c0_g1_i6	AT3G21700.3	2.52425	0.000140864
TRINITY_DN53071_c0_g1_i1	AT3G21750.1	2.05474	1.13335e-08
TRINITY_DN41631_c0_g1_i5	AT3G22142.1	4.57328	7.19143e-11
TRINITY_DN41631_c0_g1_i4	AT3G22142.1	3.42296	2.8843e-15
TRINITY_DN48990_c2_g1_i12	AT3G22200.2	1.18199	0.0219386
TRINITY_DN48990_c2_g1_i2	AT3G22200.2	1.18128	0.00721209
TRINITY_DN52107_c1_g1_i20	AT3G22290.1	1.82269	0.000145676
TRINITY_DN37281_c0_g1_i1	AT3G22540.1	2.35029	0.0183524
TRINITY_DN50604_c2_g1_i3	AT3G22630.1	1.9428	8.25184e-09
TRINITY_DN52085_c4_g1_i1	AT3G22790.1	2.0613	6.38636e-07
TRINITY_DN41366_c0_g1_i2	AT3G22810.1	2.14689	4.71425e-10
TRINITY_DN46937_c1_g1_i1	AT3G22840.1	4.49599	1.52614e-10
TRINITY_DN47396_c5_g1_i2	AT3G22840.1	2.62794	0.000250447
TRINITY_DN47396_c5_g1_i1	AT3G22840.1	2.45117	2.2509e-11
TRINITY_DN50150_c1_g1_i12	AT3G22845.1	3.65166	2.02964e-16
TRINITY_DN43688_c6_g1_i2	AT3G22850.1	1.03604	0.00266454
TRINITY_DN46580_c1_g1_i6	AT3G22960.1	3.14897	8.50127e-18
TRINITY_DN46580_c1_g1_i3	AT3G22960.1	2.94529	3.35924e-17
TRINITY_DN53205_c2_g1_i2	AT3G22970.1	1.13031	5.47749e-05
TRINITY_DN40848_c0_g1_i1	AT3G23160.1	1.20941	3.32438e-05
TRINITY_DN44891_c2_g1_i8	AT3G23280.1	1.79112	8.79355e-11
TRINITY_DN51239_c5_g1_i3	AT3G23280.1	1.50836	0.000815819
TRINITY_DN44891_c2_g1_i7	AT3G23280.1	1.07459	0.000116259
TRINITY_DN44979_c10_g3_i1	AT3G23510.1	1.59904	0.0214602
TRINITY_DN45227_c0_g1_i4	AT3G23530.1	2.03454	2.61154e-11
TRINITY_DN46832_c3_g1_i3	AT3G23730.1	4.19667	9.93656e-15
TRINITY_DN51566_c0_g3_i1	AT3G23750.1	2.09815	2.39584e-12
TRINITY_DN50823_c5_g1_i3	AT3G23805.1	1.87576	1.7365e-10
TRINITY_DN50391_c0_g2_i1	AT3G23810.1	2.83963	6.1938e-24
TRINITY_DN47845_c6_g1_i2	AT3G23820.1	2.25928	1.43722e-09
TRINITY_DN45772_c0_g2_i3	AT3G23820.1	1.75644	5.07577e-10
TRINITY_DN47845_c6_g2_i2	AT3G23820.1	1.62553	4.47245e-10
TRINITY_DN45772_c0_g2_i6	AT3G23820.1	1.17933	0.000615531
TRINITY_DN43938_c4_g1_i4	AT3G23920.1	1.42431	0.0154589
TRINITY_DN52409_c0_g1_i10	AT3G23990.1	1.14493	1.94432e-05
TRINITY_DN48908_c1_g5_i2	AT3G24050.1	1.15819	0.000139246
TRINITY_DN53619_c2_g1_i9	AT3G24090.1	1.38876	8.32579e-06
TRINITY_DN51767_c2_g1_i14	AT3G24315.1	1.64538	6.29035e-08
TRINITY_DN51877_c6_g1_i3	AT3G24350.2	1.22938	8.42052e-07
TRINITY_DN43539_c0_g1_i6	AT3G24440.1	1.66703	1.9301e-10
TRINITY_DN51563_c3_g1_i1	AT3G24500.1	1.53774	6.63201e-08
TRINITY_DN50816_c4_g2_i2	AT3G24503.1	1.19714	0.031836
TRINITY_DN46234_c7_g2_i1	AT3G24530.1	2.01079	4.89786e-09
TRINITY_DN50734_c3_g4_i2	AT3G24600.1	1.56062	5.30426e-09
TRINITY_DN45778_c3_g2_i2	AT3G24600.1	1.07456	0.013727
TRINITY_DN41986_c0_g1_i1	AT3G24660.1	1.43735	6.72213e-05
TRINITY_DN46777_c2_g1_i11	AT3G24840.1	1.2125	0.00106443
TRINITY_DN45853_c4_g2_i8	AT3G25070.1	1.33491	1.98931e-05
TRINITY_DN45853_c4_g1_i2	AT3G25070.1	1.08765	2.61662e-05
TRINITY_DN47692_c2_g1_i4	AT3G25140.1	2.8882	6.34478e-07
TRINITY_DN51190_c2_g9_i1	AT3G25140.1	1.66786	3.09305e-09
TRINITY_DN46020_c1_g1_i2	AT3G25250.1	2.43121	3.57069e-08
TRINITY_DN47720_c1_g2_i3	AT3G25500.1	2.94056	2.63308e-08
TRINITY_DN47493_c7_g3_i1	AT3G25570.1	2.04674	0.00178299
TRINITY_DN47493_c7_g3_i3	AT3G25570.1	2.03964	1.87042e-05
TRINITY_DN47493_c7_g2_i4	AT3G25570.1	1.37149	0.0111147
TRINITY_DN31972_c0_g1_i1	AT3G25700.1	4.71063	1.56524e-21
TRINITY_DN40326_c0_g1_i1	AT3G26040.1	2.29806	2.14625e-07
TRINITY_DN43518_c1_g3_i1	AT3G26310.1	2.14943	7.7952e-07
TRINITY_DN48774_c5_g1_i6	AT3G26430.1	1.69163	8.42118e-05
TRINITY_DN45235_c6_g1_i2	AT3G26570.1	1.04604	0.0142787
TRINITY_DN30574_c0_g1_i1	AT3G26640.1	4.34114	2.18275e-10
TRINITY_DN45240_c3_g1_i23	AT3G26670.1	2.42624	1.09459e-13
TRINITY_DN45240_c3_g1_i19	AT3G26670.1	2.37402	8.25186e-16
TRINITY_DN52760_c2_g1_i5	AT3G26700.1	2.23256	3.72307e-08
TRINITY_DN40698_c0_g2_i3	AT3G26935.1	2.45092	1.31727e-09
TRINITY_DN45148_c0_g1_i1	AT3G26935.1	1.78371	4.56628e-06
TRINITY_DN50610_c2_g7_i4	AT3G26935.1	1.73068	1.02022e-05
TRINITY_DN50610_c2_g7_i3	AT3G26935.1	1.25778	7.80825e-07
TRINITY_DN45148_c4_g4_i1	AT3G26935.1	1.02651	0.0230186
TRINITY_DN41104_c0_g1_i1	AT3G27010.1	1.25864	0.00158753
TRINITY_DN41104_c0_g1_i2	AT3G27010.1	1.19389	0.0039627
TRINITY_DN49712_c4_g1_i1	AT3G27020.1	1.40195	0.000311267
TRINITY_DN46457_c3_g2_i1	AT3G27027.1	2.49898	3.32063e-14
TRINITY_DN27458_c0_g1_i1	AT3G27030.1	1.9444	5.3214e-11
TRINITY_DN49329_c7_g1_i7	AT3G27050.1	1.51747	0.00726089
TRINITY_DN51431_c2_g1_i2	AT3G27060.1	2.98108	1.96369e-13
TRINITY_DN51431_c2_g1_i9	AT3G27060.1	1.98414	2.69115e-06
TRINITY_DN51431_c2_g4_i1	AT3G27060.1	1.93372	1.08665e-07
TRINITY_DN43893_c4_g1_i1	AT3G27060.1	1.22311	0.00019505
TRINITY_DN47375_c5_g1_i20	AT3G27090.1	1.58729	0.000562668
TRINITY_DN47375_c5_g1_i5	AT3G27090.1	1.10677	1.38374e-05
TRINITY_DN23171_c0_g1_i1	AT3G27200.1	3.42058	5.35505e-06
TRINITY_DN45672_c0_g1_i4	AT3G27880.1	2.15356	1.0183e-08
TRINITY_DN47062_c2_g1_i1	AT3G28040.1	1.88623	8.25098e-09
TRINITY_DN52526_c0_g2_i1	AT3G28050.1	1.65238	4.60027e-07
TRINITY_DN46804_c1_g1_i8	AT3G28180.1	2.60899	3.03602e-10
TRINITY_DN44223_c0_g1_i1	AT3G28200.1	4.26445	3.07331e-28
TRINITY_DN44223_c0_g1_i4	AT3G28200.1	4.04426	1.01552e-11
TRINITY_DN44223_c0_g1_i2	AT3G28200.1	4.01058	4.50729e-19
TRINITY_DN42203_c0_g1_i1	AT3G28210.1	1.33304	0.000260655
TRINITY_DN42203_c0_g1_i2	AT3G28210.1	1.10633	0.0117905
TRINITY_DN52411_c3_g2_i3	AT3G28345.1	1.68546	3.02939e-05
TRINITY_DN52411_c3_g3_i1	AT3G28345.1	1.20698	2.4937e-05
TRINITY_DN48997_c1_g1_i1	AT3G28850.1	1.72616	4.23862e-10
TRINITY_DN37544_c0_g1_i1	AT3G28850.1	1.52499	0.000164436
TRINITY_DN52298_c7_g2_i2	AT3G28857.1	4.9373	1.99934e-21
TRINITY_DN51482_c1_g1_i5	AT3G28860.1	2.57933	1.49207e-19
TRINITY_DN53358_c2_g4_i1	AT3G28860.1	1.94872	1.77898e-09
TRINITY_DN51621_c2_g6_i1	AT3G29030.1	2.87224	1.07991e-18
TRINITY_DN49462_c7_g1_i1	AT3G29170.1	2.10411	3.78485e-07
TRINITY_DN50355_c3_g4_i1	AT3G29575.1	1.19389	0.000944146
TRINITY_DN49657_c2_g1_i5	AT3G29770.1	1.34513	3.0438e-06
TRINITY_DN51211_c3_g2_i1	AT3G30530.1	1.08705	0.00496036
TRINITY_DN53758_c5_g1_i2	AT3G42050.1	1.34843	6.00941e-08
TRINITY_DN51135_c6_g3_i6	AT3G42640.1	1.60611	5.78293e-06
TRINITY_DN42756_c1_g1_i8	AT3G43210.1	2.11405	1.78267e-07
TRINITY_DN45761_c0_g3_i1	AT3G43720.1	3.45566	1.98818e-11
TRINITY_DN45761_c0_g1_i2	AT3G43720.1	1.8277	2.73619e-09
TRINITY_DN49853_c3_g3_i2	AT3G43810.1	1.45694	3.79093e-09
TRINITY_DN49853_c3_g3_i1	AT3G43810.1	1.42866	8.9649e-09
TRINITY_DN47348_c1_g2_i6	AT3G43810.1	1.17897	7.75371e-06
TRINITY_DN52566_c2_g1_i4	AT3G43920.2	1.75703	1.67646e-06
TRINITY_DN51959_c4_g2_i1	AT3G44110.1	1.08398	0.00295475
TRINITY_DN49263_c3_g6_i1	AT3G44150.1	1.45688	2.90072e-08
TRINITY_DN25996_c0_g1_i1	AT3G44220.1	1.12297	0.00371777
TRINITY_DN44146_c4_g2_i2	AT3G44510.2	1.26965	0.00448738
TRINITY_DN42613_c4_g2_i3	AT3G44540.1	4.98394	3.26004e-14
TRINITY_DN42613_c4_g2_i1	AT3G44540.1	4.35693	4.2679e-26
TRINITY_DN42613_c4_g5_i1	AT3G44540.1	4.06709	6.12213e-15
TRINITY_DN45745_c1_g3_i3	AT3G44540.1	3.48508	3.41908e-10
TRINITY_DN45745_c1_g3_i7	AT3G44540.1	2.51472	3.55261e-21
TRINITY_DN42613_c4_g2_i2	AT3G44550.1	6.32482	7.46616e-39
TRINITY_DN52989_c1_g1_i4	AT3G44610.1	1.35493	0.0366739
TRINITY_DN53820_c5_g2_i4	AT3G44990.1	2.44654	1.65049e-21
TRINITY_DN53110_c7_g1_i14	AT3G45010.1	2.97071	7.33818e-14
TRINITY_DN45221_c3_g1_i2	AT3G45180.1	1.4402	6.94684e-05
TRINITY_DN45221_c3_g1_i1	AT3G45180.1	1.1965	6.46273e-06
TRINITY_DN49938_c3_g3_i3	AT3G45260.1	1.27166	0.000498608
TRINITY_DN52276_c1_g1_i8	AT3G45850.1	2.48244	6.10733e-09
TRINITY_DN47393_c4_g4_i1	AT3G46550.1	2.4717	7.54585e-15
TRINITY_DN41452_c0_g1_i1	AT3G47180.1	1.26224	0.00204645
TRINITY_DN49608_c9_g1_i3	AT3G47570.1	1.60007	3.66912e-09
TRINITY_DN47273_c3_g6_i3	AT3G47600.1	1.6873	0.0116813
TRINITY_DN40384_c0_g1_i4	AT3G47860.1	1.7064	1.06029e-08
TRINITY_DN46462_c1_g2_i15	AT3G48030.1	3.07066	3.09616e-07
TRINITY_DN46462_c1_g2_i13	AT3G48030.1	1.09637	0.000825241
TRINITY_DN47289_c1_g2_i4	AT3G48040.1	1.00425	0.00170488
TRINITY_DN48930_c0_g3_i7	AT3G48100.1	3.87099	1.38413e-11
TRINITY_DN51758_c6_g1_i3	AT3G48100.1	2.74064	3.07231e-09
TRINITY_DN48987_c5_g1_i5	AT3G48140.1	3.58736	6.86829e-13
TRINITY_DN48987_c5_g1_i8	AT3G48140.1	1.38964	0.02775
TRINITY_DN52181_c2_g2_i2	AT3G48140.1	1.0386	0.000234037
TRINITY_DN40688_c0_g2_i1	AT3G48190.1	1.2032	7.21693e-05
TRINITY_DN44977_c1_g1_i1	AT3G48460.1	4.16082	6.97747e-22
TRINITY_DN24937_c0_g1_i1	AT3G48520.1	2.38812	8.96522e-08
TRINITY_DN49679_c0_g1_i1	AT3G48550.1	1.61261	0.000115708
TRINITY_DN46505_c2_g1_i3	AT3G48610.1	1.5025	2.12841e-06
TRINITY_DN47306_c4_g1_i1	AT3G48610.1	1.20002	0.000155362
TRINITY_DN52556_c1_g2_i2	AT3G48670.1	1.45208	3.82347e-05
TRINITY_DN52556_c1_g4_i4	AT3G48670.1	1.02539	0.00324675
TRINITY_DN46114_c1_g1_i1	AT3G48700.1	1.40757	2.91081e-05
TRINITY_DN46708_c0_g1_i9	AT3G48750.1	1.497	4.27295e-07
TRINITY_DN46708_c0_g1_i19	AT3G48750.1	1.37651	1.59361e-06
TRINITY_DN51719_c7_g1_i3	AT3G48890.1	1.93491	1.08229e-06
TRINITY_DN51719_c7_g1_i2	AT3G48890.1	1.53449	1.29586e-10
TRINITY_DN45614_c6_g1_i3	AT3G49100.1	1.58263	0.00684237
TRINITY_DN43458_c0_g1_i4	AT3G49220.1	3.81099	5.60151e-18
TRINITY_DN43458_c0_g1_i2	AT3G49220.1	3.44292	7.64308e-10
TRINITY_DN47542_c12_g1_i1	AT3G49250.1	1.14384	4.57257e-05
TRINITY_DN46517_c6_g1_i7	AT3G49290.1	5.21594	2.64025e-25
TRINITY_DN51506_c0_g2_i1	AT3G49500.1	1.12123	0.00653328
TRINITY_DN52414_c0_g1_i6	AT3G49720.1	1.99383	1.89423e-13
TRINITY_DN40844_c0_g1_i3	AT3G49750.1	2.0465	1.99488e-06
TRINITY_DN40844_c0_g1_i4	AT3G49750.1	1.78386	1.00958e-07
TRINITY_DN40381_c0_g1_i1	AT3G49950.1	4.13489	3.32687e-09
TRINITY_DN47952_c2_g4_i1	AT3G50280.1	1.54926	1.51497e-05
TRINITY_DN47952_c2_g4_i2	AT3G50280.1	1.52167	1.36188e-07
TRINITY_DN50743_c0_g1_i3	AT3G50360.1	1.29927	0.00164943
TRINITY_DN29848_c0_g1_i1	AT3G50410.1	1.05817	0.00211852
TRINITY_DN50976_c1_g2_i6	AT3G50530.2	1.89734	7.99233e-07
TRINITY_DN50976_c1_g2_i1	AT3G50530.2	1.75745	4.52374e-12
TRINITY_DN46634_c7_g1_i2	AT3G50560.1	2.11333	0.00402024
TRINITY_DN46634_c7_g1_i1	AT3G50560.1	2.08007	3.84674e-10
TRINITY_DN51580_c3_g2_i1	AT3G50620.1	1.57214	0.000212232
TRINITY_DN46812_c1_g1_i3	AT3G50660.1	1.63177	0.0028888
TRINITY_DN41245_c0_g1_i2	AT3G50770.1	2.04867	2.328e-07
TRINITY_DN41245_c0_g1_i1	AT3G50770.1	1.61601	6.86337e-05
TRINITY_DN47462_c3_g2_i4	AT3G50830.1	3.05523	3.30074e-09
TRINITY_DN47462_c2_g1_i2	AT3G50830.1	1.66131	1.468e-10
TRINITY_DN47462_c3_g2_i2	AT3G50830.1	1.65695	5.11936e-08
TRINITY_DN41273_c1_g1_i1	AT3G51030.1	1.43755	0.00136729
TRINITY_DN41273_c0_g1_i1	AT3G51030.1	1.14651	5.39454e-05
TRINITY_DN47914_c1_g2_i7	AT3G51160.1	2.21862	1.05369e-15
TRINITY_DN40768_c0_g1_i1	AT3G51240.1	4.88775	3.23542e-12
TRINITY_DN3998_c0_g1_i1	AT3G51290.1	3.2357	1.9057e-06
TRINITY_DN51921_c2_g2_i3	AT3G51490.2	2.18807	2.60588e-08
TRINITY_DN52685_c6_g2_i1	AT3G51500.1	1.17306	1.13883e-05
TRINITY_DN46786_c0_g2_i1	AT3G51550.1	2.29619	2.70979e-13
TRINITY_DN43895_c0_g1_i1	AT3G51670.1	2.30106	0.0402146
TRINITY_DN43895_c0_g1_i3	AT3G51670.1	1.53037	1.11267e-05
TRINITY_DN48366_c4_g1_i1	AT3G51680.1	3.10306	1.89297e-11
TRINITY_DN45273_c0_g1_i1	AT3G51780.1	1.22141	0.000985439
TRINITY_DN49864_c2_g6_i5	AT3G51860.1	2.40923	0.0101858
TRINITY_DN50187_c5_g1_i4	AT3G51860.1	2.24339	1.52566e-15
TRINITY_DN44786_c3_g2_i6	AT3G51860.1	1.18534	0.00369327
TRINITY_DN47401_c9_g1_i1	AT3G51970.1	3.28532	5.75688e-06
TRINITY_DN47401_c9_g2_i2	AT3G51970.1	2.66595	9.64831e-12
TRINITY_DN49763_c6_g1_i2	AT3G51970.1	1.79933	0.000207819
TRINITY_DN47401_c9_g2_i1	AT3G51970.1	1.74731	3.51929e-05
TRINITY_DN49763_c6_g2_i2	AT3G51970.1	1.60454	5.03025e-05
TRINITY_DN44003_c2_g4_i2	AT3G51970.1	1.41112	0.000108452
TRINITY_DN47401_c9_g1_i2	AT3G51970.1	1.31313	0.0180075
TRINITY_DN41057_c0_g1_i3	AT3G52115.1	1.23876	0.000422568
TRINITY_DN46026_c0_g1_i5	AT3G52190.1	1.08497	0.0107438
TRINITY_DN45256_c8_g1_i1	AT3G52440.1	4.36439	2.96113e-11
TRINITY_DN27549_c0_g1_i1	AT3G52500.1	3.03115	1.78495e-11
TRINITY_DN42488_c0_g1_i1	AT3G52500.1	2.67805	1.03439e-15
TRINITY_DN49753_c1_g1_i5	AT3G52590.1	6.23986	3.51311e-08
TRINITY_DN48040_c2_g2_i2	AT3G52590.1	2.18045	2.09453e-07
TRINITY_DN48040_c2_g1_i5	AT3G52590.1	1.9152	1.8847e-05
TRINITY_DN48040_c2_g2_i1	AT3G52590.1	1.89153	8e-09
TRINITY_DN48617_c3_g3_i1	AT3G52590.1	1.30298	0.00118416
TRINITY_DN48040_c2_g1_i6	AT3G52590.1	1.13112	8.56777e-05
TRINITY_DN53507_c0_g1_i1	AT3G52590.1	1.05063	0.000301491
TRINITY_DN46640_c8_g4_i1	AT3G52610.1	1.5661	0.000113479
TRINITY_DN46640_c8_g4_i3	AT3G52610.1	1.00486	0.000169644
TRINITY_DN41837_c0_g1_i1	AT3G52720.1	1.51425	7.61332e-07
TRINITY_DN47309_c4_g1_i10	AT3G52990.1	1.96504	1.18996e-08
TRINITY_DN47309_c4_g1_i17	AT3G52990.1	1.59062	2.94941e-05
TRINITY_DN47185_c5_g4_i1	AT3G53010.1	3.38919	3.00791e-18
TRINITY_DN42685_c1_g1_i9	AT3G53160.1	1.43157	7.18353e-08
TRINITY_DN43730_c0_g2_i2	AT3G53260.1	2.57806	0.000129262
TRINITY_DN40837_c0_g1_i1	AT3G53380.1	2.97164	2.10954e-11
TRINITY_DN44859_c1_g1_i1	AT3G53380.1	2.61301	9.81639e-05
TRINITY_DN40837_c0_g1_i2	AT3G53380.1	2.04513	1.80218e-06
TRINITY_DN46613_c0_g1_i3	AT3G53400.1	3.07562	2.00342e-19
TRINITY_DN44838_c3_g2_i9	AT3G53620.1	1.11885	4.2557e-05
TRINITY_DN40138_c0_g1_i3	AT3G53780.2	2.44178	5.03468e-09
TRINITY_DN35543_c0_g1_i1	AT3G53950.1	3.82992	1.69744e-11
TRINITY_DN45270_c14_g1_i1	AT3G53990.1	4.8167	3.99805e-27
TRINITY_DN45270_c14_g2_i3	AT3G53990.1	1.68923	1.98216e-10
TRINITY_DN52301_c0_g1_i5	AT3G54030.1	5.59716	9.61975e-29
TRINITY_DN51898_c0_g2_i3	AT3G54110.1	1.12415	7.2302e-06
TRINITY_DN47737_c7_g1_i3	AT3G54120.1	2.96932	3.07993e-16
TRINITY_DN52940_c11_g2_i1	AT3G54200.1	1.73424	2.94414e-08
TRINITY_DN49829_c2_g1_i7	AT3G54250.1	1.69672	1.1349e-07
TRINITY_DN49829_c2_g1_i1	AT3G54250.1	1.50204	5.90018e-07
TRINITY_DN46112_c9_g1_i3	AT3G54340.1	2.02872	1.13722e-12
TRINITY_DN45252_c10_g1_i1	AT3G54450.1	1.01707	0.023331
TRINITY_DN45590_c0_g1_i2	AT3G54500.3	1.20098	0.000494788
TRINITY_DN42757_c8_g1_i4	AT3G54560.1	3.46558	4.88174e-09
TRINITY_DN42757_c8_g2_i1	AT3G54560.1	1.72221	0.000380003
TRINITY_DN43316_c0_g2_i1	AT3G54690.1	2.95861	3.92135e-13
TRINITY_DN43316_c0_g1_i1	AT3G54690.1	2.82929	8.25459e-21
TRINITY_DN53901_c5_g1_i4	AT3G54700.1	3.83826	1.09279e-11
TRINITY_DN44308_c3_g4_i2	AT3G54810.2	2.40892	1.69154e-07
TRINITY_DN49120_c7_g3_i1	AT3G54810.2	2.39474	2.58142e-06
TRINITY_DN46561_c2_g4_i5	AT3G54840.1	1.16529	0.000837664
TRINITY_DN47641_c9_g1_i5	AT3G54880.1	1.48443	0.000143665
TRINITY_DN47080_c2_g1_i1	AT3G55040.1	1.31962	8.75629e-07
TRINITY_DN47953_c5_g2_i4	AT3G55120.1	2.65034	2.384e-17
TRINITY_DN45525_c1_g1_i3	AT3G55360.1	3.97412	1.46071e-08
TRINITY_DN45208_c6_g3_i3	AT3G55360.1	3.12496	5.76141e-07
TRINITY_DN45525_c1_g2_i1	AT3G55360.1	2.83376	8.31867e-23
TRINITY_DN45525_c1_g1_i6	AT3G55360.1	2.49898	1.10547e-21
TRINITY_DN53717_c3_g1_i1	AT3G55420.1	1.91657	2.20825e-06
TRINITY_DN50520_c9_g1_i1	AT3G55430.1	2.30317	1.01653e-12
TRINITY_DN50520_c9_g1_i5	AT3G55430.1	2.0114	3.39671e-10
TRINITY_DN44738_c1_g1_i3	AT3G55550.1	1.98784	0.00282747
TRINITY_DN44738_c1_g1_i1	AT3G55550.1	1.80078	2.43309e-06
TRINITY_DN50348_c5_g5_i8	AT3G55600.1	1.04052	0.000941901
TRINITY_DN43421_c3_g1_i3	AT3G55880.2	1.20693	0.0114345
TRINITY_DN50583_c6_g1_i7	AT3G55940.1	1.29206	1.71962e-06
TRINITY_DN50420_c2_g2_i1	AT3G55990.1	2.25803	1.75133e-08
TRINITY_DN39577_c0_g1_i1	AT3G56370.1	2.42396	2.5677e-11
TRINITY_DN37547_c0_g1_i1	AT3G56370.1	2.13179	2.09547e-05
TRINITY_DN48113_c3_g5_i1	AT3G56840.1	1.16412	0.00187093
TRINITY_DN46499_c4_g4_i1	AT3G57120.1	1.71101	7.26995e-07
TRINITY_DN53431_c1_g1_i7	AT3G57220.1	1.17335	0.0077227
TRINITY_DN53421_c3_g7_i1	AT3G57400.1	2.49323	2.01856e-20
TRINITY_DN52910_c3_g4_i7	AT3G57550.2	3.13823	3.84648e-05
TRINITY_DN52910_c3_g5_i2	AT3G57550.2	2.12705	0.0137749
TRINITY_DN42772_c4_g1_i2	AT3G58100.1	1.87186	0.000447336
TRINITY_DN53004_c4_g1_i3	AT3G58480.1	2.10839	1.05386e-05
TRINITY_DN53137_c1_g1_i2	AT3G58480.1	1.26919	0.00163734
TRINITY_DN51347_c0_g1_i1	AT3G59080.1	1.64174	1.93774e-05
TRINITY_DN45410_c5_g8_i5	AT3G59140.1	1.48745	9.30162e-05
TRINITY_DN48608_c8_g1_i5	AT3G59310.2	2.1362	3.81895e-07
TRINITY_DN48608_c8_g1_i12	AT3G59310.2	1.60845	3.82197e-07
TRINITY_DN48608_c8_g1_i11	AT3G59310.2	1.56901	4.37728e-11
TRINITY_DN50180_c4_g2_i4	AT3G59480.1	1.09929	0.00148787
TRINITY_DN46584_c3_g4_i10	AT3G59540.1	2.12652	0.0241185
TRINITY_DN53536_c0_g1_i1	AT3G59980.1	2.62458	3.42403e-22
TRINITY_DN48640_c2_g1_i2	AT3G60080.1	3.38461	6.37975e-10
TRINITY_DN48640_c2_g1_i1	AT3G60080.1	2.96862	4.21054e-11
TRINITY_DN43333_c3_g5_i1	AT3G60100.1	2.52212	3.16642e-07
TRINITY_DN53627_c2_g4_i3	AT3G60100.1	1.92015	0.0400749
TRINITY_DN40593_c0_g2_i4	AT3G60340.1	1.41406	0.000680647
TRINITY_DN33250_c0_g1_i1	AT3G60380.1	1.62522	1.63314e-08
TRINITY_DN52094_c2_g5_i3	AT3G60450.1	2.44193	6.61213e-11
TRINITY_DN39557_c0_g1_i2	AT3G60550.1	2.46758	1.7314e-06
TRINITY_DN41461_c0_g4_i1	AT3G60580.1	2.46182	0.000193667
TRINITY_DN45412_c0_g1_i6	AT3G61040.1	1.59092	0.00119238
TRINITY_DN51812_c1_g1_i9	AT3G61050.1	1.5241	0.000532757
TRINITY_DN52174_c4_g1_i11	AT3G61130.1	1.82359	3.21079e-09
TRINITY_DN51043_c2_g2_i1	AT3G61130.1	1.20276	2.65985e-05
TRINITY_DN41038_c0_g2_i1	AT3G61350.1	1.15932	0.0430242
TRINITY_DN53241_c1_g2_i6	AT3G61430.1	2.48359	2.26914e-05
TRINITY_DN48601_c2_g1_i12	AT3G61490.1	2.63895	1.35734e-16
TRINITY_DN43873_c1_g4_i1	AT3G61550.1	1.99007	1.65647e-12
TRINITY_DN43743_c0_g2_i1	AT3G61580.1	2.54345	1.26722e-11
TRINITY_DN43743_c0_g3_i1	AT3G61580.1	1.97216	1.16621e-10
TRINITY_DN52047_c5_g1_i1	AT3G61640.1	3.88885	4.87198e-14
TRINITY_DN42276_c1_g3_i1	AT3G61790.1	1.71973	2.91418e-05
TRINITY_DN44700_c4_g2_i2	AT3G61850.4	1.8573	2.84744e-05
TRINITY_DN53713_c3_g5_i1	AT3G61920.1	5.1262	1.20793e-29
TRINITY_DN51182_c0_g2_i1	AT3G61960.1	1.38444	0.000271987
TRINITY_DN47484_c1_g2_i1	AT3G62020.1	4.31595	0.00246805
TRINITY_DN39010_c0_g1_i1	AT3G62020.1	3.89608	1.35063e-14
TRINITY_DN47484_c1_g2_i4	AT3G62020.1	2.13941	1.72197e-10
TRINITY_DN46437_c4_g1_i2	AT3G62020.1	1.02088	7.83504e-05
TRINITY_DN40410_c0_g1_i1	AT3G62060.1	1.2157	2.62859e-05
TRINITY_DN47676_c5_g1_i4	AT3G62200.1	1.03896	0.00197281
TRINITY_DN46618_c2_g1_i5	AT3G62290.1	2.14284	1.71114e-12
TRINITY_DN46618_c2_g1_i8	AT3G62290.1	2.02466	4.61264e-12
TRINITY_DN49692_c4_g5_i7	AT3G62290.1	1.37536	1.03652e-08
TRINITY_DN49692_c4_g1_i2	AT3G62290.1	1.15462	6.95156e-06
TRINITY_DN51107_c0_g1_i4	AT3G62290.1	1.12025	7.30406e-05
TRINITY_DN46618_c2_g1_i6	AT3G62290.1	1.05567	3.04068e-05
TRINITY_DN51036_c4_g2_i1	AT3G62390.1	1.5218	6.04685e-06
TRINITY_DN50408_c2_g1_i2	AT3G62420.1	1.09552	0.000174607
TRINITY_DN45162_c6_g2_i8	AT3G62580.1	1.60407	0.0251816
TRINITY_DN45162_c6_g2_i9	AT3G62580.1	1.28105	2.57924e-05
TRINITY_DN48196_c7_g1_i5	AT3G62600.1	1.61449	0.000161459
TRINITY_DN42565_c1_g3_i2	AT3G62630.1	1.70743	5.57767e-09
TRINITY_DN47323_c1_g2_i1	AT3G62650.2	1.72343	1.05523e-05
TRINITY_DN48582_c4_g1_i4	AT3G62660.1	2.08227	3.19379e-07
TRINITY_DN48582_c4_g1_i1	AT3G62660.1	1.17603	0.000188301
TRINITY_DN46969_c3_g3_i1	AT3G62770.1	1.60661	0.00140226
TRINITY_DN44810_c0_g1_i1	AT3G62830.1	2.8462	5.09501e-08
TRINITY_DN52874_c5_g2_i1	AT3G62830.1	2.66059	1.18788e-09
TRINITY_DN52874_c5_g1_i6	AT3G62830.1	1.60954	4.53843e-08
TRINITY_DN51122_c0_g3_i1	AT3G62980.1	1.3168	1.74976e-06
TRINITY_DN42719_c0_g1_i6	AT3G63150.1	2.16204	1.59529e-05
TRINITY_DN48423_c0_g2_i5	AT3G63390.1	1.24527	0.000101805
TRINITY_DN41591_c0_g1_i2	AT3G63430.1	1.97477	5.29027e-05
TRINITY_DN47181_c3_g1_i4	AT3G63530.1	1.16526	2.63115e-06
TRINITY_DN46765_c0_g3_i4	AT4G00050.1	2.68735	0.00128754
TRINITY_DN46765_c0_g3_i3	AT4G00050.1	1.47409	0.0357087
TRINITY_DN49653_c2_g4_i1	AT4G00110.1	2.44272	3.76639e-06
TRINITY_DN50887_c0_g4_i1	AT4G00110.1	1.81437	1.77853e-08
TRINITY_DN51468_c0_g1_i1	AT4G00150.1	1.13812	0.000749236
TRINITY_DN50394_c5_g3_i2	AT4G00400.1	4.03164	1.51257e-12
[truncated: 7,734 more rows]
