# Supplementary material for: Hybrid de novo transcriptome assembly of poinsettia (Euphorbia pulcherrima Willd. Ex Klotsch) bracts
Source: BMC Genomics. 2019 Nov 27;20:900. doi: 10.1186/s12864-019-6247-3 (PMC6882326; doi:10.1186/s12864-019-6247-3)
Supplement: Supplementary file 8 — Additional file 8. List of enriched GO terms for the comparisons between bract developmental stages in poinsettia. [file 12864_2019_6247_MOESM8_ESM.xlsx]

## Sheet: S1 vs S2
Additional File 8. List of enriched GO terms for the comparisons between bract developmental stages in poinsettia. Comparison between the first stage (S1) of bract development against the second stage (S2). Enriched GO terms were separated between down-regulated and up-regulated in stage 2. FDR = False Discovery Rate.
Down-regulated in stage 2
GO term	Category	Term description	# of genes identified	FDR
GO:0012505	Cellular Component	endomembrane system	229	4.5e-16
GO:0030312	Cellular Component	external encapsulating structure	72	0.00019
GO:0005618	Cellular Component	cell wall	72	0.00019
GO:0031225	Cellular Component	anchored component of membrane	52	3.7e-10
GO:0009505	Cellular Component	plant-type cell wall	46	6e-06
GO:0009986	Cellular Component	cell surface	6	0.01
GO:0003824	Molecular Function	catalytic activity	629	4.7e-06
GO:0016491	Molecular Function	oxidoreductase activity	115	0.038
GO:0016301	Molecular Function	kinase activity	111	0.021
GO:0016773	Molecular Function	phosphotransferase activity, alcohol group as acceptor	93	0.0028
GO:0004672	Molecular Function	protein kinase activity	80	0.0066
GO:0004674	Molecular Function	protein serine/threonine kinase activity	65	0.026
GO:0016757	Molecular Function	transferase activity, transferring glycosyl groups	62	0.004
GO:0016798	Molecular Function	hydrolase activity, acting on glycosyl bonds	54	3.3e-05
GO:0004553	Molecular Function	hydrolase activity, hydrolyzing O-glycosyl compounds	50	6.7e-05
GO:0016758	Molecular Function	transferase activity, transferring hexosyl groups	44	0.0011
GO:0009055	Molecular Function	electron carrier activity	22	0.036
GO:0016616	Molecular Function	oxidoreductase activity, acting on the CH-OH group of donors, NAD or NADP as acceptor	17	0.047
GO:0004713	Molecular Function	protein tyrosine kinase activity	15	1.5e-06
GO:0030599	Molecular Function	pectinesterase activity	13	0.0093
GO:0005351	Molecular Function	sugar:proton symporter activity	13	0.044
GO:0005402	Molecular Function	cation:sugar symporter activity	13	0.044
GO:0015295	Molecular Function	solute:proton symporter activity	13	0.047
GO:0004190	Molecular Function	aspartic-type endopeptidase activity	11	2.6e-05
GO:0070001	Molecular Function	aspartic-type peptidase activity	11	2.6e-05
GO:0016759	Molecular Function	cellulose synthase activity	11	0.0013
GO:0031072	Molecular Function	heat shock protein binding	9	0.0028
GO:0016857	Molecular Function	racemase and epimerase activity, acting on carbohydrates and derivatives	9	0.004
GO:0016854	Molecular Function	racemase and epimerase activity	9	0.018
GO:0005200	Molecular Function	structural constituent of cytoskeleton	8	0.029
GO:0005372	Molecular Function	water transmembrane transporter activity	8	0.033
GO:0015250	Molecular Function	water channel activity	8	0.033
GO:0004312	Molecular Function	fatty acid synthase activity	6	0.029
GO:0047262	Molecular Function	polygalacturonate 4-alpha-galacturonosyltransferase activity	6	0.047
GO:0046912	Molecular Function	transferase activity, transferring acyl groups, acyl groups converted into alkyl on transfer	5	0.038
GO:0009266	Biological Process	response to temperature stimulus	58	0.0073
GO:0007167	Biological Process	enzyme linked receptor protein signaling pathway	28	8.6e-06
GO:0007169	Biological Process	transmembrane receptor protein tyrosine kinase signaling pathway	28	8.6e-06
GO:0009408	Biological Process	response to heat	27	0.015
Up-regulated in stage 2
GO term	Category	Term description	# of genes identified	FDR
GO:0010319	Cellular Component	stromule	7	0.036
GO:0008287	Cellular Component	protein serine/threonine phosphatase complex	6	0.036
GO:1903293	Cellular Component	phosphatase complex	6	0.036
GO:0003824	Molecular Function	catalytic activity	384	0.0078
GO:0016491	Molecular Function	oxidoreductase activity	83	0.0078
GO:0008233	Molecular Function	peptidase activity	35	0.016
GO:0070011	Molecular Function	peptidase activity, acting on L-amino acid peptides	33	0.0078
GO:0019825	Molecular Function	oxygen binding	22	0.0058
GO:0016853	Molecular Function	isomerase activity	21	0.016
GO:0004175	Molecular Function	endopeptidase activity	20	0.0078
GO:0051213	Molecular Function	dioxygenase activity	15	0.0078
GO:0008135	Molecular Function	translation factor activity, RNA binding	15	0.035
GO:0008237	Molecular Function	metallopeptidase activity	11	0.0085
GO:0016702	Molecular Function	oxidoreductase activity, acting on single donors with incorporation of molecular oxygen, incorporation of two atoms of oxygen	9	0.00079
GO:0016701	Molecular Function	oxidoreductase activity, acting on single donors with incorporation of molecular oxygen	9	0.003
GO:0004222	Molecular Function	metalloendopeptidase activity	8	0.013
GO:0004713	Molecular Function	protein tyrosine kinase activity	7	0.0078
GO:0016854	Molecular Function	racemase and epimerase activity	7	0.016
GO:0016857	Molecular Function	racemase and epimerase activity, acting on carbohydrates and derivatives	6	0.017
GO:0004197	Molecular Function	cysteine-type endopeptidase activity	6	0.025
GO:0004176	Molecular Function	ATP-dependent peptidase activity	5	0.028
GO:0031072	Molecular Function	heat shock protein binding	5	0.045

## Sheet: S2 vs S3
Additional File 8. List of enriched GO terms for the comparisons between bract developmental stages in poinsettia. Comparison between the second stage (S2) of bract development against the third stage (S3). Enriched GO terms were separated between down-regulated and up-regulated in stage 3. FDR = False Discovery Rate.
Down-regulated in stage 3
GO term	Category	Term description	# of genes identified	FDR
GO:0044444	Cellular Component	cytoplasmic part	679	0.0019
GO:0009536	Cellular Component	plastid	511	7.9e-61
GO:0009507	Cellular Component	chloroplast	477	7.8e-50
GO:0044435	Cellular Component	plastid part	232	1.5e-40
GO:0044434	Cellular Component	chloroplast part	201	4.4e-29
GO:0009579	Cellular Component	thylakoid	137	2.8e-38
GO:0044436	Cellular Component	thylakoid part	122	2.8e-38
GO:0009532	Cellular Component	plastid stroma	117	1.1e-18
GO:0031984	Cellular Component	organelle subcompartment	114	5.9e-16
GO:0009534	Cellular Component	chloroplast thylakoid	113	6.6e-30
GO:0031976	Cellular Component	plastid thylakoid	113	6.8e-30
GO:0034357	Cellular Component	photosynthetic membrane	111	9.1e-35
GO:0042651	Cellular Component	thylakoid membrane	103	4.7e-30
GO:0009535	Cellular Component	chloroplast thylakoid membrane	97	3.2e-28
GO:0055035	Cellular Component	plastid thylakoid membrane	97	3.4e-28
GO:0009570	Cellular Component	chloroplast stroma	92	1.5e-10
GO:0009526	Cellular Component	plastid envelope	69	9.4e-05
GO:0098796	Cellular Component	membrane protein complex	54	0.0032
GO:0031977	Cellular Component	thylakoid lumen	30	2.1e-11
GO:0031978	Cellular Component	plastid thylakoid lumen	29	3.3e-12
GO:0009543	Cellular Component	chloroplast thylakoid lumen	29	3.3e-12
GO:0010287	Cellular Component	plastoglobule	27	5.8e-11
GO:0009521	Cellular Component	photosystem	26	6e-09
GO:0098807	Cellular Component	chloroplast thylakoid membrane protein complex	19	8e-11
GO:0009523	Cellular Component	photosystem II	19	1e-06
GO:0010319	Cellular Component	stromule	18	1.4e-09
GO:0009295	Cellular Component	nucleoid	16	8.3e-07
GO:1990204	Cellular Component	oxidoreductase complex	16	0.042
GO:0030095	Cellular Component	chloroplast photosystem II	14	2.6e-09
GO:0042646	Cellular Component	plastid nucleoid	13	1.4e-06
GO:0009508	Cellular Component	plastid chromosome	12	9.6e-08
GO:0000229	Cellular Component	cytoplasmic chromosome	12	1.4e-07
GO:0009654	Cellular Component	photosystem II oxygen evolving complex	10	3.3e-05
GO:0009547	Cellular Component	plastid ribosome	9	0.0056
GO:0000313	Cellular Component	organellar ribosome	9	0.042
GO:0030076	Cellular Component	light-harvesting complex	8	0.0011
GO:0010598	Cellular Component	NAD(P)H dehydrogenase complex (plastoquinone)	7	0.00022
GO:0008287	Cellular Component	protein serine/threonine phosphatase complex	7	0.0088
GO:1903293	Cellular Component	phosphatase complex	7	0.0088
GO:0009840	Cellular Component	chloroplastic endopeptidase Clp complex	5	0.0022
GO:0009368	Cellular Component	endopeptidase Clp complex	5	0.0022
GO:0000311	Cellular Component	plastid large ribosomal subunit	5	0.048
GO:0003824	Molecular Function	catalytic activity	576	0.0049
GO:0016491	Molecular Function	oxidoreductase activity	112	0.036
GO:0016887	Molecular Function	ATPase activity	47	0.024
GO:0008233	Molecular Function	peptidase activity	47	0.031
GO:0005198	Molecular Function	structural molecule activity	45	0.047
GO:0070011	Molecular Function	peptidase activity, acting on L-amino acid peptides	44	0.0094
GO:0042623	Molecular Function	ATPase activity, coupled	35	0.042
GO:0016853	Molecular Function	isomerase activity	32	0.0028
GO:0019825	Molecular Function	oxygen binding	28	0.0049
GO:0015405	Molecular Function	P-P-bond-hydrolysis-driven transmembrane transporter activity	27	0.02
GO:0015399	Molecular Function	primary active transmembrane transporter activity	27	0.02
GO:0004175	Molecular Function	endopeptidase activity	25	0.02
GO:0008135	Molecular Function	translation factor activity, RNA binding	20	0.036
GO:0008237	Molecular Function	metallopeptidase activity	14	0.0089
GO:0016859	Molecular Function	cis-trans isomerase activity	13	0.0028
GO:0016168	Molecular Function	chlorophyll binding	12	0.00087
GO:0003755	Molecular Function	peptidyl-prolyl cis-trans isomerase activity	12	0.0046
GO:0031072	Molecular Function	heat shock protein binding	11	0.00079
GO:0034062	Molecular Function	RNA polymerase activity	11	0.037
GO:0016875	Molecular Function	ligase activity, forming carbon-oxygen bonds	10	0.031
GO:0016876	Molecular Function	ligase activity, forming aminoacyl-tRNA and related compounds	10	0.031
GO:0004812	Molecular Function	aminoacyl-tRNA ligase activity	10	0.031
GO:0003727	Molecular Function	single-stranded RNA binding	10	0.031
GO:0003899	Molecular Function	DNA-directed RNA polymerase activity	10	0.045
GO:0008187	Molecular Function	poly-pyrimidine tract binding	9	0.00087
GO:0008266	Molecular Function	poly(U) RNA binding	9	0.00087
GO:0008144	Molecular Function	drug binding	9	0.0021
GO:0004713	Molecular Function	protein tyrosine kinase activity	9	0.0028
GO:0004222	Molecular Function	metalloendopeptidase activity	9	0.031
GO:0005528	Molecular Function	FK506 binding	8	0.0028
GO:0005527	Molecular Function	macrolide binding	8	0.0028
GO:0004197	Molecular Function	cysteine-type endopeptidase activity	7	0.036
GO:0016987	Molecular Function	sigma factor activity	5	0.0028
GO:0000996	Molecular Function	core DNA-dependent RNA polymerase binding promoter specificity activity	5	0.0028
GO:0000990	Molecular Function	transcription factor activity, core RNA polymerase binding	5	0.0049
GO:0009266	Biological Process	response to temperature stimulus	52	0.019
GO:0015979	Biological Process	photosynthesis	51	1.5e-10
GO:0006091	Biological Process	generation of precursor metabolites and energy	42	0.0033
GO:0009657	Biological Process	plastid organization	39	1.7e-07
GO:0009409	Biological Process	response to cold	38	0.026
GO:0019684	Biological Process	photosynthesis, light reaction	34	3.5e-09
GO:0006457	Biological Process	protein folding	28	0.021
GO:0051188	Biological Process	cofactor biosynthetic process	27	0.019
GO:0009658	Biological Process	chloroplast organization	22	0.0087
GO:0006778	Biological Process	porphyrin-containing compound metabolic process	15	0.022
GO:0033013	Biological Process	tetrapyrrole metabolic process	15	0.023
GO:0009767	Biological Process	photosynthetic electron transport chain	13	0.0054
GO:0033014	Biological Process	tetrapyrrole biosynthetic process	12	0.032
GO:0006418	Biological Process	tRNA aminoacylation for protein translation	11	0.019
GO:0043038	Biological Process	amino acid activation	11	0.019
GO:0043039	Biological Process	tRNA aminoacylation	11	0.019
GO:0045036	Biological Process	protein targeting to chloroplast	10	0.0087
GO:0010027	Biological Process	thylakoid membrane organization	10	0.0087
GO:0072598	Biological Process	protein localization to chloroplast	10	0.0087
GO:0072596	Biological Process	establishment of protein localization to chloroplast	10	0.0087
GO:0009668	Biological Process	plastid membrane organization	10	0.0095
GO:0009773	Biological Process	photosynthetic electron transport in photosystem I	8	0.0029
GO:0010207	Biological Process	photosystem II assembly	7	0.019
GO:0031163	Biological Process	metallo-sulfur cluster assembly	7	0.044
GO:0016226	Biological Process	iron-sulfur cluster assembly	7	0.044
GO:0006612	Biological Process	protein targeting to membrane	7	0.05
GO:0045038	Biological Process	protein import into chloroplast thylakoid membrane	5	0.01
Up-regulated in stage 3
GO term	Category	Term description	# of genes identified	FDR
GO:0012505	Cellular Component	endomembrane system	339	7.5e-33
GO:0030312	Cellular Component	external encapsulating structure	79	0.015
GO:0005618	Cellular Component	cell wall	79	0.015
GO:0031225	Cellular Component	anchored component of membrane	55	1.7e-07
GO:0009505	Cellular Component	plant-type cell wall	51	0.00015
GO:0009986	Cellular Component	cell surface	8	0.0023
GO:0003824	Molecular Function	catalytic activity	856	4.2e-12
GO:0016740	Molecular Function	transferase activity	327	0.026
GO:0016787	Molecular Function	hydrolase activity	289	0.021
GO:0016772	Molecular Function	transferase activity, transferring phosphorus-containing groups	154	0.027
GO:0005215	Molecular Function	transporter activity	150	0.00097
GO:0016491	Molecular Function	oxidoreductase activity	143	0.039
GO:0016301	Molecular Function	kinase activity	138	0.021
GO:0022857	Molecular Function	transmembrane transporter activity	119	0.0067
GO:0016773	Molecular Function	phosphotransferase activity, alcohol group as acceptor	107	0.021
GO:0022892	Molecular Function	substrate-specific transporter activity	103	0.025
GO:0022891	Molecular Function	substrate-specific transmembrane transporter activity	90	0.039
GO:0016757	Molecular Function	transferase activity, transferring glycosyl groups	76	0.0059
GO:0016798	Molecular Function	hydrolase activity, acting on glycosyl bonds	69	3.8e-06
GO:0015075	Molecular Function	ion transmembrane transporter activity	65	0.04
GO:0022804	Molecular Function	active transmembrane transporter activity	64	0.025
GO:0004553	Molecular Function	hydrolase activity, hydrolyzing O-glycosyl compounds	63	1.7e-05
GO:0016758	Molecular Function	transferase activity, transferring hexosyl groups	57	0.00016
GO:0008233	Molecular Function	peptidase activity	57	0.046
GO:0016829	Molecular Function	lyase activity	53	0.0044
GO:0070011	Molecular Function	peptidase activity, acting on L-amino acid peptides	53	0.019
GO:0004175	Molecular Function	endopeptidase activity	31	0.016
GO:0009055	Molecular Function	electron carrier activity	30	0.0067
GO:0016614	Molecular Function	oxidoreductase activity, acting on CH-OH group of donors	27	0.041
GO:0015294	Molecular Function	solute:cation symporter activity	24	0.003
GO:0016616	Molecular Function	oxidoreductase activity, acting on the CH-OH group of donors, NAD or NADP as acceptor	24	0.007
GO:0015293	Molecular Function	symporter activity	24	0.025
GO:0016830	Molecular Function	carbon-carbon lyase activity	23	0.0022
GO:0046527	Molecular Function	glucosyltransferase activity	23	0.023
GO:0008236	Molecular Function	serine-type peptidase activity	23	0.039
GO:0017171	Molecular Function	serine hydrolase activity	23	0.039
GO:0016835	Molecular Function	carbon-oxygen lyase activity	22	0.028
GO:0016298	Molecular Function	lipase activity	21	0.039
GO:0004713	Molecular Function	protein tyrosine kinase activity	17	4.4e-07
GO:0030599	Molecular Function	pectinesterase activity	16	0.006
GO:0005402	Molecular Function	cation:sugar symporter activity	16	0.024
GO:0005351	Molecular Function	sugar:proton symporter activity	16	0.024
GO:0015295	Molecular Function	solute:proton symporter activity	16	0.025
GO:0004190	Molecular Function	aspartic-type endopeptidase activity	15	4.4e-07
GO:0070001	Molecular Function	aspartic-type peptidase activity	15	4.4e-07
GO:0016836	Molecular Function	hydro-lyase activity	15	0.016
GO:0016831	Molecular Function	carboxy-lyase activity	14	0.016
GO:0016903	Molecular Function	oxidoreductase activity, acting on the aldehyde or oxo group of donors	14	0.021
GO:0004180	Molecular Function	carboxypeptidase activity	13	0.016
GO:0004185	Molecular Function	serine-type carboxypeptidase activity	12	0.016
GO:0070008	Molecular Function	serine-type exopeptidase activity	12	0.024
GO:0016759	Molecular Function	cellulose synthase activity	11	0.0067
GO:0080161	Molecular Function	auxin transmembrane transporter activity	10	0.003
GO:0005372	Molecular Function	water transmembrane transporter activity	10	0.016
GO:0015250	Molecular Function	water channel activity	10	0.016
GO:0047262	Molecular Function	polygalacturonate 4-alpha-galacturonosyltransferase activity	9	0.0067
GO:0016857	Molecular Function	racemase and epimerase activity, acting on carbohydrates and derivatives	8	0.025
GO:0009672	Molecular Function	auxin:proton symporter activity	7	0.0061
GO:0045309	Molecular Function	protein phosphorylated amino acid binding	7	0.0098
GO:0051219	Molecular Function	phosphoprotein binding	7	0.0098
GO:0004312	Molecular Function	fatty acid synthase activity	7	0.019
GO:0016229	Molecular Function	steroid dehydrogenase activity	6	0.01
GO:0046912	Molecular Function	transferase activity, transferring acyl groups, acyl groups converted into alkyl on transfer	6	0.021
GO:0009922	Molecular Function	fatty acid elongase activity	5	0.0096
GO:0004629	Molecular Function	phospholipase C activity	5	0.023
GO:0008443	Molecular Function	phosphofructokinase activity	5	0.025
GO:0007167	Biological Process	enzyme linked receptor protein signaling pathway	27	0.004
GO:0007169	Biological Process	transmembrane receptor protein tyrosine kinase signaling pathway	27	0.004
GO:0009698	Biological Process	phenylpropanoid metabolic process	27	0.049
GO:0009699	Biological Process	phenylpropanoid biosynthetic process	25	0.0059
GO:0009825	Biological Process	multidimensional cell growth	13	0.042
