# Supplementary material for: Hybrid de novo transcriptome assembly of poinsettia (Euphorbia pulcherrima Willd. Ex Klotsch) bracts
Source: BMC Genomics. 2019 Nov 27;20:900. doi: 10.1186/s12864-019-6247-3 (PMC6882326; doi:10.1186/s12864-019-6247-3)
Supplement: Supplementary file 9 — Additional file 9. List of transcripts present in the differentially enriched pathways related to photosynthesis and phenylpropanoid metabolic processes. [file 12864_2019_6247_MOESM9_ESM.xlsx]

## Sheet: S8
Additional File 9. List of transcripts present in the differentially enriched pathways related to photosynthesis and phenylpropanoid metabolic processes.
A. thaliana gene	Gene description	GO accession	Term
AT1G02910.1	LPA1 tetratricopeptide repeat (TPR)-containing protein	GO:0015979	photosynthesis
AT1G06680.1	PSBP-1, OEE2, PSII-P, OE23 photosystem II subunit P-1	GO:0015979	photosynthesis
AT1G08380.1	PSAO photosystem I subunit O	GO:0015979	photosynthesis
AT1G14150.1	PQL1, PQL2 PsbQ-like 2	GO:0015979	photosynthesis
AT1G15820.1	LHCB6, CP24 light harvesting complex photosystem II subunit 6	GO:0015979	photosynthesis
AT1G15980.1	NDF1, NDH48 NDH-dependent cyclic electron flow 1	GO:0015979	photosynthesis
AT1G18730.1	NDF6 NDH dependent flow 6	GO:0015979	photosynthesis
AT1G19150.1	LHCA6, LHCA2*1 photosystem I light harvesting complex gene 6	GO:0015979	photosynthesis
AT1G29930.1	CAB1, AB140, CAB140, LHCB1.3 chlorophyll A/B binding protein 1	GO:0015979	photosynthesis
AT1G55670.1	PSAG photosystem I subunit G	GO:0015979	photosynthesis
AT1G61520.1	LHCA3 photosystem I light harvesting complex gene 3	GO:0015979	photosynthesis
AT1G68890.1	magnesium ion binding;thiamin pyrophosphate binding;hydro-lyases;catalytics;2-succinyl-5-enolpyruvyl-6-hydroxy-3-cyclohexene-1-carboxylic-acid synthases	GO:0015979	photosynthesis
AT1G70760.1	CRR23 inorganic carbon transport protein-related	GO:0015979	photosynthesis
AT1G76570.1	Chlorophyll A-B binding family protein	GO:0015979	photosynthesis
AT1G79040.1	PSBR photosystem II subunit R	GO:0015979	photosynthesis
AT2G01918.1	PQL3 PsbQ-like 3	GO:0015979	photosynthesis
AT2G20890.1	PSB29, THF1 photosystem II reaction center PSB29 protein	GO:0015979	photosynthesis
AT2G34430.1	LHB1B1, LHCB1.4 light-harvesting chlorophyll-protein complex II subunit B1	GO:0015979	photosynthesis
AT2G46820.1	PTAC8, TMP14, PSAP, PSI-P photosystem I P subunit	GO:0015979	photosynthesis
AT2G47940.1	DEGP2 DEGP protease 2	GO:0015979	photosynthesis
AT3G01440.1	PQL1, PQL2 PsbQ-like 1	GO:0015979	photosynthesis
AT3G05410.2	Photosystem II reaction center PsbP family protein	GO:0015979	photosynthesis
AT3G16250.1	NDF4 NDH-dependent cyclic electron flow 1	GO:0015979	photosynthesis
AT3G27925.1	DEGP1, Deg1 DegP protease 1	GO:0015979	photosynthesis
AT3G47470.1	LHCA4, CAB4 light-harvesting chlorophyll-protein complex I subunit A4	GO:0015979	photosynthesis
AT3G50820.1	PSBO2, PSBO-2, OEC33 photosystem II subunit O-2	GO:0015979	photosynthesis
AT3G53920.1	SIGC, SIG3 RNApolymerase sigma-subunit C	GO:0015979	photosynthesis
AT3G54890.1	LHCA1 photosystem I light harvesting complex gene 1	GO:0015979	photosynthesis
AT3G60370.1	FKBP-like peptidyl-prolyl cis-trans isomerase family protein	GO:0015979	photosynthesis
AT3G61470.1	LHCA2 photosystem I light harvesting complex gene 2	GO:0015979	photosynthesis
AT3G62410.1	CP12-2, CP12 CP12 domain-containing protein 2	GO:0015979	photosynthesis
AT4G04020.1	FIB fibrillin	GO:0015979	photosynthesis
AT4G04640.1	ATPC1 ATPase, F1 complex, gamma subunit protein	GO:0015979	photosynthesis
AT4G11960.1	PGRL1B PGR5-like B	GO:0015979	photosynthesis
AT4G12800.1	PSAL photosystem I subunit l	GO:0015979	photosynthesis
AT4G15510.1	Photosystem II reaction center PsbP family protein	GO:0015979	photosynthesis
AT4G22890.1	PGR5-LIKE A PGR5-LIKE A	GO:0015979	photosynthesis
AT4G33520.2	PAA1, HMA6 P-type ATP-ase 1	GO:0015979	photosynthesis
AT5G01600.1	ATFER1, FER1 ferretin 1	GO:0015979	photosynthesis
AT5G08410.1	FTRA2 ferredoxin/thioredoxin reductase subunit A (variable subunit) 2	GO:0015979	photosynthesis
AT5G11450.1	Mog1/PsbP/DUF1795-like photosystem II reaction center PsbP family protein	GO:0015979	photosynthesis
AT5G23440.1	FTRA1 ferredoxin/thioredoxin reductase subunit A (variable subunit) 1	GO:0015979	photosynthesis
AT5G35220.1	EGY1 Peptidase M50 family protein	GO:0015979	photosynthesis
AT5G39830.1	DEGP8, DEG8 Trypsin family protein with PDZ domain	GO:0015979	photosynthesis
AT5G51545.1	LPA2 low psii accumulation2	GO:0015979	photosynthesis
ATCG00270.1	PSBD photosystem II reaction center protein D	GO:0015979	photosynthesis
ATCG00350.1	PSAA Photosystem I, PsaA/PsaB protein	GO:0015979	photosynthesis
ATCG00360.1	YCF3 Tetratricopeptide repeat (TPR)-like superfamily protein	GO:0015979	photosynthesis
ATCG00520.1	YCF4 unfolded protein binding	GO:0015979	photosynthesis
ATCG01090.1	NDHI NADPH dehydrogenases	GO:0015979	photosynthesis
ATCG01100.1	NDHA NADH dehydrogenase family protein	GO:0015979	photosynthesis
AT1G02910.1	LPA1 tetratricopeptide repeat (TPR)-containing protein	GO:0006091	generation of precursor metabolites and energy
AT1G06680.1	PSBP-1, OEE2, PSII-P, OE23 photosystem II subunit P-1	GO:0006091	generation of precursor metabolites and energy
AT1G08380.1	PSAO photosystem I subunit O	GO:0006091	generation of precursor metabolites and energy
AT1G15980.1	NDF1, NDH48 NDH-dependent cyclic electron flow 1	GO:0006091	generation of precursor metabolites and energy
AT1G18730.1	NDF6 NDH dependent flow 6	GO:0006091	generation of precursor metabolites and energy
AT1G55670.1	PSAG photosystem I subunit G	GO:0006091	generation of precursor metabolites and energy
AT1G56190.1	Phosphoglycerate kinase family protein	GO:0006091	generation of precursor metabolites and energy
AT1G68750.1	ATPPC4, PPC4 phosphoenolpyruvate carboxylase 4	GO:0006091	generation of precursor metabolites and energy
AT1G68890.1	magnesium ion binding;thiamin pyrophosphate binding;hydro-lyases;catalytics;2-succinyl-5-enolpyruvyl-6-hydroxy-3-cyclohexene-1-carboxylic-acid synthases	GO:0006091	generation of precursor metabolites and energy
AT1G70760.1	CRR23 inorganic carbon transport protein-related	GO:0006091	generation of precursor metabolites and energy
AT1G79040.1	PSBR photosystem II subunit R	GO:0006091	generation of precursor metabolites and energy
AT2G20890.1	PSB29, THF1 photosystem II reaction center PSB29 protein	GO:0006091	generation of precursor metabolites and energy
AT2G34430.1	LHB1B1, LHCB1.4 light-harvesting chlorophyll-protein complex II subunit B1	GO:0006091	generation of precursor metabolites and energy
AT2G46820.1	PTAC8, TMP14, PSAP, PSI-P photosystem I P subunit	GO:0006091	generation of precursor metabolites and energy
AT2G47940.1	DEGP2 DEGP protease 2	GO:0006091	generation of precursor metabolites and energy
AT3G01440.1	PQL1, PQL2 PsbQ-like 1	GO:0006091	generation of precursor metabolites and energy
AT3G12780.1	PGK1 phosphoglycerate kinase 1	GO:0006091	generation of precursor metabolites and energy
AT3G15840.1	PIFI post-illumination chlorophyll fluorescence increase	GO:0006091	generation of precursor metabolites and energy
AT3G16250.1	NDF4 NDH-dependent cyclic electron flow 1	GO:0006091	generation of precursor metabolites and energy
AT3G27925.1	DEGP1, Deg1 DegP protease 1	GO:0006091	generation of precursor metabolites and energy
AT3G50820.1	PSBO2, PSBO-2, OEC33 photosystem II subunit O-2	GO:0006091	generation of precursor metabolites and energy
AT3G54890.1	LHCA1 photosystem I light harvesting complex gene 1	GO:0006091	generation of precursor metabolites and energy
AT3G55440.1	ATCTIMC, TPI, CYTOTPI triosephosphate isomerase	GO:0006091	generation of precursor metabolites and energy
AT3G60370.1	FKBP-like peptidyl-prolyl cis-trans isomerase family protein	GO:0006091	generation of precursor metabolites and energy
AT3G61470.1	LHCA2 photosystem I light harvesting complex gene 2	GO:0006091	generation of precursor metabolites and energy
AT4G03240.1	ATFH, FH frataxin homolog	GO:0006091	generation of precursor metabolites and energy
AT4G04020.1	FIB fibrillin	GO:0006091	generation of precursor metabolites and energy
AT4G04640.1	ATPC1 ATPase, F1 complex, gamma subunit protein	GO:0006091	generation of precursor metabolites and energy
AT4G11960.1	PGRL1B PGR5-like B	GO:0006091	generation of precursor metabolites and energy
AT4G12800.1	PSAL photosystem I subunit l	GO:0006091	generation of precursor metabolites and energy
AT4G22890.1	PGR5-LIKE A PGR5-LIKE A	GO:0006091	generation of precursor metabolites and energy
AT4G33520.2	PAA1, HMA6 P-type ATP-ase 1	GO:0006091	generation of precursor metabolites and energy
AT5G08410.1	FTRA2 ferredoxin/thioredoxin reductase subunit A (variable subunit) 2	GO:0006091	generation of precursor metabolites and energy
AT5G23440.1	FTRA1 ferredoxin/thioredoxin reductase subunit A (variable subunit) 1	GO:0006091	generation of precursor metabolites and energy
AT5G35220.1	EGY1 Peptidase M50 family protein	GO:0006091	generation of precursor metabolites and energy
AT5G39830.1	DEGP8, DEG8 Trypsin family protein with PDZ domain	GO:0006091	generation of precursor metabolites and energy
AT5G51060.1	RHD2, ATRBOHC, RBOHC NADPH/respiratory burst oxidase protein D	GO:0006091	generation of precursor metabolites and energy
AT5G51545.1	LPA2 low psii accumulation2	GO:0006091	generation of precursor metabolites and energy
ATCG00270.1	PSBD photosystem II reaction center protein D	GO:0006091	generation of precursor metabolites and energy
ATCG00360.1	YCF3 Tetratricopeptide repeat (TPR)-like superfamily protein	GO:0006091	generation of precursor metabolites and energy
ATCG00520.1	YCF4 unfolded protein binding	GO:0006091	generation of precursor metabolites and energy
ATMG01320.1	NAD2B, NAD2.2, NAD2 NADH dehydrogenase 2B	GO:0006091	generation of precursor metabolites and energy
AT1G03160.1	FZL FZO-like	GO:0009657	plastid organization
AT1G06820.1	CRTISO, CCR2 carotenoid isomerase	GO:0009657	plastid organization
AT1G06950.1	ATTIC110, TIC110 translocon at the inner envelope membrane of chloroplasts 110	GO:0009657	plastid organization
AT1G09340.1	CRB, CSP41B, HIP1.3 chloroplast RNA binding	GO:0009657	plastid organization
AT1G12410.1	CLPR2, NCLPP2, CLP2 CLP protease proteolytic subunit 2	GO:0009657	plastid organization
AT1G21600.1	PTAC6 plastid transcriptionally active 6	GO:0009657	plastid organization
AT1G62750.1	ATSCO1, ATSCO1/CPEF-G, SCO1 Translation elongation factor EFG/EF2 protein	GO:0009657	plastid organization
AT1G63680.1	ATMURE, PDE316, MURE acid-amino acid ligases;ligases;ATP binding;ATP binding;ligases	GO:0009657	plastid organization
AT1G65260.1	PTAC4, VIPP1 plastid transcriptionally active 4	GO:0009657	plastid organization
AT1G66480.1	plastid movement impaired 2	GO:0009657	plastid organization
AT1G69390.1	ATMINE1, MINE1, ARC12 homologue of bacterial MinE 1	GO:0009657	plastid organization
AT1G74850.1	PTAC2 plastid transcriptionally active 2	GO:0009657	plastid organization
AT1G75010.1	ARC3 GTP binding	GO:0009657	plastid organization
AT1G75100.1	JAC1 J-domain protein required for chloroplast accumulation response 1	GO:0009657	plastid organization
AT2G07050.1	CAS1 cycloartenol synthase 1	GO:0009657	plastid organization
AT2G20890.1	PSB29, THF1 photosystem II reaction center PSB29 protein	GO:0009657	plastid organization
AT2G28800.1	ALB3 63 kDa inner membrane family protein	GO:0009657	plastid organization
AT2G34640.1	PTAC12, HMR plastid transcriptionally active 12	GO:0009657	plastid organization
AT2G39140.1	SVR1 pseudouridine synthase family protein	GO:0009657	plastid organization
AT2G48120.1	PAC pale cress protein (PAC)	GO:0009657	plastid organization
AT3G08010.1	ATAB2 RNA binding	GO:0009657	plastid organization
AT3G10670.1	ATNAP7, NAP7 non-intrinsic ABC protein 7	GO:0009657	plastid organization
AT3G19220.1	CYO1, SCO2 protein disulfide isomerases	GO:0009657	plastid organization
AT3G24590.1	PLSP1 plastidic type i signal peptidase 1	GO:0009657	plastid organization
AT3G25690.1	CHUP1 Hydroxyproline-rich glycoprotein family protein	GO:0009657	plastid organization
AT3G47450.1	ATNOS1, NOS1, ATNOA1, NOA1, RIF1 P-loop containing nucleoside triphosphate hydrolases superfamily protein	GO:0009657	plastid organization
AT3G62910.1	APG3 Peptide chain release factor 1	GO:0009657	plastid organization
AT4G01940.1	NFU1, AtCNFU1 NFU domain protein 1	GO:0009657	plastid organization
AT4G39460.1	SAMC1, SAMT1 S-adenosylmethionine carrier 1	GO:0009657	plastid organization
AT5G12130.1	PDE149, ATTERC integral membrane TerC family protein	GO:0009657	plastid organization
AT5G16620.1	PDE120, TIC40, ATTIC40 hydroxyproline-rich glycoprotein family protein	GO:0009657	plastid organization
AT5G17790.1	VAR3 zinc finger (Ran-binding) family protein	GO:0009657	plastid organization
AT5G23120.1	HCF136 photosystem II stability/assembly factor, chloroplast (HCF136)	GO:0009657	plastid organization
AT5G35220.1	EGY1 Peptidase M50 family protein	GO:0009657	plastid organization
AT5G36170.1	HCF109, ATPRFB high chlorophyll fluorescent 109	GO:0009657	plastid organization
AT5G49940.1	NFU2, ATCNFU2 NIFU-like protein 2	GO:0009657	plastid organization
AT5G50920.1	CLPC, ATHSP93-V, HSP93-V, DCA1, CLPC1 CLPC homologue 1	GO:0009657	plastid organization
AT5G61670.1	Encodes a close homolog of the Cauliflower OR (Orange) protein. The function of OR is to induce the differentiation of proplastids or other noncolored plastids into chromoplasts for carotenoid accumulation. Both proteins contain a Cysteine-rich zinc finger domain that is highly specific to DnaJ-like molecular chaperons.	GO:0009657	plastid organization
AT5G67570.1	EMB246, DG1, EMB1408 Tetratricopeptide repeat (TPR)-like superfamily protein	GO:0009657	plastid organization
AT1G02910.1	LPA1 tetratricopeptide repeat (TPR)-containing protein	GO:0019684	photosynthesis, light reaction
AT1G06680.1	PSBP-1, OEE2, PSII-P, OE23 photosystem II subunit P-1	GO:0019684	photosynthesis, light reaction
AT1G08380.1	PSAO photosystem I subunit O	GO:0019684	photosynthesis, light reaction
AT1G15980.1	NDF1, NDH48 NDH-dependent cyclic electron flow 1	GO:0019684	photosynthesis, light reaction
AT1G18730.1	NDF6 NDH dependent flow 6	GO:0019684	photosynthesis, light reaction
AT1G55670.1	PSAG photosystem I subunit G	GO:0019684	photosynthesis, light reaction
AT1G68890.1	magnesium ion binding;thiamin pyrophosphate binding;hydro-lyases;catalytics;2-succinyl-5-enolpyruvyl-6-hydroxy-3-cyclohexene-1-carboxylic-acid synthases	GO:0019684	photosynthesis, light reaction
AT1G70760.1	CRR23 inorganic carbon transport protein-related	GO:0019684	photosynthesis, light reaction
AT1G79040.1	PSBR photosystem II subunit R	GO:0019684	photosynthesis, light reaction
AT2G20890.1	PSB29, THF1 photosystem II reaction center PSB29 protein	GO:0019684	photosynthesis, light reaction
AT2G34430.1	LHB1B1, LHCB1.4 light-harvesting chlorophyll-protein complex II subunit B1	GO:0019684	photosynthesis, light reaction
AT2G46820.1	PTAC8, TMP14, PSAP, PSI-P photosystem I P subunit	GO:0019684	photosynthesis, light reaction
AT2G47940.1	DEGP2 DEGP protease 2	GO:0019684	photosynthesis, light reaction
AT3G01440.1	PQL1, PQL2 PsbQ-like 1	GO:0019684	photosynthesis, light reaction
AT3G16250.1	NDF4 NDH-dependent cyclic electron flow 1	GO:0019684	photosynthesis, light reaction
AT3G27925.1	DEGP1, Deg1 DegP protease 1	GO:0019684	photosynthesis, light reaction
AT3G50820.1	PSBO2, PSBO-2, OEC33 photosystem II subunit O-2	GO:0019684	photosynthesis, light reaction
AT3G54890.1	LHCA1 photosystem I light harvesting complex gene 1	GO:0019684	photosynthesis, light reaction
AT3G60370.1	FKBP-like peptidyl-prolyl cis-trans isomerase family protein	GO:0019684	photosynthesis, light reaction
AT3G61470.1	LHCA2 photosystem I light harvesting complex gene 2	GO:0019684	photosynthesis, light reaction
AT4G04020.1	FIB fibrillin	GO:0019684	photosynthesis, light reaction
AT4G04640.1	ATPC1 ATPase, F1 complex, gamma subunit protein	GO:0019684	photosynthesis, light reaction
AT4G11960.1	PGRL1B PGR5-like B	GO:0019684	photosynthesis, light reaction
AT4G12800.1	PSAL photosystem I subunit l	GO:0019684	photosynthesis, light reaction
AT4G22890.1	PGR5-LIKE A PGR5-LIKE A	GO:0019684	photosynthesis, light reaction
AT4G33520.2	PAA1, HMA6 P-type ATP-ase 1	GO:0019684	photosynthesis, light reaction
AT5G08410.1	FTRA2 ferredoxin/thioredoxin reductase subunit A (variable subunit) 2	GO:0019684	photosynthesis, light reaction
AT5G23440.1	FTRA1 ferredoxin/thioredoxin reductase subunit A (variable subunit) 1	GO:0019684	photosynthesis, light reaction
AT5G35220.1	EGY1 Peptidase M50 family protein	GO:0019684	photosynthesis, light reaction
AT5G39830.1	DEGP8, DEG8 Trypsin family protein with PDZ domain	GO:0019684	photosynthesis, light reaction
AT5G51545.1	LPA2 low psii accumulation2	GO:0019684	photosynthesis, light reaction
ATCG00270.1	PSBD photosystem II reaction center protein D	GO:0019684	photosynthesis, light reaction
ATCG00360.1	YCF3 Tetratricopeptide repeat (TPR)-like superfamily protein	GO:0019684	photosynthesis, light reaction
ATCG00520.1	YCF4 unfolded protein binding	GO:0019684	photosynthesis, light reaction
AT1G06950.1	ATTIC110, TIC110 translocon at the inner envelope membrane of chloroplasts 110	GO:0009658	chloroplast organization
AT1G09340.1	CRB, CSP41B, HIP1.3 chloroplast RNA binding	GO:0009658	chloroplast organization
AT1G12410.1	CLPR2, NCLPP2, CLP2 CLP protease proteolytic subunit 2	GO:0009658	chloroplast organization
AT1G62750.1	ATSCO1, ATSCO1/CPEF-G, SCO1 Translation elongation factor EFG/EF2 protein	GO:0009658	chloroplast organization
AT1G63680.1	ATMURE, PDE316, MURE acid-amino acid ligases;ligases;ATP binding;ATP binding;ligases	GO:0009658	chloroplast organization
AT1G66480.1	plastid movement impaired 2	GO:0009658	chloroplast organization
AT1G69390.1	ATMINE1, MINE1, ARC12 homologue of bacterial MinE 1	GO:0009658	chloroplast organization
AT1G75010.1	ARC3 GTP binding	GO:0009658	chloroplast organization
AT1G75100.1	JAC1 J-domain protein required for chloroplast accumulation response 1	GO:0009658	chloroplast organization
AT2G48120.1	PAC pale cress protein (PAC)	GO:0009658	chloroplast organization
AT3G08010.1	ATAB2 RNA binding	GO:0009658	chloroplast organization
AT3G19220.1	CYO1, SCO2 protein disulfide isomerases	GO:0009658	chloroplast organization
AT3G25690.1	CHUP1 Hydroxyproline-rich glycoprotein family protein	GO:0009658	chloroplast organization
AT3G62910.1	APG3 Peptide chain release factor 1	GO:0009658	chloroplast organization
AT4G01940.1	NFU1, AtCNFU1 NFU domain protein 1	GO:0009658	chloroplast organization
AT4G39460.1	SAMC1, SAMT1 S-adenosylmethionine carrier 1	GO:0009658	chloroplast organization
AT5G16620.1	PDE120, TIC40, ATTIC40 hydroxyproline-rich glycoprotein family protein	GO:0009658	chloroplast organization
AT5G17790.1	VAR3 zinc finger (Ran-binding) family protein	GO:0009658	chloroplast organization
AT5G35220.1	EGY1 Peptidase M50 family protein	GO:0009658	chloroplast organization
AT5G49940.1	NFU2, ATCNFU2 NIFU-like protein 2	GO:0009658	chloroplast organization
AT5G50920.1	CLPC, ATHSP93-V, HSP93-V, DCA1, CLPC1 CLPC homologue 1	GO:0009658	chloroplast organization
AT5G67570.1	EMB246, DG1, EMB1408 Tetratricopeptide repeat (TPR)-like superfamily protein	GO:0009658	chloroplast organization
AT1G55670.1	PSAG photosystem I subunit G	GO:0009767	photosynthetic electron transport chain
AT4G33520.2	PAA1, HMA6 P-type ATP-ase 1	GO:0009767	photosynthetic electron transport chain
AT1G70760.1	CRR23 inorganic carbon transport protein-related	GO:0009767	photosynthetic electron transport chain
AT3G50820.1	PSBO2, PSBO-2, OEC33 photosystem II subunit O-2	GO:0009767	photosynthetic electron transport chain
AT2G46820.1	PTAC8, TMP14, PSAP, PSI-P photosystem I P subunit	GO:0009767	photosynthetic electron transport chain
ATCG00270.1	PSBD photosystem II reaction center protein D	GO:0009767	photosynthetic electron transport chain
AT3G16250.1	NDF4 NDH-dependent cyclic electron flow 1	GO:0009767	photosynthetic electron transport chain
AT4G04640.1	ATPC1 ATPase, F1 complex, gamma subunit protein	GO:0009767	photosynthetic electron transport chain
AT4G04020.1	FIB fibrillin	GO:0009767	photosynthetic electron transport chain
AT1G15980.1	NDF1, NDH48 NDH-dependent cyclic electron flow 1	GO:0009767	photosynthetic electron transport chain
AT4G22890.1	PGR5-LIKE A PGR5-LIKE A	GO:0009767	photosynthetic electron transport chain
AT4G11960.1	PGRL1B PGR5-like B	GO:0009767	photosynthetic electron transport chain
AT1G18730.1	NDF6 NDH dependent flow 6	GO:0009767	photosynthetic electron transport chain
AT4G02510.1	TOC159, TOC86, PPI2, TOC160, ATTOC159 translocon at the outer envelope membrane of chloroplasts 159	GO:0045036	protein targeting to chloroplast
AT5G57180.2	CIA2 chloroplast import apparatus 2	GO:0045036	protein targeting to chloroplast
AT5G50920.1	CLPC, ATHSP93-V, HSP93-V, DCA1, CLPC1 CLPC homologue 1	GO:0045036	protein targeting to chloroplast
AT2G28800.1	ALB3 63 kDa inner membrane family protein	GO:0045036	protein targeting to chloroplast
AT2G47450.1	CAO, CPSRP43 chloroplast signal recognition particle component (CAO)	GO:0045036	protein targeting to chloroplast
AT5G03940.1	FFC, 54CP, CPSRP54, SRP54CP chloroplast signal recognition particle 54 kDa subunit	GO:0045036	protein targeting to chloroplast
AT5G16620.1	PDE120, TIC40, ATTIC40 hydroxyproline-rich glycoprotein family protein	GO:0045036	protein targeting to chloroplast
AT1G06950.1	ATTIC110, TIC110 translocon at the inner envelope membrane of chloroplasts 110	GO:0045036	protein targeting to chloroplast
AT2G20890.1	PSB29, THF1 photosystem II reaction center PSB29 protein	GO:0045036	protein targeting to chloroplast
AT5G52440.1	HCF106 Bacterial sec-independent translocation protein mttA/Hcf106	GO:0045036	protein targeting to chloroplast
AT1G65260.1	PTAC4, VIPP1 plastid transcriptionally active 4	GO:0010027	thylakoid membrane organization
AT3G24590.1	PLSP1 plastidic type i signal peptidase 1	GO:0010027	thylakoid membrane organization
AT2G07050.1	CAS1 cycloartenol synthase 1	GO:0010027	thylakoid membrane organization
AT5G35220.1	EGY1 Peptidase M50 family protein	GO:0010027	thylakoid membrane organization
AT2G28800.1	ALB3 63 kDa inner membrane family protein	GO:0010027	thylakoid membrane organization
AT3G10670.1	ATNAP7, NAP7 non-intrinsic ABC protein 7	GO:0010027	thylakoid membrane organization
AT1G03160.1	FZL FZO-like	GO:0010027	thylakoid membrane organization
AT3G47450.1	ATNOS1, NOS1, ATNOA1, NOA1, RIF1 P-loop containing nucleoside triphosphate hydrolases superfamily protein	GO:0010027	thylakoid membrane organization
AT2G20890.1	PSB29, THF1 photosystem II reaction center PSB29 protein	GO:0010027	thylakoid membrane organization
AT5G12130.1	PDE149, ATTERC integral membrane TerC family protein	GO:0010027	thylakoid membrane organization
AT4G02510.1	TOC159, TOC86, PPI2, TOC160, ATTOC159 translocon at the outer envelope membrane of chloroplasts 159	GO:0072598	protein localization to chloroplast
AT5G57180.2	CIA2 chloroplast import apparatus 2	GO:0072598	protein localization to chloroplast
AT5G50920.1	CLPC, ATHSP93-V, HSP93-V, DCA1, CLPC1 CLPC homologue 1	GO:0072598	protein localization to chloroplast
AT2G28800.1	ALB3 63 kDa inner membrane family protein	GO:0072598	protein localization to chloroplast
AT2G47450.1	CAO, CPSRP43 chloroplast signal recognition particle component (CAO)	GO:0072598	protein localization to chloroplast
AT5G03940.1	FFC, 54CP, CPSRP54, SRP54CP chloroplast signal recognition particle 54 kDa subunit	GO:0072598	protein localization to chloroplast
AT5G16620.1	PDE120, TIC40, ATTIC40 hydroxyproline-rich glycoprotein family protein	GO:0072598	protein localization to chloroplast
AT1G06950.1	ATTIC110, TIC110 translocon at the inner envelope membrane of chloroplasts 110	GO:0072598	protein localization to chloroplast
AT2G20890.1	PSB29, THF1 photosystem II reaction center PSB29 protein	GO:0072598	protein localization to chloroplast
AT5G52440.1	HCF106 Bacterial sec-independent translocation protein mttA/Hcf106	GO:0072598	protein localization to chloroplast
AT4G02510.1	TOC159, TOC86, PPI2, TOC160, ATTOC159 translocon at the outer envelope membrane of chloroplasts 159	GO:0072596	establishment of protein localization to chloroplast
AT5G57180.2	CIA2 chloroplast import apparatus 2	GO:0072596	establishment of protein localization to chloroplast
AT5G50920.1	CLPC, ATHSP93-V, HSP93-V, DCA1, CLPC1 CLPC homologue 1	GO:0072596	establishment of protein localization to chloroplast
AT2G28800.1	ALB3 63 kDa inner membrane family protein	GO:0072596	establishment of protein localization to chloroplast
AT2G47450.1	CAO, CPSRP43 chloroplast signal recognition particle component (CAO)	GO:0072596	establishment of protein localization to chloroplast
AT5G03940.1	FFC, 54CP, CPSRP54, SRP54CP chloroplast signal recognition particle 54 kDa subunit	GO:0072596	establishment of protein localization to chloroplast
AT5G16620.1	PDE120, TIC40, ATTIC40 hydroxyproline-rich glycoprotein family protein	GO:0072596	establishment of protein localization to chloroplast
AT1G06950.1	ATTIC110, TIC110 translocon at the inner envelope membrane of chloroplasts 110	GO:0072596	establishment of protein localization to chloroplast
AT2G20890.1	PSB29, THF1 photosystem II reaction center PSB29 protein	GO:0072596	establishment of protein localization to chloroplast
AT5G52440.1	HCF106 Bacterial sec-independent translocation protein mttA/Hcf106	GO:0072596	establishment of protein localization to chloroplast
AT1G65260.1	PTAC4, VIPP1 plastid transcriptionally active 4	GO:0009668	plastid membrane organization
AT3G24590.1	PLSP1 plastidic type i signal peptidase 1	GO:0009668	plastid membrane organization
AT2G07050.1	CAS1 cycloartenol synthase 1	GO:0009669	plastid membrane organization
AT5G35220.1	EGY1 Peptidase M50 family protein	GO:0009670	plastid membrane organization
AT2G28800.1	ALB3 63 kDa inner membrane family protein	GO:0009671	plastid membrane organization
AT3G10670.1	ATNAP7, NAP7 non-intrinsic ABC protein 7	GO:0009672	plastid membrane organization
AT1G03160.1	FZL FZO-like	GO:0009673	plastid membrane organization
AT3G47450.1	ATNOS1, NOS1, ATNOA1, NOA1, RIF1 P-loop containing nucleoside triphosphate hydrolases superfamily protein	GO:0009674	plastid membrane organization
AT2G20890.1	PSB29, THF1 photosystem II reaction center PSB29 protein	GO:0009675	plastid membrane organization
AT5G12130.1	PDE149, ATTERC integral membrane TerC family protein	GO:0009676	plastid membrane organization
AT1G55670.1	PSAG photosystem I subunit G	GO:0009773	photosynthetic electron transport in photosystem I
AT1G70760.1	CRR23 inorganic carbon transport protein-related	GO:0009773	photosynthetic electron transport in photosystem I
AT2G46820.1	PTAC8, TMP14, PSAP, PSI-P photosystem I P subunit	GO:0009773	photosynthetic electron transport in photosystem I
AT3G16250.1	NDF4 NDH-dependent cyclic electron flow 1	GO:0009773	photosynthetic electron transport in photosystem I
AT1G15980.1	NDF1, NDH48 NDH-dependent cyclic electron flow 1	GO:0009773	photosynthetic electron transport in photosystem I
AT4G22890.1	PGR5-LIKE A PGR5-LIKE A	GO:0009773	photosynthetic electron transport in photosystem I
AT4G11960.1	PGRL1B PGR5-like B	GO:0009773	photosynthetic electron transport in photosystem I
AT1G18730.1	NDF6 NDH dependent flow 6	GO:0009773	photosynthetic electron transport in photosystem I
AT2G20890.1	PSB29, THF1 photosystem II reaction center PSB29 protein	GO:0010207	photosystem II assembly
AT3G50820.1	PSBO2, PSBO-2, OEC33 photosystem II subunit O-2	GO:0010207	photosystem II assembly
AT5G35220.1	EGY1 Peptidase M50 family protein	GO:0010207	photosystem II assembly
AT3G60370.1	FKBP-like peptidyl-prolyl cis-trans isomerase family protein	GO:0010207	photosystem II assembly
AT1G02910.1	LPA1 tetratricopeptide repeat (TPR)-containing protein	GO:0010207	photosystem II assembly
AT1G79040.1	PSBR photosystem II subunit R	GO:0010207	photosystem II assembly
AT5G51545.1	LPA2 low psii accumulation2	GO:0010207	photosystem II assembly
AT2G47450.1	CAO, CPSRP43 chloroplast signal recognition particle component (CAO)	GO:0045038	protein import into chloroplast thylakoid membrane
AT2G20890.1	PSB29, THF1 photosystem II reaction center PSB29 protein	GO:0045038	protein import into chloroplast thylakoid membrane
AT2G28800.1	ALB3 63 kDa inner membrane family protein	GO:0045038	protein import into chloroplast thylakoid membrane
AT5G03940.1	FFC, 54CP, CPSRP54, SRP54CP chloroplast signal recognition particle 54 kDa subunit	GO:0045038	protein import into chloroplast thylakoid membrane
AT5G52440.1	HCF106 Bacterial sec-independent translocation protein mttA/Hcf106	GO:0045038	protein import into chloroplast thylakoid membrane
AT1G76470.1	NAD(P)-binding Rossmann-fold superfamily protein	GO:0009698	phenylpropanoid metabolic process
AT3G21240.1	4CL2, AT4CL2 4-coumarate:CoA ligase 2	GO:0009698	phenylpropanoid metabolic process
AT4G30210.1	ATR2, AR2 P450 reductase 2	GO:0009698	phenylpropanoid metabolic process
AT2G37040.1	PAL1, ATPAL1 PHE ammonia lyase 1	GO:0009698	phenylpropanoid metabolic process
AT3G13650.1	Disease resistance-responsive (dirigent-like protein) family protein	GO:0009698	phenylpropanoid metabolic process
AT2G30490.1	ATC4H, C4H, CYP73A5, REF3 cinnamate-4-hydroxylase	GO:0009698	phenylpropanoid metabolic process
AT4G23690.1	Disease resistance-responsive (dirigent-like protein) family protein	GO:0009698	phenylpropanoid metabolic process
AT1G05850.1	POM1, ERH2, ELP1, CTL1, ELP, HOT2, ATCTL1 Chitinase family protein	GO:0009698	phenylpropanoid metabolic process
AT4G34230.1	CAD5, ATCAD5, CAD-5 cinnamyl alcohol dehydrogenase 5	GO:0009698	phenylpropanoid metabolic process
AT1G32100.1	ATPRR1, PRR1 pinoresinol reductase 1	GO:0009698	phenylpropanoid metabolic process
AT5G14700.1	NAD(P)-binding Rossmann-fold superfamily protein	GO:0009698	phenylpropanoid metabolic process
AT2G21100.1	Disease resistance-responsive (dirigent-like protein) family protein	GO:0009698	phenylpropanoid metabolic process
AT1G58170.1	Disease resistance-responsive (dirigent-like protein) family protein	GO:0009698	phenylpropanoid metabolic process
AT4G34050.1	CCoAOMT1 S-adenosyl-L-methionine-dependent methyltransferases superfamily protein	GO:0009698	phenylpropanoid metabolic process
AT5G54160.1	ATOMT1, OMT1 O-methyltransferase 1	GO:0009698	phenylpropanoid metabolic process
AT3G53260.1	PAL2, ATPAL2 phenylalanine ammonia-lyase 2	GO:0009698	phenylpropanoid metabolic process
AT4G22880.1	LDOX, TDS4, TT18, ANS leucoanthocyanidin dioxygenase	GO:0009698	phenylpropanoid metabolic process
AT1G15950.1	CCR1, IRX4, ATCCR1 cinnamoyl coa reductase 1	GO:0009698	phenylpropanoid metabolic process
AT5G48930.1	HCT hydroxycinnamoyl-CoA shikimate/quinate hydroxycinnamoyl transferase	GO:0009698	phenylpropanoid metabolic process
AT1G22640.1	ATMYB3, MYB3 myb domain protein 3	GO:0009698	phenylpropanoid metabolic process
AT3G24503.1	ALDH2C4, ALDH1A, REF1 aldehyde dehydrogenase 2C4	GO:0009698	phenylpropanoid metabolic process
AT1G17260.1	AHA10 autoinhibited H(+)-ATPase isoform 10	GO:0009698	phenylpropanoid metabolic process
AT1G04220.1	KCS2 3-ketoacyl-CoA synthase 2	GO:0009698	phenylpropanoid metabolic process
AT5G13930.1	CHS, TT4, ATCHS Chalcone and stilbene synthase family protein	GO:0009698	phenylpropanoid metabolic process
AT2G40890.1	CYP98A3 cytochrome P450, family 98, subfamily A, polypeptide 3	GO:0009698	phenylpropanoid metabolic process
AT2G23910.1	NAD(P)-binding Rossmann-fold superfamily protein	GO:0009698	phenylpropanoid metabolic process
AT3G19450.1	CAD4, ATCAD4, CAD, CAD-C GroES-like zinc-binding alcohol dehydrogenase family protein	GO:0009698	phenylpropanoid metabolic process
AT1G76470.1	NAD(P)-binding Rossmann-fold superfamily protein	GO:0009699	phenylpropanoid biosynthetic process
AT2G37040.1	PAL1, ATPAL1 PHE ammonia lyase 1	GO:0009699	phenylpropanoid biosynthetic process
AT3G13650.1	Disease resistance-responsive (dirigent-like protein) family protein	GO:0009699	phenylpropanoid biosynthetic process
AT2G30490.1	ATC4H, C4H, CYP73A5, REF3 cinnamate-4-hydroxylase	GO:0009699	phenylpropanoid biosynthetic process
AT4G23690.1	Disease resistance-responsive (dirigent-like protein) family protein	GO:0009699	phenylpropanoid biosynthetic process
AT1G05850.1	POM1, ERH2, ELP1, CTL1, ELP, HOT2, ATCTL1 Chitinase family protein	GO:0009699	phenylpropanoid biosynthetic process
AT4G34230.1	CAD5, ATCAD5, CAD-5 cinnamyl alcohol dehydrogenase 5	GO:0009699	phenylpropanoid biosynthetic process
AT1G32100.1	ATPRR1, PRR1 pinoresinol reductase 1	GO:0009699	phenylpropanoid biosynthetic process
AT5G14700.1	NAD(P)-binding Rossmann-fold superfamily protein	GO:0009699	phenylpropanoid biosynthetic process
AT2G21100.1	Disease resistance-responsive (dirigent-like protein) family protein	GO:0009699	phenylpropanoid biosynthetic process
AT1G58170.1	Disease resistance-responsive (dirigent-like protein) family protein	GO:0009699	phenylpropanoid biosynthetic process
AT4G34050.1	CCoAOMT1 S-adenosyl-L-methionine-dependent methyltransferases superfamily protein	GO:0009699	phenylpropanoid biosynthetic process
AT5G54160.1	ATOMT1, OMT1 O-methyltransferase 1	GO:0009699	phenylpropanoid biosynthetic process
AT3G53260.1	PAL2, ATPAL2 phenylalanine ammonia-lyase 2	GO:0009699	phenylpropanoid biosynthetic process
AT4G22880.1	LDOX, TDS4, TT18, ANS leucoanthocyanidin dioxygenase	GO:0009699	phenylpropanoid biosynthetic process
AT1G15950.1	CCR1, IRX4, ATCCR1 cinnamoyl coa reductase 1	GO:0009699	phenylpropanoid biosynthetic process
AT5G48930.1	HCT hydroxycinnamoyl-CoA shikimate/quinate hydroxycinnamoyl transferase	GO:0009699	phenylpropanoid biosynthetic process
AT1G22640.1	ATMYB3, MYB3 myb domain protein 3	GO:0009699	phenylpropanoid biosynthetic process
AT3G24503.1	ALDH2C4, ALDH1A, REF1 aldehyde dehydrogenase 2C4	GO:0009699	phenylpropanoid biosynthetic process
AT1G17260.1	AHA10 autoinhibited H(+)-ATPase isoform 10	GO:0009699	phenylpropanoid biosynthetic process
AT1G04220.1	KCS2 3-ketoacyl-CoA synthase 2	GO:0009699	phenylpropanoid biosynthetic process
AT5G13930.1	CHS, TT4, ATCHS Chalcone and stilbene synthase family protein	GO:0009699	phenylpropanoid biosynthetic process
AT2G40890.1	CYP98A3 cytochrome P450, family 98, subfamily A, polypeptide 3	GO:0009699	phenylpropanoid biosynthetic process
AT2G23910.1	NAD(P)-binding Rossmann-fold superfamily protein	GO:0009699	phenylpropanoid biosynthetic process
AT3G19450.1	CAD4, ATCAD4, CAD, CAD-C GroES-like zinc-binding alcohol dehydrogenase family protein	GO:0009699	phenylpropanoid biosynthetic process
