# Supplementary material for: Hybrid de novo transcriptome assembly of poinsettia (Euphorbia pulcherrima Willd. Ex Klotsch) bracts
Source: BMC Genomics. 2019 Nov 27;20:900. doi: 10.1186/s12864-019-6247-3 (PMC6882326; doi:10.1186/s12864-019-6247-3)
Supplement: Supplementary file 10 — Additional file 10. Differentially expressed transcripts for the comparisons between Christmas Feelings (red) and Christmas Feelings Pearl (white) poinsettia varieties for the different bract developmental stages. [file 12864_2019_6247_MOESM10_ESM.xlsx]

## Sheet: S1 - CFR vs CFW
Additional File 10. Differentially expressed transcripts for the comparisons between Christmas Feelings (red) and Christmas Feelings Pearl (white) poinsettia varieties for the different bract developmental stages. Comparison between Christmas Feelings (red) and Christmas Feelings Pearl (white) varieties for the first stage (S1) of bract development. Positive log2FC values refer to a higher expres…
Transcript ID	TAIR ID	log2FC	FDR
TRINITY_DN51738_c3_g1_i5	AT1G01140.3	1.26212	0.000916543
TRINITY_DN53845_c4_g1_i19	AT1G01580.1	1.30083	0.0144845
TRINITY_DN53845_c4_g1_i5	AT1G01580.1	2.74428	0.000269593
TRINITY_DN53845_c4_g1_i1	AT1G01580.1	2.18799	0.000342792
TRINITY_DN45242_c2_g2_i1	AT1G03130.1	1.04495	0.00643018
TRINITY_DN45242_c2_g1_i1	AT1G03130.1	1.42997	0.000332722
TRINITY_DN47149_c2_g5_i3	AT1G03600.1	1.11249	0.00390352
TRINITY_DN53189_c0_g1_i1	AT1G03650.1	1.17559	0.0470595
TRINITY_DN52256_c3_g2_i1	AT1G04350.1	2.18197	0.000146834
TRINITY_DN49171_c0_g2_i2	AT1G04770.1	1.4169	0.042919
TRINITY_DN42420_c0_g1_i5	AT1G05010.1	1.31044	0.0079052
TRINITY_DN33794_c0_g1_i1	AT1G05260.1	2.27373	4.85531e-05
TRINITY_DN41039_c0_g1_i1	AT1G05680.1	1.14901	0.0328311
TRINITY_DN47354_c3_g4_i10	AT1G06130.1	1.71203	0.0214716
TRINITY_DN41771_c0_g1_i4	AT1G06330.1	1.94705	0.000251532
TRINITY_DN52256_c3_g2_i3	AT1G06620.1	1.30238	0.0164453
TRINITY_DN42637_c0_g2_i4	AT1G06680.1	1.39989	9.24044e-05
TRINITY_DN52368_c7_g3_i7	AT1G06690.1	1.28651	0.00897793
TRINITY_DN45196_c7_g4_i1	AT1G06980.1	1.479	0.0475481
TRINITY_DN53478_c5_g1_i4	AT1G07010.3	1.18934	0.00148849
TRINITY_DN45774_c8_g1_i3	AT1G07230.1	1.09156	0.0265438
TRINITY_DN42666_c0_g1_i2	AT1G07250.1	1.67098	5.54846e-05
TRINITY_DN42666_c0_g1_i3	AT1G07250.1	1.59805	2.18948e-05
TRINITY_DN52736_c4_g3_i1	AT1G07280.1	1.25774	0.00162089
TRINITY_DN52736_c4_g3_i3	AT1G07280.1	2.27727	9.97498e-05
TRINITY_DN53844_c4_g1_i1	AT1G08380.1	1.39995	0.000339467
TRINITY_DN47252_c6_g1_i2	AT1G08570.1	2.27779	8.2969e-09
TRINITY_DN51007_c7_g1_i1	AT1G08570.1	1.41599	0.000198081
TRINITY_DN51007_c7_g1_i4	AT1G08570.1	1.09155	0.0365002
TRINITY_DN51007_c7_g1_i6	AT1G08570.1	1.59916	0.0310303
TRINITY_DN47252_c6_g1_i11	AT1G08570.1	1.4835	0.0387878
TRINITY_DN46562_c3_g1_i6	AT1G09340.1	1.06435	0.00346194
TRINITY_DN46562_c3_g1_i5	AT1G09340.1	1.14556	0.00205033
TRINITY_DN46562_c3_g1_i1	AT1G09340.1	1.3347	0.013476
TRINITY_DN48596_c0_g2_i1	AT1G10150.1	1.64407	0.00074578
TRINITY_DN47566_c1_g2_i18	AT1G10600.1	1.78978	0.000360166
TRINITY_DN47566_c1_g2_i6	AT1G10600.1	1.86064	8.46792e-06
TRINITY_DN47566_c1_g2_i19	AT1G10600.1	1.57925	0.0171524
TRINITY_DN50574_c0_g1_i18	AT1G10640.1	3.41699	1.27005e-06
TRINITY_DN46954_c5_g1_i4	AT1G11360.1	1.05856	0.00667218
TRINITY_DN47269_c1_g3_i1	AT1G11530.1	1.37701	0.00192937
TRINITY_DN47269_c1_g1_i2	AT1G11530.1	1.30543	0.00139041
TRINITY_DN44064_c0_g7_i1	AT1G11860.1	1.07329	0.00486613
TRINITY_DN48247_c5_g1_i2	AT1G12110.1	2.30086	1.735e-05
TRINITY_DN42512_c0_g1_i1	AT1G12800.1	1.03732	0.00165314
TRINITY_DN50395_c0_g1_i9	AT1G13130.1	1.16975	0.0409533
TRINITY_DN41646_c0_g3_i1	AT1G13700.1	1.1051	0.0122017
TRINITY_DN40918_c0_g2_i1	AT1G14150.1	1.6052	0.000105183
TRINITY_DN52088_c3_g1_i7	AT1G14520.1	1.21106	0.00212424
TRINITY_DN49254_c5_g2_i4	AT1G14700.1	5.24245	0.000772796
TRINITY_DN53283_c6_g1_i8	AT1G14820.3	1.4087	0.0329642
TRINITY_DN43476_c1_g2_i4	AT1G14870.1	2.28611	0.000599286
TRINITY_DN48870_c1_g1_i2	AT1G15290.1	1.04636	0.00205438
TRINITY_DN52657_c0_g2_i2	AT1G15520.1	1.8297	0.00251757
TRINITY_DN52657_c0_g2_i1	AT1G15520.1	1.69163	0.0365383
TRINITY_DN52615_c1_g3_i1	AT1G15740.1	1.40393	5.63427e-05
TRINITY_DN46153_c2_g2_i1	AT1G15820.1	1.53935	0.000592452
TRINITY_DN46125_c6_g1_i12	AT1G15950.1	1.29095	0.000247199
TRINITY_DN46125_c6_g1_i1	AT1G15950.1	1.73695	0.00309256
TRINITY_DN48044_c1_g1_i3	AT1G15980.1	1.16221	0.0241228
TRINITY_DN48044_c1_g1_i4	AT1G15980.1	1.61383	0.000499029
TRINITY_DN48044_c1_g1_i2	AT1G15980.1	2.28994	0.00306246
TRINITY_DN53142_c2_g1_i6	AT1G16570.2	1.19061	0.000416957
TRINITY_DN49080_c2_g1_i8	AT1G16720.1	1.97235	0.0238275
TRINITY_DN48113_c3_g2_i1	AT1G16880.1	1.07961	0.00484005
TRINITY_DN45609_c2_g1_i5	AT1G17050.1	1.3473	0.000147566
TRINITY_DN40460_c0_g1_i3	AT1G18060.1	1.13937	0.000671849
TRINITY_DN53273_c2_g1_i1	AT1G18170.1	1.81924	2.65139e-06
TRINITY_DN45099_c3_g1_i2	AT1G18590.1	1.50756	0.0168702
TRINITY_DN50595_c4_g1_i3	AT1G18730.1	1.57875	0.000230904
TRINITY_DN50595_c4_g1_i2	AT1G18730.1	1.74485	2.39353e-05
TRINITY_DN50595_c4_g1_i1	AT1G18730.1	1.59512	3.8934e-05
TRINITY_DN44799_c3_g1_i2	AT1G19150.1	1.20275	0.000950044
TRINITY_DN43918_c0_g1_i1	AT1G19190.1	1.2016	0.00033764
TRINITY_DN49627_c10_g1_i1	AT1G19250.1	1.61632	1.72458e-05
TRINITY_DN40302_c0_g1_i2	AT1G19715.3	1.34059	0.00521501
TRINITY_DN53580_c2_g1_i3	AT1G20020.1	1.43183	0.000325793
TRINITY_DN53580_c2_g1_i1	AT1G20020.1	1.15801	0.000772796
TRINITY_DN53580_c2_g1_i6	AT1G20020.1	1.01825	0.00215833
TRINITY_DN41882_c1_g2_i1	AT1G20020.1	1.31619	0.049071
TRINITY_DN39150_c0_g3_i2	AT1G20340.1	1.18814	0.00364234
TRINITY_DN39150_c0_g3_i1	AT1G20340.1	1.89416	0.00737723
TRINITY_DN50342_c1_g1_i1	AT1G20620.1	1.08017	0.0194163
TRINITY_DN46861_c0_g2_i1	AT1G21000.1	2.25934	0.0233962
TRINITY_DN50272_c4_g1_i3	AT1G21460.1	1.48271	0.0146645
TRINITY_DN50272_c4_g1_i6	AT1G21460.1	1.59303	0.0222197
TRINITY_DN44971_c0_g1_i3	AT1G21920.1	4.6186	0.000950044
TRINITY_DN48311_c3_g1_i2	AT1G22630.1	1.36252	0.00219317
TRINITY_DN52788_c5_g2_i4	AT1G22710.1	1.0283	0.00159229
TRINITY_DN47171_c1_g1_i1	AT1G23390.1	2.07162	1.61889e-06
TRINITY_DN53047_c0_g1_i1	AT1G23850.1	1.14793	0.004525
TRINITY_DN43094_c1_g1_i4	AT1G24140.1	4.28668	4.88321e-05
TRINITY_DN52297_c1_g3_i2	AT1G24530.1	2.24721	0.0101081
TRINITY_DN51884_c1_g2_i1	AT1G26460.1	1.61497	0.000590275
TRINITY_DN53107_c2_g1_i15	AT1G28140.1	1.88414	8.77736e-06
TRINITY_DN47042_c5_g1_i1	AT1G28480.1	1.52242	3.33792e-06
TRINITY_DN49302_c4_g5_i3	AT1G28480.1	1.04149	0.0282504
TRINITY_DN52962_c1_g3_i8	AT1G29120.5	1.00535	0.0384147
TRINITY_DN39394_c0_g3_i1	AT1G29195.1	2.03485	0.000128926
TRINITY_DN53478_c3_g3_i1	AT1G29640.1	1.58418	0.0169763
TRINITY_DN49160_c1_g1_i6	AT1G29930.1	1.00036	0.0114163
TRINITY_DN47507_c0_g1_i6	AT1G29930.1	1.86318	0.000912031
TRINITY_DN49160_c1_g1_i4	AT1G29930.1	1.36402	0.00100021
TRINITY_DN49160_c1_g1_i8	AT1G29930.1	1.26774	0.00209621
TRINITY_DN47024_c7_g4_i1	AT1G30370.1	1.42519	0.000737846
TRINITY_DN48749_c2_g1_i1	AT1G30380.1	1.47722	0.000577242
TRINITY_DN45020_c3_g1_i5	AT1G31330.1	1.40447	0.000849373
TRINITY_DN45020_c3_g1_i3	AT1G31330.1	1.37359	0.00041914
TRINITY_DN45020_c3_g1_i1	AT1G31330.1	1.05891	0.0165939
TRINITY_DN46144_c0_g1_i2	AT1G32060.1	1.20062	0.00315315
TRINITY_DN46144_c0_g3_i1	AT1G32060.1	1.42086	0.000287738
TRINITY_DN46144_c0_g1_i1	AT1G32060.1	1.52674	0.00445718
TRINITY_DN46144_c0_g2_i1	AT1G32060.1	1.61907	0.0213202
TRINITY_DN51777_c5_g1_i2	AT1G32080.1	1.06791	0.015614
TRINITY_DN42229_c0_g1_i2	AT1G32220.1	1.05346	0.0322655
TRINITY_DN48126_c0_g1_i5	AT1G32700.1	1.25305	0.0259675
TRINITY_DN47830_c3_g1_i4	AT1G32780.1	1.77622	0.0194443
TRINITY_DN48957_c0_g1_i6	AT1G33110.1	1.65602	0.0171099
TRINITY_DN53416_c7_g1_i1	AT1G33720.1	2.09829	0.0189916
TRINITY_DN53416_c7_g2_i3	AT1G33730.1	1.88998	0.000252624
TRINITY_DN53416_c7_g2_i1	AT1G33730.1	1.63963	9.5536e-06
TRINITY_DN52375_c2_g8_i1	AT1G35420.2	1.08827	0.00446712
TRINITY_DN45857_c3_g1_i2	AT1G35910.1	1.09455	0.0444248
TRINITY_DN42435_c0_g1_i4	AT1G36280.1	1.19704	0.00164956
TRINITY_DN44912_c0_g1_i5	AT1G42970.1	1.27007	0.00289973
TRINITY_DN44912_c0_g1_i4	AT1G42970.1	1.00015	0.0149994
TRINITY_DN49212_c1_g1_i11	AT1G43650.1	1.79302	9.8984e-06
TRINITY_DN40650_c0_g1_i1	AT1G43670.1	1.84624	0.000252624
TRINITY_DN46249_c0_g1_i3	AT1G44446.1	1.08823	0.00288108
TRINITY_DN46249_c0_g1_i5	AT1G44446.1	1.16857	0.00100021
TRINITY_DN42542_c0_g2_i1	AT1G44575.1	1.04773	0.00323684
TRINITY_DN42542_c0_g2_i2	AT1G44575.1	1.09657	0.00209047
TRINITY_DN46781_c1_g2_i10	AT1G44970.1	1.05814	0.00220139
TRINITY_DN52953_c11_g5_i1	AT1G47480.1	2.2279	0.000576773
TRINITY_DN49870_c1_g6_i1	AT1G47750.1	1.04403	0.01118
TRINITY_DN38930_c0_g1_i1	AT1G47960.1	2.63391	3.48448e-05
TRINITY_DN41303_c0_g1_i2	AT1G48300.1	1.53139	0.0247381
TRINITY_DN28954_c0_g1_i1	AT1G49000.1	1.4664	0.00365959
TRINITY_DN46804_c1_g2_i1	AT1G49320.1	1.58441	0.0316917
TRINITY_DN45925_c12_g1_i1	AT1G49470.1	1.39373	0.00666386
TRINITY_DN47014_c1_g1_i10	AT1G49570.1	3.70331	0.00591904
TRINITY_DN52859_c1_g1_i9	AT1G50170.1	1.09506	0.00966361
TRINITY_DN48210_c2_g2_i12	AT1G50450.1	1.07785	0.00395179
TRINITY_DN50977_c0_g2_i2	AT1G52870.2	1.59456	0.00716181
TRINITY_DN53430_c3_g1_i3	AT1G53430.1	1.0248	0.00145625
TRINITY_DN53430_c3_g1_i4	AT1G53430.1	2.09957	0.000311245
TRINITY_DN53430_c3_g1_i9	AT1G53430.1	2.02925	0.0216614
TRINITY_DN49757_c0_g2_i8	AT1G53800.2	1.14058	0.0229387
TRINITY_DN41267_c0_g1_i2	AT1G54500.1	1.22969	0.000470507
TRINITY_DN44816_c2_g1_i2	AT1G54520.1	1.47615	3.83036e-05
TRINITY_DN44816_c2_g1_i6	AT1G54520.1	1.80181	0.00646262
TRINITY_DN51537_c1_g1_i6	AT1G54790.2	1.2391	0.000795875
TRINITY_DN51537_c1_g1_i5	AT1G54790.2	1.30387	9.45733e-05
TRINITY_DN45956_c1_g3_i3	AT1G55340.1	1.016	0.00731734
TRINITY_DN50867_c1_g2_i4	AT1G55360.1	1.49813	0.00678941
TRINITY_DN46201_c2_g1_i5	AT1G55480.1	1.33252	0.0434828
TRINITY_DN48952_c1_g1_i2	AT1G55670.1	1.39699	0.000350195
TRINITY_DN48952_c1_g1_i3	AT1G55670.1	1.45721	0.000440125
TRINITY_DN53124_c0_g1_i1	AT1G55680.1	1.11107	0.00605257
TRINITY_DN53124_c0_g1_i16	AT1G55680.1	1.14182	0.0077774
TRINITY_DN52413_c0_g1_i14	AT1G55730.1	1.35485	0.000424108
TRINITY_DN46933_c1_g1_i6	AT1G55850.1	1.2434	0.00728526
TRINITY_DN46933_c1_g1_i3	AT1G55850.1	1.217	0.0116699
TRINITY_DN42507_c0_g1_i1	AT1G55920.1	2.09284	1.17346e-05
TRINITY_DN50175_c2_g1_i6	AT1G56190.1	1.07798	0.00174269
TRINITY_DN46087_c1_g1_i1	AT1G58290.1	1.19738	0.0311211
TRINITY_DN46755_c3_g1_i1	AT1G59720.1	1.50969	0.00118338
TRINITY_DN44291_c8_g3_i2	AT1G59730.1	2.23713	0.0338033
TRINITY_DN45246_c1_g1_i2	AT1G59870.1	2.18974	0.000470865
TRINITY_DN42035_c0_g2_i5	AT1G60140.1	1.21044	0.000520974
TRINITY_DN41043_c0_g1_i1	AT1G60190.1	3.19691	6.22712e-07
TRINITY_DN50282_c6_g3_i4	AT1G61040.1	1.30699	0.0198661
TRINITY_DN48394_c1_g1_i5	AT1G61520.1	1.31473	0.0010714
TRINITY_DN48394_c1_g1_i1	AT1G61520.1	1.43159	0.000236651
TRINITY_DN41211_c0_g2_i1	AT1G61930.1	1.35764	0.000547397
TRINITY_DN42491_c0_g1_i4	AT1G62250.1	1.84954	0.0122468
TRINITY_DN42491_c0_g1_i5	AT1G62250.1	2.00798	0.00722528
TRINITY_DN46107_c5_g4_i2	AT1G62400.1	1.64509	0.0266772
TRINITY_DN46835_c3_g2_i1	AT1G62710.1	2.07496	0.000491551
TRINITY_DN40884_c0_g1_i2	AT1G62960.1	1.21527	0.00572493
TRINITY_DN51391_c0_g1_i6	AT1G63770.5	1.11965	0.00422271
TRINITY_DN44703_c0_g6_i4	AT1G64255.1	2.31295	0.0140407
TRINITY_DN43151_c0_g1_i2	AT1G64500.1	1.21565	0.000916062
TRINITY_DN46332_c5_g2_i3	AT1G64720.1	1.28248	0.000720964
TRINITY_DN50984_c0_g1_i2	AT1G64770.3	1.06395	0.0151829
TRINITY_DN47266_c0_g1_i7	AT1G64860.1	1.35104	0.000260399
TRINITY_DN47266_c0_g1_i2	AT1G64860.1	1.36983	6.08769e-05
TRINITY_DN51828_c0_g1_i1	AT1G64940.1	1.50955	0.000239883
TRINITY_DN51828_c1_g2_i2	AT1G64940.1	1.07753	0.00440652
TRINITY_DN51828_c1_g2_i1	AT1G64940.1	1.17533	0.00106945
TRINITY_DN51329_c0_g3_i20	AT1G65230.1	1.25582	0.000687093
TRINITY_DN49807_c9_g1_i2	AT1G65260.1	1.07459	0.00109871
TRINITY_DN48434_c0_g2_i3	AT1G66540.1	1.30951	0.0473284
TRINITY_DN52104_c1_g1_i1	AT1G67340.1	1.87416	8.38491e-10
TRINITY_DN52104_c1_g1_i3	AT1G67340.1	1.94605	5.16971e-07
TRINITY_DN47406_c3_g1_i1	AT1G67740.1	1.2937	0.000684112
TRINITY_DN47406_c3_g2_i4	AT1G67740.1	1.24934	0.00110299
TRINITY_DN47406_c3_g2_i2	AT1G67740.1	3.46613	0.0421883
TRINITY_DN47203_c3_g1_i3	AT1G67856.1	1.44526	0.0343666
TRINITY_DN53134_c3_g3_i2	AT1G68010.2	1.44913	0.0015686
TRINITY_DN50470_c3_g1_i2	AT1G68300.1	1.34156	0.00567212
TRINITY_DN50470_c3_g1_i4	AT1G68300.1	2.0076	0.0133912
TRINITY_DN46652_c0_g2_i1	AT1G68750.1	1.06614	0.00379712
TRINITY_DN48118_c0_g2_i7	AT1G68890.1	1.0602	0.00438665
TRINITY_DN44009_c0_g1_i3	AT1G70080.1	1.57677	0.000324897
TRINITY_DN42035_c0_g1_i1	AT1G70290.1	1.64992	1.7907e-05
TRINITY_DN50210_c1_g3_i3	AT1G70410.2	1.1045	0.00929838
TRINITY_DN50210_c1_g3_i7	AT1G70410.2	1.95701	0.000154056
TRINITY_DN48178_c0_g1_i1	AT1G70580.1	1.08473	0.0118245
TRINITY_DN42843_c0_g4_i1	AT1G70640.1	2.0749	0.00762634
TRINITY_DN46107_c4_g1_i5	AT1G70670.1	1.00773	0.0388036
TRINITY_DN47218_c0_g4_i1	AT1G70760.1	1.29705	0.0300555
TRINITY_DN48441_c1_g4_i3	AT1G70830.1	2.78828	0.0013877
TRINITY_DN43955_c12_g1_i5	AT1G71480.1	1.99195	0.00375669
TRINITY_DN50192_c5_g2_i2	AT1G72680.1	1.37096	0.046577
TRINITY_DN47794_c2_g3_i3	AT1G73150.1	1.31024	0.0149447
TRINITY_DN50414_c2_g1_i1	AT1G73530.1	1.41169	0.0228818
TRINITY_DN50414_c2_g1_i2	AT1G73530.1	1.09925	0.00130644
TRINITY_DN39599_c0_g1_i2	AT1G73830.1	2.03519	0.035849
TRINITY_DN31052_c0_g1_i1	AT1G73870.1	2.33719	0.00204127
TRINITY_DN31052_c0_g1_i2	AT1G73870.1	2.07839	0.00655645
TRINITY_DN44944_c2_g1_i2	AT1G73885.1	1.10195	0.00140207
TRINITY_DN44944_c2_g1_i5	AT1G73885.1	1.40265	0.000448221
TRINITY_DN49679_c1_g1_i23	AT1G74410.1	1.29357	0.00112675
TRINITY_DN44707_c0_g1_i1	AT1G74470.1	1.02213	0.00731689
TRINITY_DN42399_c0_g1_i1	AT1G74730.1	1.18873	0.00734144
TRINITY_DN42399_c0_g1_i4	AT1G74730.1	1.4587	6.61364e-05
TRINITY_DN52694_c1_g1_i13	AT1G74780.1	1.08232	0.027541
TRINITY_DN52472_c2_g1_i2	AT1G74880.1	1.04557	0.00263498
TRINITY_DN49307_c2_g2_i1	AT1G75100.1	1.60492	0.0101452
TRINITY_DN49307_c2_g1_i1	AT1G75100.1	1.13477	0.0320755
TRINITY_DN49307_c2_g2_i4	AT1G75100.1	1.96085	0.00982449
TRINITY_DN59163_c0_g1_i1	AT1G75250.1	2.21088	0.0106296
TRINITY_DN47179_c0_g3_i7	AT1G75380.1	1.95079	0.000236651
TRINITY_DN47179_c0_g1_i19	AT1G75380.1	1.88505	0.000783915
TRINITY_DN47179_c0_g3_i8	AT1G75380.1	2.18585	1.6915e-06
TRINITY_DN47179_c0_g1_i25	AT1G75380.1	1.42346	0.0038102
TRINITY_DN47179_c0_g1_i22	AT1G75380.1	1.96901	7.1495e-06
TRINITY_DN46003_c3_g2_i1	AT1G75460.1	1.77699	0.00201991
TRINITY_DN48626_c5_g1_i1	AT1G75900.1	2.49239	0.000702721
TRINITY_DN48626_c5_g1_i5	AT1G75900.1	4.10787	1.58484e-06
TRINITY_DN42314_c0_g1_i1	AT1G76080.1	1.4221	0.000242239
TRINITY_DN52590_c0_g1_i2	AT1G76110.1	3.23448	0.000354971
TRINITY_DN52370_c2_g1_i3	AT1G76490.1	1.2625	0.012901
TRINITY_DN44060_c4_g1_i12	AT1G76520.1	1.29573	0.0475727
TRINITY_DN48637_c3_g1_i5	AT1G77280.1	1.07273	0.0071646
TRINITY_DN45309_c0_g1_i4	AT1G78915.3	1.06196	0.00438665
TRINITY_DN53821_c2_g1_i5	AT1G78955.1	1.24142	0.0485729
TRINITY_DN43741_c6_g2_i1	AT1G79040.1	1.22426	0.00117558
TRINITY_DN43741_c6_g1_i2	AT1G79040.1	1.72717	0.000108066
TRINITY_DN39790_c0_g1_i2	AT1G79510.1	1.15828	0.00801167
TRINITY_DN41481_c0_g1_i3	AT1G80050.1	1.14545	0.0314916
TRINITY_DN44305_c5_g1_i3	AT1G80920.1	1.71209	4.96158e-06
TRINITY_DN47006_c2_g2_i5	AT2G01050.1	1.29868	0.0363807
TRINITY_DN48078_c5_g1_i1	AT2G01290.1	1.10703	0.0225109
TRINITY_DN45082_c0_g2_i1	AT2G01670.1	1.61909	0.0020496
TRINITY_DN44003_c2_g3_i1	AT2G01755.1	1.1386	0.00125296
TRINITY_DN45872_c4_g1_i4	AT2G01860.1	1.52026	0.022427
TRINITY_DN49254_c5_g1_i3	AT2G01890.1	4.91336	1.02122e-06
TRINITY_DN39904_c0_g1_i2	AT2G01918.1	1.27168	0.000849373
TRINITY_DN44523_c4_g1_i8	AT2G04160.1	2.44837	2.12898e-10
TRINITY_DN52884_c8_g1_i3	AT2G04240.1	1.17426	0.00276205
TRINITY_DN51841_c2_g3_i1	AT2G04690.1	1.61944	0.0210613
TRINITY_DN49472_c2_g1_i2	AT2G04842.1	1.5084	0.0161012
TRINITY_DN50946_c2_g1_i2	AT2G05310.1	1.21084	0.000126441
TRINITY_DN49268_c7_g2_i3	AT2G06510.1	1.22681	0.00156566
TRINITY_DN51973_c9_g3_i2	AT2G07674.1	1.71068	0.000592195
TRINITY_DN48260_c0_g7_i1	AT2G13290.1	1.11846	0.0368969
TRINITY_DN52135_c0_g1_i1	AT2G13360.1	1.91464	8.14941e-05
TRINITY_DN52135_c0_g4_i3	AT2G13360.1	1.16361	0.00571124
TRINITY_DN52135_c0_g4_i6	AT2G13360.1	1.50533	0.0159198
TRINITY_DN48175_c0_g3_i1	AT2G15020.1	3.34997	2.37974e-07
TRINITY_DN50200_c7_g1_i2	AT2G15230.1	1.23789	0.00381411
TRINITY_DN39803_c0_g1_i2	AT2G15620.1	1.93595	2.69415e-05
TRINITY_DN47173_c4_g4_i1	AT2G15680.1	1.50215	0.00133408
TRINITY_DN42581_c0_g1_i1	AT2G15680.1	1.96815	0.0056426
TRINITY_DN42581_c0_g1_i2	AT2G15680.1	2.89804	0.0355862
TRINITY_DN61287_c0_g1_i1	AT2G15880.1	3.21747	0.00572199
TRINITY_DN43449_c6_g1_i1	AT2G15890.1	2.04813	9.31226e-09
TRINITY_DN45794_c2_g2_i1	AT2G16890.2	1.14125	0.0175041
TRINITY_DN45794_c2_g2_i2	AT2G16890.2	1.07311	0.0147548
TRINITY_DN47148_c0_g1_i5	AT2G16990.1	3.35104	0.00137334
TRINITY_DN45689_c2_g3_i4	AT2G17220.1	1.33291	0.047217
TRINITY_DN46739_c3_g2_i10	AT2G17250.1	1.23278	0.000490114
TRINITY_DN52375_c1_g1_i4	AT2G17500.1	1.61205	0.000370239
TRINITY_DN52375_c1_g1_i2	AT2G17500.1	1.83244	0.0171524
TRINITY_DN44134_c8_g3_i2	AT2G17570.1	2.06025	0.0243986
TRINITY_DN46958_c1_g1_i1	AT2G17650.1	1.66682	1.36894e-05
TRINITY_DN46958_c1_g1_i3	AT2G17650.1	1.45024	0.0375728
TRINITY_DN40161_c0_g1_i1	AT2G17880.1	1.44699	0.000362952
TRINITY_DN44356_c4_g3_i1	AT2G18196.1	2.65572	0.000286667
TRINITY_DN47660_c1_g2_i1	AT2G18790.1	1.02346	0.0353411
TRINITY_DN52808_c2_g1_i11	AT2G18960.1	1.74393	0.00100048
TRINITY_DN47900_c0_g3_i4	AT2G20180.2	1.38714	0.000136774
TRINITY_DN46092_c0_g3_i3	AT2G20260.1	1.21786	0.00170746
TRINITY_DN46092_c0_g3_i6	AT2G20260.1	1.1354	0.00225007
TRINITY_DN46092_c0_g3_i5	AT2G20260.1	1.23106	0.000567521
TRINITY_DN51419_c0_g1_i2	AT2G20890.1	1.17265	0.000775558
TRINITY_DN51419_c0_g1_i4	AT2G20890.1	1.05124	0.0188666
TRINITY_DN46631_c1_g1_i1	AT2G21060.1	1.79504	1.92769e-08
TRINITY_DN45600_c0_g1_i1	AT2G21385.4	1.48199	0.002955
TRINITY_DN46642_c0_g1_i5	AT2G21530.1	1.19267	0.00152914
TRINITY_DN46642_c0_g1_i6	AT2G21530.1	1.39269	2.8184e-05
TRINITY_DN52292_c0_g3_i1	AT2G21960.1	1.27662	0.000772796
TRINITY_DN44869_c0_g1_i6	AT2G22475.1	3.33491	0.000113145
TRINITY_DN35398_c0_g1_i2	AT2G22590.1	1.64962	0.0166022
TRINITY_DN47292_c0_g3_i3	AT2G22780.1	1.61415	0.00152914
TRINITY_DN45846_c8_g2_i1	AT2G23340.1	1.50043	0.00344774
TRINITY_DN43461_c4_g1_i3	AT2G23460.1	1.28618	0.000731213
TRINITY_DN52808_c2_g2_i6	AT2G24520.1	1.44936	0.000819143
TRINITY_DN46655_c3_g1_i2	AT2G25080.1	1.38906	0.000393329
TRINITY_DN48561_c1_g1_i3	AT2G25620.1	2.43552	0.000490759
TRINITY_DN40084_c0_g1_i1	AT2G25770.1	2.21639	0.00230108
TRINITY_DN52776_c0_g1_i1	AT2G25770.1	2.14172	0.0094508
TRINITY_DN40521_c0_g1_i1	AT2G26560.1	1.27661	0.000378552
TRINITY_DN45315_c2_g3_i11	AT2G27490.1	8.39447	1.66041e-06
TRINITY_DN44960_c6_g2_i2	AT2G28190.1	1.7503	0.0063369
TRINITY_DN40545_c0_g2_i1	AT2G28305.1	2.07443	6.08942e-07
TRINITY_DN50916_c1_g2_i1	AT2G28630.1	1.29238	0.010037
TRINITY_DN50894_c7_g1_i6	AT2G28930.1	1.44178	0.000102271
TRINITY_DN47043_c0_g6_i2	AT2G29150.1	2.33322	0.000266384
TRINITY_DN53431_c2_g1_i11	AT2G29630.2	1.84728	6.22712e-07
TRINITY_DN53431_c2_g1_i8	AT2G29630.2	2.96954	0.00819576
TRINITY_DN48794_c0_g3_i3	AT2G29650.1	1.37241	0.000553405
TRINITY_DN45554_c0_g1_i5	AT2G29690.1	1.06603	0.0155742
TRINITY_DN53316_c2_g1_i7	AT2G29760.1	12.4119	9.6437e-51
TRINITY_DN31373_c0_g1_i3	AT2G30540.1	4.44631	8.74817e-11
TRINITY_DN51068_c9_g1_i2	AT2G30570.1	1.29043	0.00129383
TRINITY_DN53892_c3_g3_i2	AT2G30790.1	1.21144	0.00106945
TRINITY_DN52520_c4_g5_i1	AT2G30950.1	1.07558	0.00359245
TRINITY_DN50903_c0_g1_i1	AT2G31130.1	1.02985	0.045096
TRINITY_DN47401_c8_g1_i3	AT2G32540.1	2.38121	0.00106055
TRINITY_DN50836_c0_g2_i9	AT2G32810.1	1.10747	0.00717635
TRINITY_DN52421_c5_g2_i13	AT2G33490.1	1.21073	0.00137684
TRINITY_DN50423_c1_g1_i9	AT2G33830.2	2.13179	9.00934e-05
TRINITY_DN49160_c1_g1_i3	AT2G34420.1	1.42646	0.00044115
TRINITY_DN47507_c3_g1_i1	AT2G34430.1	1.21161	0.00546815
TRINITY_DN45877_c4_g1_i1	AT2G34860.1	1.08436	0.00415346
TRINITY_DN51675_c0_g2_i3	AT2G34930.1	1.24969	0.0373459
TRINITY_DN46204_c2_g1_i1	AT2G35260.1	1.39996	0.000138957
TRINITY_DN46769_c0_g1_i3	AT2G35680.1	1.36818	0.0208096
TRINITY_DN43485_c2_g1_i1	AT2G35940.1	1.29769	0.000707483
TRINITY_DN48502_c0_g1_i4	AT2G36430.1	1.61849	0.00284662
TRINITY_DN48502_c0_g1_i5	AT2G36430.1	1.78355	0.00476695
TRINITY_DN41396_c0_g1_i2	AT2G36690.1	1.87014	0.0182929
TRINITY_DN44657_c3_g1_i1	AT2G36895.1	1.51653	0.00100894
TRINITY_DN49553_c4_g1_i1	AT2G36950.1	1.79548	0.038982
TRINITY_DN41616_c0_g2_i1	AT2G37130.1	2.35332	0.0485028
TRINITY_DN42829_c0_g1_i4	AT2G37240.1	1.29016	0.00184537
TRINITY_DN44340_c2_g2_i4	AT2G37390.1	1.36221	0.00324311
TRINITY_DN49212_c1_g1_i5	AT2G37460.1	1.56458	0.000135467
TRINITY_DN50323_c1_g1_i2	AT2G37870.1	1.69432	1.93076e-05
TRINITY_DN51772_c1_g1_i5	AT2G38280.1	1.20596	0.034467
TRINITY_DN51540_c2_g3_i4	AT2G38640.1	1.17078	0.0148132
TRINITY_DN45770_c8_g2_i1	AT2G39470.1	1.02752	0.00511022
TRINITY_DN52908_c1_g1_i2	AT2G39730.1	2.59602	5.47827e-07
TRINITY_DN52908_c1_g3_i2	AT2G39730.1	2.09281	7.58286e-05
TRINITY_DN52908_c1_g3_i1	AT2G39730.1	1.71087	0.000671849
TRINITY_DN44111_c0_g2_i2	AT2G39730.1	1.97358	0.00839586
TRINITY_DN52908_c1_g5_i2	AT2G39730.1	1.81243	0.0194941
TRINITY_DN49957_c1_g1_i2	AT2G39740.1	1.73554	0.00552098
TRINITY_DN45383_c0_g1_i1	AT2G39920.1	1.35633	0.0245191
TRINITY_DN47647_c5_g1_i1	AT2G40000.1	1.20068	0.000567521
TRINITY_DN49847_c11_g1_i1	AT2G41040.1	1.53329	0.000239883
TRINITY_DN40480_c0_g1_i4	AT2G41120.1	2.41835	0.0053207
TRINITY_DN50442_c2_g1_i1	AT2G42280.1	1.47047	0.0123326
TRINITY_DN50442_c2_g1_i6	AT2G42280.1	1.86471	0.000488087
TRINITY_DN45761_c2_g1_i2	AT2G42570.1	2.07767	0.000704342
TRINITY_DN50817_c0_g4_i4	AT2G42750.1	1.68785	0.0015247
TRINITY_DN50622_c1_g1_i14	AT2G42820.1	1.26707	0.0343574
TRINITY_DN47354_c3_g4_i8	AT2G43430.1	1.59923	0.00736265
TRINITY_DN17206_c0_g1_i1	AT2G43540.1	1.10578	0.00354714
TRINITY_DN44430_c5_g2_i9	AT2G45550.1	1.01137	0.0183511
TRINITY_DN46265_c1_g5_i1	AT2G45570.1	1.07463	0.0409116
TRINITY_DN53416_c7_g2_i2	AT2G45580.1	2.1166	0.0485307
TRINITY_DN53772_c3_g4_i4	AT2G45740.1	1.15097	0.00532867
TRINITY_DN53772_c3_g4_i1	AT2G45740.1	1.39539	0.00024793
TRINITY_DN45389_c2_g1_i2	AT2G46220.1	1.36924	0.000775558
TRINITY_DN46870_c5_g1_i3	AT2G46370.4	1.04058	0.00619725
TRINITY_DN41074_c0_g1_i1	AT2G46690.1	1.19399	0.00254188
TRINITY_DN44127_c3_g4_i4	AT2G46820.1	1.29391	0.000506844
TRINITY_DN44127_c3_g4_i2	AT2G46820.1	1.3473	3.03491e-05
TRINITY_DN49312_c1_g1_i22	AT2G46915.1	1.49621	4.58047e-05
TRINITY_DN45644_c12_g2_i1	AT2G46940.1	1.2719	7.58389e-05
TRINITY_DN42888_c0_g1_i2	AT2G47450.1	1.0953	0.000506303
TRINITY_DN42888_c0_g1_i1	AT2G47450.1	1.29218	9.00934e-05
TRINITY_DN48854_c4_g1_i6	AT3G01060.1	1.35036	0.0180576
TRINITY_DN46346_c0_g2_i1	AT3G01210.1	1.01039	0.0328096
TRINITY_DN52441_c2_g1_i8	AT3G01480.1	2.22901	0.0104359
TRINITY_DN51314_c0_g1_i1	AT3G01490.1	1.69546	0.0234916
TRINITY_DN52542_c1_g2_i2	AT3G01500.2	1.7351	0.0103944
TRINITY_DN52542_c1_g2_i1	AT3G01500.2	2.36817	0.00021319
TRINITY_DN41796_c0_g1_i5	AT3G01990.1	2.17026	0.000710628
TRINITY_DN45292_c1_g5_i1	AT3G02100.1	1.78084	3.33845e-05
TRINITY_DN43421_c2_g1_i3	AT3G03870.2	1.98889	4.08197e-06
TRINITY_DN43421_c2_g1_i1	AT3G03870.2	1.9102	9.45061e-06
TRINITY_DN49937_c0_g1_i6	AT3G04030.3	1.54684	0.00097398
TRINITY_DN51206_c2_g1_i2	AT3G04350.1	1.45908	0.000451537
TRINITY_DN47399_c0_g1_i4	AT3G04870.1	1.03848	0.00430171
TRINITY_DN42325_c0_g1_i3	AT3G05410.2	1.64431	0.0188751
TRINITY_DN52021_c4_g3_i2	AT3G07310.1	1.78072	0.000135467
TRINITY_DN64214_c0_g1_i1	AT3G07310.1	2.72415	6.54445e-06
TRINITY_DN8923_c0_g1_i1	AT3G07420.1	1.48528	0.000656336
TRINITY_DN47245_c1_g1_i1	AT3G07990.1	1.08311	0.0299482
TRINITY_DN43134_c2_g1_i4	AT3G08010.1	1.25643	0.00254426
TRINITY_DN41436_c0_g1_i1	AT3G08940.2	1.25894	0.001602
TRINITY_DN53260_c3_g1_i3	AT3G09085.1	1.05636	0.00337451
TRINITY_DN51197_c5_g1_i3	AT3G09580.1	1.28106	0.0494514
TRINITY_DN41241_c0_g1_i1	AT3G09650.1	1.2407	0.00321633
TRINITY_DN52734_c3_g2_i1	AT3G11510.1	2.76015	0.00130758
TRINITY_DN46037_c1_g1_i2	AT3G11670.1	1.50605	0.0494874
TRINITY_DN53614_c0_g1_i3	AT3G11960.1	1.64739	0.00282093
TRINITY_DN42849_c0_g1_i3	AT3G12620.1	1.53738	5.6547e-06
TRINITY_DN50175_c2_g1_i5	AT3G12780.1	1.45383	0.0256155
TRINITY_DN43778_c0_g1_i4	AT3G13062.2	1.40968	0.000205459
TRINITY_DN51902_c3_g1_i7	AT3G14200.1	1.26125	0.00278142
TRINITY_DN46845_c0_g1_i2	AT3G14415.2	1.73233	0.000950626
TRINITY_DN46845_c0_g2_i5	AT3G14420.1	1.59726	0.00117135
TRINITY_DN46845_c0_g1_i3	AT3G14420.1	1.77952	9.04738e-05
TRINITY_DN46845_c0_g2_i1	AT3G14420.1	2.35242	0.00106699
TRINITY_DN38377_c0_g1_i4	AT3G15360.1	1.16732	0.00504929
TRINITY_DN38377_c0_g1_i3	AT3G15360.1	1.23192	0.000387253
TRINITY_DN45898_c3_g2_i4	AT3G15360.1	1.29996	0.0338248
TRINITY_DN38377_c0_g1_i2	AT3G15360.1	3.24084	0.00357919
TRINITY_DN45619_c1_g3_i2	AT3G15510.1	1.8643	0.00052627
TRINITY_DN50689_c1_g1_i9	AT3G15840.1	1.34412	0.000311245
TRINITY_DN50689_c1_g1_i12	AT3G15840.1	1.25176	0.00102452
TRINITY_DN50689_c1_g1_i1	AT3G15840.1	1.59696	0.017374
TRINITY_DN51197_c6_g1_i10	AT3G15850.1	1.37816	0.000532307
TRINITY_DN51197_c6_g1_i1	AT3G15850.1	1.00022	0.0126954
TRINITY_DN51197_c6_g1_i12	AT3G15850.1	1.57166	0.000804204
TRINITY_DN48253_c7_g3_i3	AT3G16140.1	1.10288	0.00338072
TRINITY_DN46296_c0_g2_i2	AT3G18350.1	1.06931	0.0403119
TRINITY_DN50720_c14_g2_i1	AT3G18870.1	1.66905	5.63427e-05
TRINITY_DN51053_c4_g1_i1	AT3G18970.1	1.0374	0.0029037
TRINITY_DN47124_c1_g3_i3	AT3G19184.1	2.27335	0.0143243
TRINITY_DN47732_c0_g1_i1	AT3G19320.1	1.07959	0.00942383
TRINITY_DN52861_c3_g3_i3	AT3G19860.2	1.26904	0.00210137
TRINITY_DN47500_c7_g1_i2	AT3G19930.1	1.02621	0.0356046
TRINITY_DN46146_c3_g1_i3	AT3G20390.1	1.77868	0.03102
TRINITY_DN43544_c3_g2_i3	AT3G21330.1	1.88142	0.00138173
TRINITY_DN43799_c3_g1_i1	AT3G21630.1	2.51258	0.00498516
TRINITY_DN51216_c0_g1_i1	AT3G21750.1	1.16923	0.00524823
TRINITY_DN51216_c0_g1_i6	AT3G21750.1	1.60332	0.0453685
TRINITY_DN51216_c0_g1_i5	AT3G21760.1	1.47417	0.00102915
TRINITY_DN51216_c0_g1_i4	AT3G21790.1	1.75445	8.13314e-05
TRINITY_DN48990_c2_g1_i12	AT3G22200.2	1.59235	0.00839408
TRINITY_DN48950_c3_g1_i1	AT3G22740.1	1.16623	0.0015686
TRINITY_DN45678_c2_g3_i2	AT3G22750.1	1.06307	0.0376173
TRINITY_DN52085_c4_g1_i2	AT3G22790.1	1.53262	0.00256362
TRINITY_DN53205_c2_g3_i1	AT3G22970.1	1.06681	0.00902329
TRINITY_DN49839_c12_g1_i2	AT3G23255.2	1.91671	1.05698e-07
TRINITY_DN49839_c12_g1_i10	AT3G23255.2	1.66776	1.99285e-05
TRINITY_DN42565_c2_g1_i3	AT3G23760.1	1.0386	0.00585539
TRINITY_DN43938_c4_g1_i4	AT3G23920.1	1.18938	0.00150248
TRINITY_DN42929_c0_g1_i9	AT3G24040.1	1.26674	0.00648307
TRINITY_DN49565_c3_g1_i5	AT3G24190.1	1.08602	0.004525
TRINITY_DN42763_c6_g1_i6	AT3G24255.1	1.65445	0.029089
TRINITY_DN51317_c2_g3_i6	AT3G25180.1	1.32019	0.0313471
TRINITY_DN51317_c2_g3_i3	AT3G25180.1	1.83155	0.0118587
TRINITY_DN50306_c2_g2_i2	AT3G25410.1	1.50415	0.000236507
TRINITY_DN50306_c2_g1_i4	AT3G25410.1	1.99406	0.0476622
TRINITY_DN43468_c10_g1_i8	AT3G25690.1	2.1399	6.92214e-08
TRINITY_DN43468_c10_g1_i4	AT3G25690.1	3.02879	0.0155308
TRINITY_DN41804_c0_g1_i6	AT3G26070.1	1.42053	0.00791377
TRINITY_DN25522_c0_g1_i1	AT3G26210.1	2.10603	0.000378552
TRINITY_DN49395_c8_g3_i4	AT3G26300.1	2.77745	0.00518403
TRINITY_DN50670_c3_g2_i1	AT3G26570.1	1.33244	8.13314e-05
TRINITY_DN44912_c0_g2_i5	AT3G26650.1	1.03149	0.00348135
TRINITY_DN50205_c1_g1_i10	AT3G26720.1	1.568	0.0063369
TRINITY_DN45604_c2_g1_i2	AT3G27010.1	1.81664	0.018842
TRINITY_DN46442_c1_g1_i12	AT3G27110.1	1.19085	0.020772
TRINITY_DN49160_c1_g4_i1	AT3G27690.1	1.26986	0.000964192
TRINITY_DN49160_c1_g2_i1	AT3G27690.1	1.92062	1.78862e-06
TRINITY_DN49160_c1_g2_i2	AT3G27690.1	1.74287	2.95823e-07
TRINITY_DN42672_c0_g1_i6	AT3G27820.1	1.64355	2.41498e-05
TRINITY_DN52542_c1_g1_i14	AT3G27925.1	2.36774	1.14359e-07
TRINITY_DN52542_c1_g1_i12	AT3G27925.1	1.67162	0.000135467
TRINITY_DN46804_c1_g1_i7	AT3G28180.1	1.28306	0.038386
TRINITY_DN46866_c0_g2_i1	AT3G28740.1	1.46394	0.00124981
TRINITY_DN51861_c0_g1_i7	AT3G28760.2	1.62221	0.00208993
TRINITY_DN34191_c0_g1_i1	AT3G30530.1	3.26502	0.0317235
TRINITY_DN47099_c0_g1_i1	AT3G45140.1	2.66775	9.83304e-06
TRINITY_DN49606_c5_g3_i1	AT3G45140.1	2.29728	0.00249616
TRINITY_DN50425_c6_g1_i5	AT3G47160.2	1.03265	0.0035737
TRINITY_DN41452_c0_g1_i1	AT3G47180.1	1.58723	0.0127221
TRINITY_DN50354_c4_g2_i1	AT3G47430.1	1.45624	0.000903071
TRINITY_DN47911_c3_g1_i3	AT3G47470.1	1.52049	0.000198999
TRINITY_DN47911_c3_g1_i5	AT3G47470.1	1.47141	0.000371402
TRINITY_DN47911_c3_g1_i7	AT3G47470.1	1.03242	0.0205855
TRINITY_DN47911_c3_g1_i1	AT3G47470.1	1.61642	1.08833e-05
TRINITY_DN47911_c3_g1_i8	AT3G47470.1	1.30248	0.0029735
TRINITY_DN47963_c2_g1_i9	AT3G47570.1	1.79226	0.00140022
TRINITY_DN47963_c2_g1_i8	AT3G47570.1	1.31817	0.0155992
TRINITY_DN48981_c6_g1_i7	AT3G47650.1	1.09242	0.00690684
TRINITY_DN48981_c6_g1_i12	AT3G47650.1	1.49365	0.00292579
TRINITY_DN38996_c0_g2_i1	AT3G48000.1	1.93015	0.0133311
TRINITY_DN49468_c0_g2_i1	AT3G48240.1	2.27262	0.00847864
TRINITY_DN50317_c1_g2_i1	AT3G48280.1	1.4488	0.000196904
TRINITY_DN50744_c1_g1_i1	AT3G48420.1	1.02493	0.0229693
TRINITY_DN50135_c2_g1_i1	AT3G48660.1	1.88229	0.000215478
TRINITY_DN44793_c0_g2_i1	AT3G50820.1	1.08244	0.00605257
TRINITY_DN45635_c3_g2_i7	AT3G51000.1	1.28208	0.0484677
TRINITY_DN48904_c5_g1_i12	AT3G51880.2	1.8235	2.8184e-05
TRINITY_DN48904_c5_g1_i10	AT3G51880.2	2.60981	1.25756e-05
TRINITY_DN43730_c0_g2_i2	AT3G53260.1	1.4332	0.00495084
TRINITY_DN46042_c7_g2_i1	AT3G53470.2	2.97891	3.94968e-13
TRINITY_DN44820_c0_g2_i1	AT3G54050.1	1.29043	0.00192069
TRINITY_DN44820_c0_g2_i2	AT3G54050.1	1.48353	0.00476219
TRINITY_DN43248_c4_g1_i2	AT3G54890.1	1.21802	0.00295562
TRINITY_DN43248_c4_g1_i1	AT3G54890.1	1.46181	3.71371e-06
TRINITY_DN50099_c6_g2_i1	AT3G55240.1	1.66334	6.76703e-08
TRINITY_DN44013_c1_g1_i6	AT3G55440.1	1.34502	0.0201256
TRINITY_DN46231_c9_g1_i7	AT3G55560.1	1.37176	0.0277019
TRINITY_DN43027_c3_g1_i1	AT3G56010.1	1.00184	0.00353183
TRINITY_DN40820_c0_g1_i1	AT3G56290.1	1.79278	0.00166878
TRINITY_DN48214_c3_g1_i2	AT3G56690.1	1.66075	0.04933
TRINITY_DN49384_c4_g2_i1	AT3G56940.1	1.23614	0.000671849
TRINITY_DN49384_c4_g2_i2	AT3G56940.1	1.39163	4.09065e-05
TRINITY_DN47746_c3_g1_i2	AT3G58720.2	1.6173	0.00051053
TRINITY_DN47746_c3_g1_i1	AT3G58720.2	1.7821	0.00936026
TRINITY_DN11794_c0_g1_i1	AT3G59400.1	1.16528	0.00116259
TRINITY_DN26142_c0_g1_i1	AT3G59400.1	1.39199	0.000424108
TRINITY_DN46116_c2_g3_i1	AT3G59690.1	1.24943	0.0319463
TRINITY_DN46116_c2_g3_i9	AT3G59690.1	1.0892	0.0219584
TRINITY_DN46116_c2_g3_i3	AT3G59690.1	1.47314	0.00168873
TRINITY_DN46116_c2_g3_i10	AT3G59690.1	1.33987	0.00344548
TRINITY_DN46713_c2_g1_i5	AT3G59780.1	1.34866	0.00192267
TRINITY_DN46713_c2_g1_i1	AT3G59780.1	1.51833	0.00982661
TRINITY_DN46769_c0_g1_i5	AT3G60340.1	1.00487	0.0275425
TRINITY_DN43265_c3_g1_i1	AT3G60590.3	1.02086	0.0098692
TRINITY_DN52148_c2_g1_i1	AT3G60690.1	1.88125	0.000336717
TRINITY_DN45773_c0_g2_i1	AT3G60690.1	2.11186	3.59864e-05
TRINITY_DN45773_c0_g2_i2	AT3G60690.1	2.37113	0.000538947
TRINITY_DN42304_c0_g2_i1	AT3G61430.1	1.52649	0.0141931
TRINITY_DN40081_c0_g2_i1	AT3G61460.1	1.56794	0.00441129
TRINITY_DN52439_c6_g2_i1	AT3G61470.1	1.28167	0.000970479
TRINITY_DN52439_c6_g2_i4	AT3G61470.1	1.31307	0.0007434
TRINITY_DN52439_c6_g2_i8	AT3G61470.1	1.43951	0.000198999
TRINITY_DN41388_c0_g1_i3	AT3G61870.1	1.32474	0.000720964
TRINITY_DN53550_c6_g1_i15	AT3G62010.1	1.1374	0.00209265
TRINITY_DN40603_c0_g1_i1	AT3G62410.1	1.43525	0.000375172
TRINITY_DN40603_c0_g2_i1	AT3G62410.1	1.19682	0.00143188
TRINITY_DN52790_c2_g1_i1	AT3G62550.1	3.67004	0.000293989
TRINITY_DN58825_c0_g1_i1	AT3G62950.1	4.59282	0.00148896
TRINITY_DN48522_c0_g5_i2	AT3G63010.1	1.78521	0.0100111
TRINITY_DN40466_c0_g1_i1	AT3G63060.1	1.41544	0.000361772
TRINITY_DN43236_c7_g1_i3	AT3G63140.1	1.02842	0.0297638
TRINITY_DN46747_c7_g1_i6	AT3G63420.1	1.71537	0.00211372
TRINITY_DN28669_c0_g1_i2	AT3G63470.1	2.57832	3.12258e-06
TRINITY_DN40561_c0_g1_i1	AT3G63540.1	1.36358	3.53254e-05
TRINITY_DN49248_c1_g3_i9	AT4G00750.1	1.36276	0.0494798
TRINITY_DN44850_c1_g1_i2	AT4G01037.1	1.68648	0.00338336
TRINITY_DN48265_c2_g7_i6	AT4G01050.1	1.1278	0.000184501
TRINITY_DN42123_c0_g1_i1	AT4G01070.1	1.05024	0.00574779
TRINITY_DN40511_c0_g1_i1	AT4G01940.1	1.07292	0.00551015
TRINITY_DN50030_c5_g1_i4	AT4G02030.2	1.2445	0.000436316
TRINITY_DN53506_c0_g1_i24	AT4G02260.1	1.40106	0.031788
TRINITY_DN41809_c0_g1_i1	AT4G02330.1	1.12911	0.0097932
TRINITY_DN52343_c3_g2_i4	AT4G02340.1	1.02063	0.0137173
TRINITY_DN41432_c0_g1_i1	AT4G02370.1	1.25278	0.0023886
TRINITY_DN45242_c2_g1_i2	AT4G02770.1	1.05723	0.00562929
TRINITY_DN47483_c6_g1_i2	AT4G03150.1	1.63165	0.0420686
TRINITY_DN52600_c1_g3_i11	AT4G03230.1	1.35091	0.0187239
TRINITY_DN50996_c3_g1_i1	AT4G03280.1	1.09995	0.00384658
TRINITY_DN50996_c3_g2_i4	AT4G03280.1	1.2836	0.00171079
TRINITY_DN49778_c3_g1_i4	AT4G03420.1	1.12511	0.00060807
TRINITY_DN45952_c3_g5_i1	AT4G03510.1	1.83028	0.00109137
TRINITY_DN48013_c0_g1_i3	AT4G03510.1	1.63565	0.011213
TRINITY_DN41961_c0_g1_i1	AT4G04020.1	2.79737	0.000240463
TRINITY_DN46008_c8_g1_i7	AT4G04330.1	2.1535	0.000126764
TRINITY_DN46008_c8_g1_i5	AT4G04330.1	2.28526	5.5959e-05
TRINITY_DN42974_c0_g1_i1	AT4G04640.1	1.47532	0.000269462
TRINITY_DN42976_c2_g2_i1	AT4G05180.1	1.2081	0.00201595
TRINITY_DN42976_c2_g3_i2	AT4G05180.1	1.34399	0.000400798
TRINITY_DN42976_c2_g3_i3	AT4G05180.1	2.57545	7.59064e-08
TRINITY_DN49162_c8_g2_i3	AT4G08920.1	1.20083	0.00175786
TRINITY_DN33037_c0_g1_i1	AT4G09010.1	1.19203	0.0445103
TRINITY_DN50933_c4_g1_i1	AT4G09350.1	1.69264	4.8714e-05
TRINITY_DN50532_c3_g1_i1	AT4G10040.1	9.68464	7.20772e-15
TRINITY_DN47788_c2_g2_i2	AT4G10340.1	1.12627	0.00702312
TRINITY_DN47788_c2_g2_i4	AT4G10340.1	1.23186	0.000372787
TRINITY_DN47788_c2_g3_i1	AT4G10340.1	1.20138	0.00180573
TRINITY_DN47788_c2_g2_i3	AT4G10340.1	1.07336	0.00641722
TRINITY_DN47788_c2_g2_i1	AT4G10340.1	1.17307	0.00103886
TRINITY_DN48495_c2_g4_i2	AT4G11410.1	1.11751	0.00468823
TRINITY_DN47121_c12_g1_i1	AT4G11570.1	1.02374	0.0296234
TRINITY_DN47135_c5_g3_i2	AT4G11960.1	1.5879	0.000324799
TRINITY_DN47135_c5_g3_i3	AT4G11960.1	1.3592	0.000916415
TRINITY_DN47135_c5_g3_i6	AT4G11960.1	1.62696	0.00227814
TRINITY_DN47135_c5_g3_i4	AT4G11960.1	2.09661	0.00858079
TRINITY_DN37556_c0_g1_i1	AT4G12290.1	1.12484	0.038386
TRINITY_DN43623_c7_g2_i1	AT4G12300.1	1.44324	0.014499
TRINITY_DN51702_c2_g1_i3	AT4G12800.1	1.29596	0.000686653
TRINITY_DN51702_c2_g1_i6	AT4G12800.1	1.13159	0.00255859
TRINITY_DN51702_c2_g1_i8	AT4G12800.1	1.35239	0.00313134
TRINITY_DN44736_c6_g1_i2	AT4G14540.1	1.39796	1.29003e-05
TRINITY_DN44736_c6_g1_i1	AT4G14540.1	1.36307	0.000198218
TRINITY_DN43054_c0_g1_i2	AT4G14540.1	1.16978	0.000267549
TRINITY_DN49188_c1_g2_i1	AT4G14550.1	1.11546	0.00146568
TRINITY_DN46504_c0_g1_i4	AT4G14880.1	1.4686	0.00622227
TRINITY_DN40643_c1_g1_i3	AT4G14880.1	1.8968	0.00736301
TRINITY_DN47648_c0_g1_i4	AT4G14920.1	1.2986	0.0254395
TRINITY_DN53936_c3_g1_i2	AT4G15450.1	1.79859	0.008204
TRINITY_DN56788_c0_g1_i1	AT4G15480.1	2.35559	0.0132206
TRINITY_DN51145_c4_g1_i1	AT4G15560.1	1.19178	0.0139701
TRINITY_DN51145_c4_g1_i10	AT4G15560.1	1.06008	0.00721133
TRINITY_DN51145_c4_g1_i4	AT4G15560.1	1.20056	0.0370839
TRINITY_DN49582_c0_g2_i5	AT4G16780.1	1.32199	0.00272613
TRINITY_DN49582_c0_g2_i2	AT4G16780.1	1.01265	0.00530099
TRINITY_DN52217_c5_g1_i9	AT4G18010.1	1.3475	0.0314524
TRINITY_DN45893_c1_g1_i2	AT4G18240.1	1.29247	0.00138518
TRINITY_DN43764_c5_g2_i1	AT4G18550.1	1.76038	0.00524823
TRINITY_DN43887_c2_g1_i1	AT4G19170.1	1.28867	0.0233702
TRINITY_DN46202_c2_g7_i2	AT4G19390.1	1.04103	0.00518638
TRINITY_DN53936_c2_g2_i1	AT4G20840.1	1.5253	0.0285495
TRINITY_DN52302_c0_g1_i2	AT4G22290.1	1.01583	0.00183173
TRINITY_DN42317_c6_g1_i1	AT4G23160.1	1.5718	0.000163617
TRINITY_DN48723_c10_g1_i3	AT4G23890.1	1.19705	0.00126831
TRINITY_DN48723_c10_g1_i4	AT4G23890.1	1.45963	0.000597012
TRINITY_DN53558_c4_g1_i11	AT4G24010.1	1.1808	0.0225697
TRINITY_DN50569_c2_g1_i13	AT4G24090.1	1.22907	0.00421434
TRINITY_DN49856_c0_g2_i5	AT4G24380.1	1.39048	0.0427295
TRINITY_DN51175_c3_g5_i1	AT4G25080.3	1.80062	0.000583011
TRINITY_DN42916_c5_g6_i3	AT4G25450.1	1.63404	0.00022396
TRINITY_DN44960_c2_g1_i1	AT4G25810.1	1.75349	0.0101018
TRINITY_DN45893_c2_g2_i4	AT4G26500.1	1.35191	0.00844155
TRINITY_DN45824_c4_g1_i4	AT4G26860.2	1.04691	0.0342689
TRINITY_DN41956_c0_g1_i2	AT4G27130.1	1.1927	0.0325126
TRINITY_DN44418_c9_g1_i1	AT4G27240.1	1.00986	0.0188536
TRINITY_DN52737_c7_g1_i1	AT4G27280.1	1.67975	0.0201676
TRINITY_DN46982_c1_g2_i5	AT4G27450.1	2.36841	1.16638e-10
TRINITY_DN46982_c1_g2_i3	AT4G27450.1	2.86763	4.9417e-06
TRINITY_DN52933_c10_g2_i2	AT4G27800.1	1.32805	0.00129329
TRINITY_DN52916_c8_g3_i6	AT4G27830.1	1.24142	0.0268133
TRINITY_DN44513_c3_g1_i10	AT4G28080.1	1.24815	7.48554e-05
TRINITY_DN51933_c3_g2_i10	AT4G28080.1	1.38192	0.0389814
TRINITY_DN50419_c2_g1_i1	AT4G28240.1	2.14288	2.87312e-05
TRINITY_DN46092_c0_g1_i3	AT4G28740.1	1.09899	0.00377102
TRINITY_DN45398_c3_g1_i4	AT4G29210.1	1.736	0.0053437
TRINITY_DN53827_c3_g1_i4	AT4G29210.1	1.94715	0.00298654
TRINITY_DN47453_c4_g1_i4	AT4G29210.1	2.02097	0.00101578
TRINITY_DN52236_c0_g3_i1	AT4G29680.1	1.06489	0.0106534
TRINITY_DN49969_c0_g1_i2	AT4G30825.1	1.03079	0.0202438
TRINITY_DN35841_c0_g1_i1	AT4G30845.1	1.30483	0.00073715
TRINITY_DN42452_c0_g1_i1	AT4G31530.2	1.80399	0.0187837
TRINITY_DN47903_c1_g1_i7	AT4G31990.3	1.27932	0.0246892
TRINITY_DN47903_c1_g1_i9	AT4G31990.3	1.18969	0.0023757
TRINITY_DN43797_c0_g1_i2	AT4G32260.1	1.58263	0.000235184
TRINITY_DN43797_c0_g1_i1	AT4G32260.1	1.49978	0.000287904
TRINITY_DN40909_c0_g1_i1	AT4G32320.1	1.33157	0.000706363
TRINITY_DN29579_c0_g1_i1	AT4G32480.1	1.93599	4.56524e-05
TRINITY_DN47147_c1_g4_i3	AT4G33010.1	1.09669	0.00757537
TRINITY_DN47428_c4_g1_i2	AT4G33440.1	1.24393	0.00250982
TRINITY_DN47428_c4_g1_i8	AT4G33440.1	1.31088	0.00214192
TRINITY_DN49783_c1_g1_i4	AT4G33540.1	1.10033	0.00498516
TRINITY_DN45787_c4_g1_i1	AT4G33565.1	1.07492	0.0444246
TRINITY_DN42733_c5_g1_i10	AT4G33580.2	1.03698	0.00310875
TRINITY_DN47065_c7_g1_i2	AT4G34230.1	1.8758	0.00250982
TRINITY_DN48634_c3_g1_i3	AT4G34240.1	1.23121	0.042919
TRINITY_DN48591_c3_g1_i2	AT4G34350.1	1.15781	0.00741839
TRINITY_DN48505_c4_g2_i8	AT4G34610.1	1.0549	0.00317856
TRINITY_DN46577_c3_g1_i4	AT4G35090.1	2.83307	2.86783e-06
TRINITY_DN46577_c3_g1_i1	AT4G35090.1	2.58342	0.000115901
TRINITY_DN46577_c3_g1_i8	AT4G35090.1	3.60046	2.19172e-09
TRINITY_DN50380_c2_g4_i1	AT4G35090.1	1.43127	0.0367545
TRINITY_DN50198_c0_g2_i6	AT4G35100.1	1.03849	0.00774024
TRINITY_DN52493_c1_g1_i5	AT4G35160.1	1.70358	0.000643487
TRINITY_DN41824_c0_g2_i2	AT4G35190.1	2.17536	3.65964e-05
TRINITY_DN49926_c1_g1_i5	AT4G35230.1	1.20872	0.0018007
TRINITY_DN36436_c0_g1_i1	AT4G35750.1	2.31375	2.54277e-07
TRINITY_DN49933_c1_g1_i11	AT4G35760.1	1.42519	0.0353815
TRINITY_DN41086_c0_g1_i2	AT4G35770.1	2.53757	8.83333e-05
TRINITY_DN41861_c0_g2_i2	AT4G36220.1	2.88395	0.0338684
TRINITY_DN46639_c1_g1_i2	AT4G36360.1	1.17631	0.00206177
TRINITY_DN49423_c2_g1_i6	AT4G36380.1	2.52483	6.74706e-05
TRINITY_DN49423_c2_g1_i3	AT4G36380.1	2.2045	0.00259537
TRINITY_DN48542_c2_g2_i7	AT4G36470.1	1.49666	0.000245852
TRINITY_DN45583_c2_g2_i2	AT4G37050.1	1.16805	0.00151453
TRINITY_DN46897_c0_g1_i6	AT4G37300.1	1.22901	0.00475559
TRINITY_DN48417_c0_g2_i1	AT4G37370.1	1.01164	0.047969
TRINITY_DN45512_c4_g1_i2	AT4G37470.1	1.0681	0.00265943
TRINITY_DN45512_c4_g1_i4	AT4G37470.1	1.31536	0.00213386
TRINITY_DN49682_c0_g1_i10	AT4G37870.1	1.35248	0.0151969
TRINITY_DN49682_c0_g1_i7	AT4G37870.1	1.89566	0.0388417
TRINITY_DN49178_c3_g3_i1	AT4G37925.1	1.65538	4.20954e-05
TRINITY_DN49178_c3_g3_i3	AT4G37925.1	1.55748	0.000153305
TRINITY_DN52642_c2_g1_i1	AT4G37930.1	1.75246	0.000129514
TRINITY_DN52642_c2_g1_i8	AT4G37930.1	2.053	8.40322e-06
TRINITY_DN52642_c2_g1_i5	AT4G37930.1	1.9672	0.0062906
TRINITY_DN45012_c2_g1_i1	AT4G37970.1	1.05961	0.0281416
TRINITY_DN45012_c2_g2_i2	AT4G37990.1	1.05764	0.000622086
TRINITY_DN48874_c1_g5_i1	AT4G38970.1	1.05252	0.011057
TRINITY_DN48874_c1_g4_i1	AT4G38970.1	1.15145	0.00451478
TRINITY_DN53082_c2_g1_i1	AT4G39090.1	1.1546	0.0096122
TRINITY_DN44460_c5_g2_i1	AT4G39710.1	1.59881	6.04641e-06
TRINITY_DN42259_c0_g1_i1	AT4G39970.1	1.58716	0.0001336
TRINITY_DN42674_c0_g1_i1	AT5G01820.1	1.07345	0.004525
TRINITY_DN42029_c0_g2_i3	AT5G02160.1	1.44745	7.21408e-05
TRINITY_DN42029_c0_g2_i2	AT5G02160.1	1.20973	0.000978261
TRINITY_DN25488_c0_g1_i1	AT5G02750.1	3.18491	1.04518e-07
TRINITY_DN51750_c2_g3_i1	AT5G02830.1	1.16962	0.0107188
TRINITY_DN51112_c0_g4_i1	AT5G03490.1	1.33995	0.00807751
TRINITY_DN24151_c0_g1_i1	AT5G03555.1	1.04616	0.0259661
TRINITY_DN48270_c0_g1_i20	AT5G03900.2	1.1081	0.0308118
TRINITY_DN48202_c4_g1_i3	AT5G04260.1	2.27076	1.62986e-07
TRINITY_DN53678_c8_g1_i1	AT5G05400.1	2.24592	8.97107e-05
TRINITY_DN52664_c1_g1_i5	AT5G05840.1	1.17417	0.00120441
TRINITY_DN37131_c0_g1_i1	AT5G05960.1	2.66991	3.04157e-05
TRINITY_DN54178_c0_g1_i1	AT5G07010.1	4.47634	0.00226867
TRINITY_DN45607_c3_g3_i4	AT5G08410.1	1.04726	0.00289973
TRINITY_DN45607_c3_g3_i8	AT5G08410.1	1.69857	2.51733e-05
TRINITY_DN44534_c2_g2_i5	AT5G09300.1	1.46083	0.00715351
TRINITY_DN47658_c6_g2_i5	AT5G09820.2	1.51666	0.0001491
TRINITY_DN50236_c1_g1_i8	AT5G10180.1	1.53361	0.0051797
TRINITY_DN47663_c2_g1_i2	AT5G10770.1	1.79417	0.00332812
TRINITY_DN42458_c0_g1_i1	AT5G12950.1	1.57446	9.76164e-05
TRINITY_DN41302_c0_g1_i1	AT5G13400.1	1.13185	0.00931883
TRINITY_DN52878_c3_g2_i1	AT5G13630.1	1.09709	0.00267276
TRINITY_DN42200_c12_g1_i2	AT5G13720.1	1.00339	0.0162314
TRINITY_DN44066_c5_g1_i4	AT5G13730.1	1.2424	0.00217875
TRINITY_DN53157_c7_g1_i8	AT5G13750.1	1.16356	0.00846293
TRINITY_DN34375_c0_g1_i1	AT5G13880.1	1.08905	0.0198463
TRINITY_DN50645_c1_g2_i9	AT5G14260.3	1.13525	0.00140954
TRINITY_DN51112_c0_g2_i4	AT5G14570.1	1.13379	0.0498713
TRINITY_DN50210_c1_g3_i2	AT5G14740.1	2.15208	0.00839408
TRINITY_DN51658_c1_g2_i6	AT5G14780.1	1.08595	0.0260163
TRINITY_DN51658_c1_g2_i2	AT5G14780.1	1.65761	0.00128042
TRINITY_DN52019_c1_g2_i1	AT5G14880.1	1.3757	0.0216558
TRINITY_DN52276_c3_g1_i5	AT5G16000.1	1.24873	0.040216
TRINITY_DN50418_c1_g1_i3	AT5G16400.1	1.42907	0.000685415
TRINITY_DN52154_c3_g9_i1	AT5G16530.1	1.65126	0.0353707
TRINITY_DN45700_c4_g3_i2	AT5G16970.1	1.29844	0.00804638
TRINITY_DN50675_c4_g2_i1	AT5G17170.1	1.16376	0.00479755
TRINITY_DN51688_c4_g2_i3	AT5G17300.1	1.15176	0.0469021
TRINITY_DN45433_c1_g2_i10	AT5G17990.1	1.02338	0.00223955
TRINITY_DN41839_c0_g3_i1	AT5G18600.1	3.19355	0.000970479
TRINITY_DN43630_c9_g3_i2	AT5G18840.1	1.89	0.000102095
TRINITY_DN53017_c1_g7_i1	AT5G19140.1	1.1964	0.00189338
TRINITY_DN53017_c1_g4_i2	AT5G19140.1	1.49384	8.76235e-05
TRINITY_DN43759_c14_g1_i5	AT5G20250.4	1.19856	0.000775558
TRINITY_DN39037_c0_g1_i1	AT5G20630.1	1.70754	0.00222554
TRINITY_DN47575_c1_g3_i1	AT5G20650.1	1.71948	0.00194015
TRINITY_DN48000_c2_g1_i3	AT5G21222.1	1.23747	0.000708098
TRINITY_DN44698_c7_g3_i9	AT5G21430.1	1.22571	0.000790715
TRINITY_DN48959_c1_g1_i2	AT5G21482.1	1.8748	0.0281527
TRINITY_DN49942_c1_g4_i1	AT5G22510.1	1.11208	0.0194411
TRINITY_DN41137_c0_g1_i2	AT5G22920.1	2.21444	0.00149735
TRINITY_DN46113_c7_g1_i3	AT5G23060.1	1.12872	0.00296485
TRINITY_DN46113_c7_g1_i1	AT5G23060.1	1.01388	0.0058448
TRINITY_DN45790_c0_g1_i1	AT5G23440.1	1.1629	0.000393329
TRINITY_DN45107_c1_g1_i7	AT5G23550.1	1.50062	0.0345904
TRINITY_DN46710_c4_g2_i5	AT5G23660.1	3.93796	0.0016735
TRINITY_DN52825_c6_g2_i2	AT5G23750.1	1.40871	0.0013646
TRINITY_DN45558_c2_g1_i2	AT5G24120.1	1.88897	3.04157e-05
TRINITY_DN48370_c0_g2_i9	AT5G24400.1	2.00724	2.29097e-05
TRINITY_DN40568_c0_g1_i2	AT5G25110.1	1.33515	0.000486391
TRINITY_DN38319_c0_g1_i1	AT5G25110.1	1.4114	0.00033105
TRINITY_DN49712_c4_g3_i1	AT5G27280.1	1.14794	0.00670775
TRINITY_DN46268_c0_g1_i4	AT5G27290.1	9.03599	8.77214e-09
TRINITY_DN46588_c0_g2_i2	AT5G27390.1	1.07882	0.0231907
TRINITY_DN47489_c2_g1_i3	AT5G33320.1	1.19583	0.00982661
TRINITY_DN43908_c2_g8_i2	AT5G33370.1	1.38788	0.0309269
TRINITY_DN52918_c1_g1_i2	AT5G35170.1	1.05453	0.00495084
TRINITY_DN52839_c4_g3_i2	AT5G35525.1	1.27998	0.0174815
TRINITY_DN50036_c0_g1_i16	AT5G35620.1	1.14784	0.00498516
TRINITY_DN50036_c0_g1_i12	AT5G35620.1	1.35534	0.0138502
TRINITY_DN43329_c0_g2_i1	AT5G35630.1	1.11727	0.00677447
TRINITY_DN45945_c5_g1_i4	AT5G35630.1	1.50502	0.000263708
TRINITY_DN48500_c0_g1_i3	AT5G35970.1	1.18617	0.00101578
TRINITY_DN47278_c2_g1_i5	AT5G36700.1	1.16976	0.00345766
TRINITY_DN50833_c4_g1_i1	AT5G38410.3	1.41321	0.0199525
TRINITY_DN50833_c4_g1_i6	AT5G38430.1	1.31158	0.00226431
TRINITY_DN50833_c4_g1_i4	AT5G38430.1	1.18609	0.0023643
TRINITY_DN50881_c4_g1_i1	AT5G38510.1	1.07358	0.0021838
TRINITY_DN38223_c0_g1_i1	AT5G38520.2	1.11462	0.00212424
TRINITY_DN46380_c0_g1_i1	AT5G38660.1	1.16812	0.00209047
TRINITY_DN40842_c0_g1_i1	AT5G39000.1	1.33777	0.00130372
TRINITY_DN66006_c0_g1_i1	AT5G40960.1	1.12796	0.00411893
TRINITY_DN43783_c3_g1_i7	AT5G41340.1	1.19758	0.000652757
TRINITY_DN46423_c6_g1_i1	AT5G41410.1	1.86421	1.7452e-09
TRINITY_DN49926_c1_g1_i2	AT5G42270.1	1.43713	0.00156008
TRINITY_DN45228_c4_g2_i1	AT5G42290.1	1.03151	0.0485028
TRINITY_DN47867_c0_g1_i1	AT5G42560.1	1.02157	0.0032129
TRINITY_DN47782_c7_g2_i1	AT5G43060.1	1.6919	6.07431e-05
TRINITY_DN46251_c0_g1_i1	AT5G43260.1	1.46713	0.000804935
TRINITY_DN46251_c0_g1_i2	AT5G43260.1	1.49061	0.00198178
TRINITY_DN47233_c0_g1_i5	AT5G43750.1	1.28076	0.00228143
TRINITY_DN47233_c0_g1_i2	AT5G43750.1	1.04705	0.00623128
TRINITY_DN51368_c3_g8_i3	AT5G43850.1	1.90325	0.00874611
TRINITY_DN51153_c6_g1_i1	AT5G45200.1	1.97147	0.00209047
TRINITY_DN46698_c0_g1_i1	AT5G46110.4	1.17819	0.0048356
TRINITY_DN46698_c0_g1_i4	AT5G46110.4	1.56574	0.0404373
TRINITY_DN42801_c0_g1_i2	AT5G46230.1	2.1653	0.00111906
TRINITY_DN51941_c2_g1_i12	AT5G47010.1	1.1274	0.0401914
TRINITY_DN43723_c1_g2_i2	AT5G47060.1	1.2211	0.0255397
TRINITY_DN48366_c6_g2_i1	AT5G47240.1	1.83587	0.038823
TRINITY_DN48682_c1_g1_i2	AT5G47560.1	1.59311	0.00168873
TRINITY_DN44284_c0_g1_i1	AT5G48790.1	1.53393	0.000438322
TRINITY_DN50561_c0_g2_i6	AT5G48930.1	1.04769	0.00590585
TRINITY_DN48272_c5_g1_i3	AT5G48940.1	2.69663	0.0080397
TRINITY_DN47964_c3_g1_i3	AT5G49660.1	2.52148	0.000289951
TRINITY_DN43009_c0_g1_i1	AT5G49740.1	1.89305	0.00535685
TRINITY_DN50272_c1_g1_i6	AT5G50790.1	2.41041	0.0166501
TRINITY_DN49483_c1_g2_i1	AT5G51190.1	1.86961	0.00357919
TRINITY_DN45295_c2_g1_i5	AT5G52120.1	1.70155	0.000623973
TRINITY_DN47010_c2_g2_i8	AT5G52660.2	1.09537	0.00379554
TRINITY_DN40010_c0_g1_i1	AT5G52780.1	1.33586	0.00101767
TRINITY_DN44343_c1_g1_i1	AT5G52970.1	1.03906	0.0129443
TRINITY_DN48931_c1_g1_i3	AT5G53170.1	1.01105	0.0110944
TRINITY_DN40167_c0_g1_i1	AT5G54190.1	1.14496	0.0297296
TRINITY_DN53362_c1_g3_i6	AT5G54270.1	1.24656	0.00395548
TRINITY_DN53362_c1_g3_i1	AT5G54270.1	1.29521	0.000125736
TRINITY_DN48250_c14_g1_i2	AT5G54470.1	1.96255	6.47583e-08
TRINITY_DN51445_c2_g1_i1	AT5G54470.1	1.23391	0.00194015
TRINITY_DN43146_c7_g1_i2	AT5G54660.1	1.36146	0.00363141
TRINITY_DN46846_c0_g1_i8	AT5G54730.1	2.5671	0.000982504
TRINITY_DN45972_c1_g1_i4	AT5G54770.1	1.4033	4.73972e-05
TRINITY_DN45972_c1_g1_i1	AT5G54770.1	1.06656	0.000452378
TRINITY_DN45972_c1_g1_i6	AT5G54770.1	1.34456	0.000132047
TRINITY_DN45972_c1_g1_i3	AT5G54770.1	2.69168	0.0342181
TRINITY_DN45972_c1_g1_i5	AT5G54770.1	1.70752	0.0080397
TRINITY_DN51829_c0_g1_i24	AT5G55060.1	1.13697	0.0162436
TRINITY_DN37396_c0_g1_i1	AT5G55620.1	3.27323	1.91868e-05
TRINITY_DN45267_c4_g5_i2	AT5G56760.1	1.47379	0.0308181
TRINITY_DN48590_c0_g1_i2	AT5G56790.1	1.03598	0.00878592
TRINITY_DN43208_c5_g2_i5	AT5G57040.1	1.03347	0.0260279
TRINITY_DN45570_c8_g1_i4	AT5G57170.2	1.22197	0.00556266
TRINITY_DN42661_c0_g2_i3	AT5G57345.1	1.11702	0.00395717
TRINITY_DN50409_c6_g2_i1	AT5G57560.1	2.54423	3.43365e-05
TRINITY_DN53777_c4_g1_i2	AT5G57660.1	1.03641	0.0106697
TRINITY_DN28440_c0_g1_i1	AT5G58260.1	1.6949	4.07823e-05
TRINITY_DN44500_c6_g1_i12	AT5G58350.1	1.84506	0.0153823
TRINITY_DN46107_c5_g1_i3	AT5G58950.1	1.21199	0.0169685
TRINITY_DN41777_c0_g1_i3	AT5G59030.1	1.25515	0.00740695
TRINITY_DN48914_c1_g3_i2	AT5G59320.1	3.52786	0.00614301
TRINITY_DN48914_c1_g3_i1	AT5G59320.1	3.08095	0.0304998
TRINITY_DN48405_c4_g2_i7	AT5G59770.1	1.7992	0.00357919
TRINITY_DN48322_c2_g1_i4	AT5G60600.1	1.07965	0.00509919
TRINITY_DN50198_c0_g2_i5	AT5G60660.1	2.10461	0.00106187
TRINITY_DN45963_c4_g1_i1	AT5G60680.1	1.32341	0.00216068
TRINITY_DN49679_c1_g1_i22	AT5G61410.1	1.54064	8.1442e-05
TRINITY_DN49679_c1_g1_i7	AT5G61410.1	1.36194	0.000916676
TRINITY_DN46635_c0_g1_i4	AT5G61410.1	1.05689	0.0171099
TRINITY_DN46635_c0_g1_i3	AT5G61410.1	1.46553	0.0255774
TRINITY_DN52465_c2_g1_i2	AT5G61670.1	2.29732	0.00141485
TRINITY_DN45805_c0_g4_i2	AT5G62020.1	1.02372	0.0258152
TRINITY_DN53500_c0_g2_i1	AT5G62360.1	2.19819	0.00192937
TRINITY_DN2328_c0_g1_i1	AT5G62720.1	1.26276	0.0147521
TRINITY_DN42270_c0_g1_i2	AT5G62740.1	1.0852	0.0225167
TRINITY_DN45180_c2_g1_i9	AT5G62740.1	1.32718	0.000821624
TRINITY_DN46322_c1_g1_i5	AT5G63060.1	1.13676	0.0295587
TRINITY_DN46726_c0_g1_i17	AT5G63530.1	2.5801	0.0001322
TRINITY_DN38754_c0_g2_i1	AT5G63710.1	1.3489	0.00683453
TRINITY_DN47072_c1_g1_i1	AT5G64500.1	2.29428	3.33792e-06
TRINITY_DN49212_c1_g1_i2	AT5G64700.1	2.19237	3.18209e-07
TRINITY_DN49494_c2_g1_i5	AT5G64940.1	1.1561	0.00342558
TRINITY_DN49494_c2_g1_i6	AT5G64940.1	1.45654	0.0012363
TRINITY_DN45266_c0_g2_i1	AT5G65730.1	2.50406	4.94196e-05
TRINITY_DN45654_c0_g1_i2	AT5G65730.1	2.8617	0.00701038
TRINITY_DN48916_c5_g1_i1	AT5G65840.1	1.44892	0.00430171
TRINITY_DN43608_c1_g2_i4	AT5G66190.1	1.37882	0.000500002
TRINITY_DN44962_c0_g1_i2	AT5G67030.1	1.38309	0.000611381
TRINITY_DN48496_c1_g3_i3	AT5G67090.1	1.64148	0.000839346
TRINITY_DN41251_c0_g1_i1	AT5G67090.1	1.21297	0.00939862
TRINITY_DN45501_c0_g3_i1	AT5G67090.1	1.39834	0.00103656
TRINITY_DN39835_c0_g1_i2	AT5G67210.1	1.6092	0.0481584
TRINITY_DN50167_c7_g4_i6	AT5G67385.1	1.32133	0.00173424
TRINITY_DN49253_c1_g1_i2	AT5G67390.1	1.6396	0.045361
TRINITY_DN49746_c0_g2_i1	ATCG00120.1	1.18307	0.0446844
TRINITY_DN50070_c4_g3_i1	ATCG00150.1	1.00812	0.0102393
TRINITY_DN51189_c0_g3_i2	ATCG00350.1	1.21805	0.0194143
TRINITY_DN53301_c6_g1_i11	ATCG00430.1	1.04744	0.0165371
TRINITY_DN53235_c6_g1_i2	ATCG00500.1	1.42488	0.0105591
TRINITY_DN52726_c1_g3_i4	ATCG00650.1	1.60446	0.00451478
TRINITY_DN46754_c3_g1_i2	ATCG01050.1	1.27023	0.00120048
TRINITY_DN53756_c2_g1_i14	ATMG00665.1	1.03541	0.022182
TRINITY_DN53756_c2_g1_i13	ATMG00665.1	1.45967	0.00176271
TRINITY_DN46711_c2_g2_i5	ATMG00810.1	1.22954	0.021216
TRINITY_DN45108_c6_g1_i2		2.11288	0.000260399
TRINITY_DN44793_c0_g2_i2		1.24714	0.0391972
TRINITY_DN52827_c0_g3_i3		1.01755	0.01053
TRINITY_DN26918_c0_g1_i1		2.1749	0.0017986
TRINITY_DN44684_c4_g2_i2		3.21342	0.00033105
TRINITY_DN44684_c4_g2_i4		2.4455	0.000633382
TRINITY_DN44684_c4_g2_i3		3.35782	0.00345082
TRINITY_DN53859_c2_g3_i12		9.80751	3.88806e-10
TRINITY_DN44172_c2_g1_i2		2.42379	8.0723e-05
TRINITY_DN54036_c2_g1_i2		5.81833	8.04332e-27
TRINITY_DN44307_c1_g1_i2		5.04195	1.03504e-08
TRINITY_DN51470_c0_g5_i1		3.0177	0.0469758
TRINITY_DN51423_c2_g7_i1		3.56311	0.000251222
TRINITY_DN47507_c4_g1_i1		1.33093	0.00250579
TRINITY_DN44111_c0_g1_i1		1.84852	0.000352835
TRINITY_DN45020_c3_g1_i2		1.59087	0.000106191
TRINITY_DN40721_c0_g1_i1		2.21504	9.04738e-05
TRINITY_DN50070_c4_g8_i2		1.33458	0.00762634
TRINITY_DN43520_c4_g7_i1		2.74473	1.27005e-06
TRINITY_DN26229_c0_g1_i1		1.58929	0.000270583
TRINITY_DN44111_c0_g1_i2		2.09329	2.42677e-05
TRINITY_DN42976_c2_g3_i1		1.20504	0.00169595
TRINITY_DN49186_c2_g4_i1		1.9535	0.000206887
TRINITY_DN49370_c1_g4_i1		1.84109	5.49837e-05
TRINITY_DN53448_c0_g2_i1		1.08222	0.0452457
TRINITY_DN47944_c1_g1_i1		1.08688	0.0138216
TRINITY_DN48253_c7_g2_i1		1.60935	0.000622282
TRINITY_DN52969_c2_g10_i1		1.07345	0.00690533
TRINITY_DN45020_c6_g1_i1		1.41991	0.00104755
TRINITY_DN50397_c0_g1_i1		2.44242	9.76164e-05
TRINITY_DN53601_c0_g1_i1		1.59173	0.000766646
TRINITY_DN46635_c1_g1_i1		1.25242	0.000822479
TRINITY_DN41956_c0_g1_i1		1.24794	0.00292579
TRINITY_DN43976_c4_g1_i9		1.11632	0.012223
TRINITY_DN52058_c1_g2_i2		1.15943	0.00512634
TRINITY_DN46577_c3_g1_i9		2.60174	2.93515e-05
TRINITY_DN50342_c1_g1_i5		1.02803	0.0224656
TRINITY_DN46118_c8_g1_i1		1.18105	0.00414856
TRINITY_DN43608_c1_g2_i5		1.31956	0.0018007
TRINITY_DN45945_c8_g1_i1		1.03157	0.00729785
TRINITY_DN53101_c0_g1_i3		1.02444	0.00379712
TRINITY_DN50977_c0_g2_i3		1.61116	8.54861e-05
TRINITY_DN53134_c3_g3_i4		1.19591	0.00464932
TRINITY_DN47662_c2_g3_i1		1.67656	1.62986e-07
TRINITY_DN52048_c8_g2_i1		1.86148	0.00180112
TRINITY_DN48809_c6_g1_i6		1.06185	0.00602942
TRINITY_DN50418_c1_g1_i5		1.02647	0.0122199
TRINITY_DN45945_c5_g1_i3		1.09744	0.00292694
TRINITY_DN46606_c1_g1_i1		1.02546	0.014638
TRINITY_DN47081_c5_g2_i1		1.59672	0.00878995
TRINITY_DN44606_c9_g2_i2		1.30318	0.000537225
TRINITY_DN41390_c0_g1_i1		1.81885	9.85606e-06
TRINITY_DN51753_c21_g1_i1		1.14419	0.00109568
TRINITY_DN51244_c0_g1_i1		2.22417	0.00826724
TRINITY_DN43020_c1_g3_i1		1.89832	0.00562929
TRINITY_DN44789_c1_g1_i1		1.65617	0.000506844
TRINITY_DN41952_c0_g1_i1		1.05711	0.0037209
TRINITY_DN48860_c2_g1_i2		1.30858	0.00249131
TRINITY_DN50639_c12_g1_i1		1.54827	8.97107e-05
TRINITY_DN45387_c0_g1_i2		2.01046	0.00093113
TRINITY_DN45644_c3_g1_i1		1.45582	0.000271094
TRINITY_DN47330_c5_g1_i1		1.1484	0.00512473
TRINITY_DN44886_c5_g4_i3		1.30349	0.0232953
TRINITY_DN52088_c3_g1_i4		1.675	0.01335
TRINITY_DN48746_c9_g1_i7		1.25043	0.00560066
TRINITY_DN46404_c5_g1_i6		1.08914	0.00423838
TRINITY_DN46012_c1_g1_i5		1.60649	4.14029e-06
TRINITY_DN46655_c3_g1_i8		1.41631	0.000377275
TRINITY_DN44096_c6_g1_i4		1.01168	0.00306704
TRINITY_DN54004_c13_g1_i6		1.25336	0.0258583
TRINITY_DN48309_c1_g1_i3		1.74003	1.29003e-05
TRINITY_DN53538_c3_g6_i1		1.32837	0.000499029
TRINITY_DN54004_c13_g1_i1		1.05276	0.00346665
TRINITY_DN43514_c5_g1_i10		5.87932	5.69356e-07
TRINITY_DN43560_c4_g1_i2		1.3048	0.000201054
TRINITY_DN59262_c0_g1_i2		1.08859	0.00490298
TRINITY_DN51594_c3_g1_i1		1.65472	0.00952129
TRINITY_DN49839_c14_g1_i1		4.47066	2.55296e-12
TRINITY_DN2137_c0_g1_i1		1.21541	0.0263056
TRINITY_DN61327_c0_g1_i1		1.31892	0.000341463
TRINITY_DN49182_c0_g4_i1		1.30066	0.0010714
TRINITY_DN49811_c4_g5_i2		1.37862	0.0128922
TRINITY_DN47911_c0_g1_i1		1.99615	0.0350182
TRINITY_DN39667_c0_g1_i1		3.52412	0.000457079
TRINITY_DN48222_c9_g4_i1		2.30186	3.9702e-06
TRINITY_DN48831_c0_g1_i4		3.177	1.99022e-07
TRINITY_DN54172_c0_g1_i1		2.29721	2.54844e-07
TRINITY_DN46523_c4_g1_i1		1.56436	0.000253832
TRINITY_DN47081_c5_g1_i4		1.20392	0.0161735
TRINITY_DN48125_c0_g1_i1		1.94578	0.0056344
TRINITY_DN51419_c0_g2_i9		1.28953	7.42997e-05
TRINITY_DN44372_c6_g1_i4		1.28362	0.00018826
TRINITY_DN40180_c0_g2_i1		2.35116	1.05068e-06
TRINITY_DN51364_c2_g4_i1		1.62873	0.0018007
TRINITY_DN44372_c6_g1_i5		1.78108	7.02665e-05
TRINITY_DN52825_c6_g2_i1		1.73578	0.000130968
TRINITY_DN36545_c0_g1_i1		2.11183	4.48366e-06
TRINITY_DN45128_c2_g3_i2		1.05105	0.00370655
TRINITY_DN50601_c2_g2_i1		1.67913	0.0469758
TRINITY_DN52766_c8_g1_i1		1.37983	0.0049421
TRINITY_DN53167_c12_g4_i1		1.06646	0.00120185
TRINITY_DN24186_c0_g1_i1		1.17415	0.0032129
TRINITY_DN49051_c4_g7_i1		1.2515	0.00395698
TRINITY_DN48223_c6_g3_i1		1.64852	1.28114e-05
TRINITY_DN49895_c2_g3_i14		1.26434	0.0013646
TRINITY_DN33183_c0_g1_i1		1.4834	8.4822e-05
TRINITY_DN46170_c3_g1_i1		1.11546	0.0023643
TRINITY_DN45800_c4_g1_i1		1.80881	0.00367953
TRINITY_DN51364_c2_g4_i3		1.58207	0.000505382
TRINITY_DN43512_c5_g1_i4		1.18291	0.0010809
TRINITY_DN53654_c12_g1_i17		1.18441	0.0432593
TRINITY_DN43419_c9_g1_i1		2.0441	1.04459e-09
TRINITY_DN48499_c1_g1_i1		1.94178	0.00652248
TRINITY_DN53464_c1_g1_i16		2.03943	0.00593181
TRINITY_DN48372_c7_g1_i1		2.74339	1.25425e-10
TRINITY_DN53209_c0_g2_i3		2.28382	0.00533409
TRINITY_DN65210_c0_g1_i1		1.69314	0.0421329
TRINITY_DN50836_c0_g2_i14		1.0004	0.00395179
TRINITY_DN44816_c2_g1_i4		1.52507	7.15077e-05
TRINITY_DN44813_c3_g1_i5		1.05263	0.00448326
TRINITY_DN47454_c2_g1_i1		2.07011	0.00850329
TRINITY_DN52937_c5_g1_i1		1.52966	3.02552e-05
TRINITY_DN48430_c1_g1_i1		1.41372	0.0118749
TRINITY_DN48786_c0_g1_i1		1.17169	0.0102959
TRINITY_DN46655_c3_g1_i7		1.03621	0.0141533
TRINITY_DN45536_c2_g1_i8		1.19106	0.000950626
TRINITY_DN49861_c1_g1_i1		1.61877	0.000219625
TRINITY_DN46485_c6_g4_i1		1.51645	6.31734e-05
TRINITY_DN48941_c3_g1_i1		1.96942	0.000182191
TRINITY_DN47911_c3_g2_i1		2.02182	0.0427238
TRINITY_DN48831_c0_g1_i11		2.79089	2.14598e-10
TRINITY_DN47179_c0_g3_i4		1.83511	3.24304e-07
TRINITY_DN45866_c0_g6_i1		1.34853	0.00116852
TRINITY_DN35841_c0_g1_i2		1.42598	0.000959139
TRINITY_DN29183_c0_g1_i2		1.35064	0.000337336
TRINITY_DN31844_c0_g1_i1		1.23902	0.0272329
TRINITY_DN56280_c0_g1_i1		1.46594	0.00232425
TRINITY_DN46996_c8_g1_i3		1.44067	0.0238481
TRINITY_DN50380_c2_g4_i3		1.60383	0.0414182
TRINITY_DN15140_c0_g1_i1		1.66619	0.0471324
TRINITY_DN51519_c1_g4_i2		1.10303	0.00283421
TRINITY_DN46255_c5_g1_i3		1.12886	0.0026689
TRINITY_DN47891_c0_g1_i1		1.09364	0.00150248
TRINITY_DN49182_c0_g3_i1		1.18016	0.00591399
TRINITY_DN31087_c0_g1_i1		1.04442	0.00177274
TRINITY_DN44284_c0_g1_i15		1.28933	0.00324684
TRINITY_DN49703_c3_g1_i1		1.1467	0.000700169
TRINITY_DN52790_c2_g1_i2		3.34038	0.000236507
TRINITY_DN47963_c2_g1_i5		1.03103	0.00235386
TRINITY_DN39007_c0_g1_i1		1.75449	1.4645e-05
TRINITY_DN44746_c4_g1_i2		1.0679	0.0224241
TRINITY_DN46664_c6_g1_i7		1.06305	0.00159229
TRINITY_DN51517_c6_g7_i1		1.38255	0.00244628
TRINITY_DN66107_c0_g1_i1		1.48512	0.00208325
TRINITY_DN64841_c0_g1_i1		1.49399	0.00681083
TRINITY_DN44041_c2_g4_i6		1.0468	0.00339409
TRINITY_DN45662_c2_g4_i1		1.26861	0.00321633
TRINITY_DN45303_c4_g3_i1		3.60184	8.77736e-06
TRINITY_DN28440_c0_g1_i2		1.73978	9.5536e-06
TRINITY_DN49982_c5_g2_i1		1.13221	0.000261153
TRINITY_DN48639_c2_g2_i12		1.68861	0.000219429
TRINITY_DN52058_c3_g1_i1		1.88625	0.00241189
TRINITY_DN52356_c2_g2_i3		1.56383	0.00117882
TRINITY_DN49635_c12_g1_i1		1.353	0.00435713
TRINITY_DN43060_c1_g2_i2		1.16561	0.00250982
TRINITY_DN50419_c2_g1_i2		1.87819	3.8934e-05
TRINITY_DN45551_c3_g1_i1		1.65028	0.00016305
TRINITY_DN48309_c1_g1_i4		1.68737	0.000436442
TRINITY_DN41964_c0_g1_i5		1.04475	0.00918819
TRINITY_DN49958_c7_g1_i1		1.98193	0.0182929
TRINITY_DN44317_c1_g1_i1		2.9923	3.38155e-08
TRINITY_DN43383_c0_g1_i5		1.65866	0.00440652
TRINITY_DN45049_c1_g1_i2		3.40528	0.000198999
TRINITY_DN45559_c2_g1_i4		1.28074	0.00224998
TRINITY_DN46265_c1_g2_i1		1.37002	0.00806906
TRINITY_DN53318_c3_g1_i14		1.66307	0.00159113
TRINITY_DN63945_c0_g1_i1		2.62726	1.66041e-06
TRINITY_DN47605_c5_g1_i9		1.16416	0.00567602
TRINITY_DN46949_c3_g1_i1		1.04273	0.00168873
TRINITY_DN46083_c0_g1_i1		1.36328	0.0215143
TRINITY_DN48981_c6_g1_i4		1.17667	0.00332812
TRINITY_DN48532_c0_g1_i12		2.27708	8.80557e-05
TRINITY_DN51916_c4_g2_i4		1.19161	0.0310357
TRINITY_DN47203_c3_g1_i6		1.25839	0.00273756
TRINITY_DN47252_c6_g1_i8		1.09611	0.00166828
TRINITY_DN45057_c6_g1_i1		1.2709	0.00653302
TRINITY_DN45591_c3_g2_i2		2.16335	0.000705034
TRINITY_DN48130_c3_g1_i1		1.19901	0.00747617
TRINITY_DN47118_c5_g2_i1		2.45854	0.0461225
TRINITY_DN54009_c3_g1_i9		1.3603	0.000165698
TRINITY_DN42309_c12_g2_i3		1.48305	0.020959
TRINITY_DN48943_c3_g2_i5		1.79497	0.000351909
TRINITY_DN48755_c0_g1_i1		1.07534	0.00193841
TRINITY_DN48582_c5_g1_i1		1.03663	0.0380649
TRINITY_DN36325_c0_g1_i1		1.2036	0.00681768
TRINITY_DN56099_c0_g1_i1		2.12809	0.0239187
TRINITY_DN41492_c0_g1_i1		1.59838	8.59081e-05
TRINITY_DN59793_c0_g1_i1		3.98328	0.000171608
TRINITY_DN48262_c2_g3_i2		2.14369	1.5983e-05
TRINITY_DN53536_c0_g1_i9		1.1577	0.00145049
TRINITY_DN46965_c3_g1_i1		1.66532	0.000113784
TRINITY_DN48903_c3_g2_i5		1.13992	0.0099492
TRINITY_DN4000_c0_g1_i1		1.58667	0.0299226
TRINITY_DN51977_c3_g1_i1		1.1289	0.0399143
TRINITY_DN50305_c5_g1_i1		1.55491	0.0218245
TRINITY_DN36436_c0_g1_i2		2.66275	0.00705832
TRINITY_DN41656_c0_g1_i1		1.04656	0.00438671
TRINITY_DN37517_c0_g1_i1		1.19578	0.00109137
TRINITY_DN43544_c3_g2_i6		2.37849	6.07431e-05
TRINITY_DN47203_c3_g1_i1		1.42876	0.00322594
TRINITY_DN52439_c6_g2_i3		1.32027	0.00659175
TRINITY_DN44610_c6_g1_i3		1.55252	9.0686e-05
TRINITY_DN10564_c0_g1_i1		2.54178	0.00043712
TRINITY_DN61948_c0_g1_i1		1.22507	0.00219123
TRINITY_DN46243_c0_g1_i2		1.63075	0.000302569
TRINITY_DN48447_c1_g1_i2		4.96091	2.2168e-09
TRINITY_DN53561_c0_g1_i2		1.42225	0.000996792
TRINITY_DN44019_c5_g2_i1		1.44748	0.000457079
TRINITY_DN51050_c0_g4_i2		1.43908	0.00206795
TRINITY_DN54206_c0_g1_i1		2.15785	0.00189338
TRINITY_DN44645_c10_g1_i1		1.145	0.00934302
TRINITY_DN25421_c0_g1_i1		1.7135	1.735e-05
TRINITY_DN48870_c1_g2_i1		1.92469	0.000131956
TRINITY_DN41142_c0_g1_i1		1.64245	0.00310875
TRINITY_DN51903_c1_g1_i7		1.21753	0.000102367
TRINITY_DN45238_c1_g1_i1		1.06315	0.00450962
TRINITY_DN44478_c2_g1_i5		1.03792	0.00715351
TRINITY_DN41492_c0_g1_i3		1.48547	0.00368009
TRINITY_DN44703_c0_g7_i1		1.91303	0.0176142
TRINITY_DN45512_c4_g2_i2		2.31908	0.000592452
TRINITY_DN50210_c0_g1_i2		1.19849	0.0211033
TRINITY_DN50404_c2_g2_i6		1.89261	0.00101626
TRINITY_DN13153_c0_g1_i1		1.40466	8.85587e-05
TRINITY_DN44258_c2_g1_i1		1.66922	0.000662188
TRINITY_DN48485_c1_g1_i2		1.05005	0.0276016
TRINITY_DN41757_c0_g1_i3		1.3943	0.00100954
TRINITY_DN45009_c5_g4_i1		1.75335	0.000157617
TRINITY_DN49873_c3_g1_i1		1.77591	0.00104755
TRINITY_DN48061_c8_g1_i7		2.47302	0.00380841
TRINITY_DN41804_c0_g1_i4		1.01129	0.0035737
TRINITY_DN66595_c0_g1_i1		1.27346	0.00241617
TRINITY_DN40590_c0_g1_i1		1.60172	0.000964192
TRINITY_DN52492_c8_g1_i4		1.2518	0.00150248
TRINITY_DN41425_c0_g1_i2		1.41004	0.00150248
TRINITY_DN48101_c0_g3_i1		3.21514	8.34305e-06
TRINITY_DN45232_c2_g4_i1		1.50738	0.0105916
TRINITY_DN52534_c3_g2_i1		1.01441	0.0140377
TRINITY_DN44172_c1_g1_i1		5.14845	1.66473e-06
TRINITY_DN47658_c6_g2_i11		1.00744	0.0138798
TRINITY_DN5214_c0_g1_i1		1.99633	0.0438091
TRINITY_DN40910_c0_g1_i3		1.44022	0.00408769
TRINITY_DN45169_c3_g1_i3		1.22383	0.0288698
TRINITY_DN45172_c4_g2_i1		1.37419	8.47554e-05
TRINITY_DN50653_c1_g3_i1		1.18384	0.0123692
TRINITY_DN47042_c5_g2_i3		1.63229	0.000677323
TRINITY_DN44610_c6_g1_i2		1.57004	0.00132956
TRINITY_DN42259_c0_g1_i6		1.66028	0.000116638
TRINITY_DN8773_c0_g1_i1		1.77079	0.000512068
TRINITY_DN50951_c1_g1_i2		2.48172	0.00420758
TRINITY_DN43125_c1_g3_i2		1.25137	0.00291661
TRINITY_DN53350_c3_g1_i2		1.20158	0.00174482
TRINITY_DN52356_c2_g2_i7		1.84853	3.6386e-05
TRINITY_DN46822_c2_g1_i4		1.72293	5.76453e-05
TRINITY_DN52174_c2_g1_i3		1.49738	9.00934e-05
TRINITY_DN41401_c0_g1_i2		1.02819	0.0219014
TRINITY_DN45730_c7_g1_i1		1.84211	0.0107672
TRINITY_DN65661_c0_g1_i1		2.08329	0.0191967
TRINITY_DN45622_c1_g1_i9		1.71495	0.0357502
TRINITY_DN39614_c0_g1_i1		1.81422	0.000950626
TRINITY_DN52716_c3_g2_i5		1.49315	0.0110228
TRINITY_DN45270_c14_g2_i5		3.85748	0.023051
TRINITY_DN46652_c0_g2_i2		1.09823	0.0261941
TRINITY_DN52883_c5_g1_i1		1.63649	0.0183447
TRINITY_DN44405_c0_g1_i1		1.18615	0.00294271
TRINITY_DN49380_c4_g3_i5		1.04522	0.0326804
TRINITY_DN50216_c0_g1_i4		1.57511	0.0120092
TRINITY_DN41410_c0_g1_i1		1.99351	0.0036091
TRINITY_DN49252_c1_g3_i6		2.24043	5.41862e-09
TRINITY_DN49811_c4_g5_i3		1.152	0.0122905
TRINITY_DN43419_c9_g1_i2		1.51705	0.000985082
TRINITY_DN49253_c1_g1_i3		1.50871	0.0169691
TRINITY_DN51793_c11_g1_i1		2.53736	0.00607333
TRINITY_DN45589_c1_g4_i1		1.92158	0.0304099
TRINITY_DN46265_c3_g1_i1		1.54374	0.0359431
TRINITY_DN46426_c0_g1_i9		1.03319	0.011602
TRINITY_DN48284_c7_g1_i6		1.55152	0.00484173
TRINITY_DN53273_c2_g2_i2		2.37475	0.000165982
TRINITY_DN41757_c0_g1_i1		1.37699	0.00108829
TRINITY_DN49080_c2_g1_i11		1.2277	0.00145952
TRINITY_DN56321_c0_g1_i1		2.15711	0.00327438
TRINITY_DN48175_c0_g4_i12		1.67106	0.00853937
TRINITY_DN2357_c0_g1_i1		2.01364	0.000707483
TRINITY_DN39680_c0_g1_i1		2.37118	3.02552e-05
TRINITY_DN53561_c0_g1_i1		1.18805	0.023051
TRINITY_DN45589_c1_g3_i2		6.37884	2.07454e-20
TRINITY_DN47416_c5_g2_i2		6.06167	0.00015418
TRINITY_DN35253_c0_g1_i1		1.6669	0.0315793
TRINITY_DN34841_c0_g1_i1		2.29856	0.00590585
TRINITY_DN37111_c0_g1_i1		2.43916	0.0306373
TRINITY_DN47292_c0_g2_i1		2.43802	0.000241361
TRINITY_DN44118_c2_g1_i8		1.51195	0.010692
TRINITY_DN46226_c4_g4_i1		1.61061	0.00346186
TRINITY_DN9739_c0_g1_i1		1.69648	0.000724944
TRINITY_DN46426_c0_g1_i8		1.42819	0.00146193
TRINITY_DN48717_c3_g3_i1		1.77859	0.0018007
TRINITY_DN52082_c5_g1_i2		1.04293	0.00856845
TRINITY_DN43419_c9_g1_i3		2.21684	1.28604e-05
TRINITY_DN52878_c1_g1_i1		1.40489	0.0153036
TRINITY_DN49122_c1_g3_i1		2.18724	2.19981e-06
TRINITY_DN53523_c2_g10_i1		1.95904	0.00263498
TRINITY_DN52958_c4_g2_i2		1.78436	0.000522136
TRINITY_DN43560_c4_g1_i3		1.14559	0.0310864
TRINITY_DN39434_c1_g1_i1		1.96258	0.011213
TRINITY_DN48717_c3_g3_i2		1.97432	0.00101082
TRINITY_DN44545_c1_g5_i2		1.53519	3.7018e-05
TRINITY_DN43514_c4_g1_i1		2.46006	0.00890167
TRINITY_DN53213_c1_g2_i1		2.16045	0.00429498
TRINITY_DN46107_c1_g1_i1		1.05782	0.0148984
TRINITY_DN51322_c1_g3_i1		1.47563	0.0447098
TRINITY_DN33442_c0_g1_i1		1.81092	0.00553478
TRINITY_DN53601_c1_g1_i2		1.50506	0.00407843
TRINITY_DN53183_c2_g1_i3		1.17312	0.004525
TRINITY_DN53273_c2_g2_i1		1.89819	0.00734453
TRINITY_DN54009_c3_g1_i4		1.81271	0.0330374
TRINITY_DN48480_c4_g4_i1		1.5605	2.93504e-05
TRINITY_DN53923_c3_g1_i6		1.40742	0.0110693
TRINITY_DN39750_c0_g1_i2		1.01966	0.03917
TRINITY_DN27630_c0_g1_i1		2.54035	0.000469537
TRINITY_DN44446_c3_g1_i1		1.21919	0.0124996
TRINITY_DN50815_c2_g4_i1		1.76175	0.00345082
TRINITY_DN49298_c6_g1_i1		2.67397	0.0195571
TRINITY_DN48558_c6_g1_i1		2.77642	0.000562129
TRINITY_DN41974_c0_g1_i1		1.35516	0.0276382
TRINITY_DN41375_c0_g1_i4		1.64665	0.00475559
TRINITY_DN46071_c0_g1_i1		1.28974	0.0468616
TRINITY_DN51396_c9_g1_i4		1.91103	0.0169691
TRINITY_DN45193_c0_g7_i1		1.08369	0.0304109
TRINITY_DN51355_c3_g1_i1		2.82284	0.0054248
TRINITY_DN49254_c5_g1_i2		4.55546	0.00122188
TRINITY_DN53601_c1_g4_i1		1.66743	0.00430853
TRINITY_DN46300_c5_g2_i1		1.32098	0.0125232
TRINITY_DN52099_c5_g1_i1		7.76911	1.85124e-16
TRINITY_DN52969_c0_g1_i1		1.46134	0.00557712
TRINITY_DN44797_c0_g3_i5		1.43237	0.00963636
TRINITY_DN47650_c1_g1_i3		1.20154	0.0403013
TRINITY_DN49889_c2_g1_i1		1.27948	0.000378552
TRINITY_DN48284_c7_g1_i2		1.15205	0.0189279
TRINITY_DN49589_c3_g1_i3		1.02846	0.0151223
TRINITY_DN46447_c6_g1_i1		1.52533	0.00396149
TRINITY_DN41855_c0_g1_i1		1.03944	0.00176735
TRINITY_DN43805_c3_g3_i1		2.0465	0.000184524
TRINITY_DN49703_c3_g1_i9		1.11238	0.000779806
TRINITY_DN53754_c9_g1_i3		1.1823	0.0133803
TRINITY_DN52082_c4_g1_i1		1.97881	0.000378313
TRINITY_DN41663_c0_g1_i1		1.71192	0.0211234
TRINITY_DN47756_c4_g1_i3		1.72318	0.00401723
TRINITY_DN37890_c0_g1_i1		2.85861	0.000394894
TRINITY_DN51094_c1_g4_i1		1.83553	0.028857
TRINITY_DN39770_c0_g1_i1		2.23563	0.00597383
TRINITY_DN45104_c0_g1_i8		1.85719	0.0034594
TRINITY_DN51187_c2_g2_i2		1.87671	0.000962902
TRINITY_DN47042_c5_g2_i1		1.45701	0.00690533
TRINITY_DN44698_c7_g3_i2		1.23844	0.000411903
TRINITY_DN49873_c3_g1_i2		1.72963	0.00258746
TRINITY_DN53832_c6_g1_i8		1.07819	0.0137256
TRINITY_DN49889_c2_g1_i2		1.31164	0.000271094
TRINITY_DN54620_c0_g1_i1		1.27839	0.00323684
TRINITY_DN43426_c2_g2_i1		1.59217	0.0187186
TRINITY_DN41162_c0_g2_i1		1.79714	0.010743
TRINITY_DN44158_c6_g2_i6		1.77808	0.014901
TRINITY_DN47984_c5_g1_i4		2.54601	0.0164509
TRINITY_DN48831_c0_g1_i3		2.42591	0.000536579
TRINITY_DN49622_c9_g1_i1		2.09557	0.00472749
TRINITY_DN47650_c1_g1_i5		2.38216	4.7462e-05
TRINITY_DN51109_c3_g4_i4		1.35345	0.00254188
TRINITY_DN48891_c1_g8_i1		1.44578	0.000575693
TRINITY_DN44003_c2_g3_i2		1.50338	0.00071474
TRINITY_DN47292_c0_g1_i7		5.03527	0.000147032
TRINITY_DN52135_c0_g4_i2		1.27577	0.0234916
TRINITY_DN50443_c0_g2_i2		1.76873	0.0223192
TRINITY_DN48943_c3_g1_i5		1.46312	0.000916676
TRINITY_DN47042_c5_g2_i2		1.4488	0.00704059
TRINITY_DN48943_c3_g2_i2		1.51515	0.00115482
TRINITY_DN43554_c2_g2_i5		2.22464	0.00381927
TRINITY_DN50053_c3_g1_i1		1.20064	0.0259784
TRINITY_DN38140_c0_g1_i1		1.0512	0.0481761
TRINITY_DN43253_c11_g1_i2		1.66726	0.020548
TRINITY_DN49252_c1_g3_i3		1.04089	0.0164453
TRINITY_DN52198_c3_g1_i5		1.2586	0.0299613
TRINITY_DN47745_c0_g3_i12		1.39127	0.0453516
TRINITY_DN65402_c0_g1_i1		1.54953	0.00966361
TRINITY_DN52065_c1_g1_i3		2.41745	0.0216903
TRINITY_DN48897_c2_g1_i4		1.09996	0.021216
TRINITY_DN49987_c0_g1_i8		1.59881	0.0481564
TRINITY_DN41004_c0_g1_i1		1.82041	0.00655645
TRINITY_DN42156_c0_g1_i1		1.29128	0.0160161
TRINITY_DN44340_c2_g1_i5		1.50937	0.015469
TRINITY_DN40558_c0_g1_i3		1.75437	8.77736e-06
TRINITY_DN62334_c0_g1_i1		1.43101	0.039025
TRINITY_DN48831_c0_g1_i6		2.38125	0.000132395
TRINITY_DN47447_c5_g1_i2		1.80203	0.0155869
TRINITY_DN46627_c7_g2_i3		1.59902	0.00864326
TRINITY_DN53791_c0_g1_i1		3.27355	0.0123974
TRINITY_DN44527_c6_g3_i1		1.16712	0.0218584
TRINITY_DN47022_c0_g1_i7		1.11919	0.0140182
TRINITY_DN33104_c0_g1_i1		2.6344	0.00382755
TRINITY_DN35435_c0_g1_i2		1.24209	0.0388439
TRINITY_DN49252_c1_g3_i8		1.8041	1.76058e-05
TRINITY_DN51615_c2_g2_i2		1.33401	0.0156776
TRINITY_DN53829_c2_g1_i9		1.49641	0.0292153
TRINITY_DN45104_c0_g2_i1		1.71281	0.00991182
TRINITY_DN49319_c1_g4_i3		1.71391	0.0098692
TRINITY_DN45039_c1_g1_i2		1.87465	0.0434349
TRINITY_DN45730_c4_g2_i2		1.14545	0.0337591
TRINITY_DN41508_c0_g1_i1		2.77328	0.00736301
TRINITY_DN46157_c0_g2_i7		2.37973	0.00347501
TRINITY_DN48743_c1_g1_i1		1.34371	0.0188507
TRINITY_DN44457_c0_g2_i2		2.2711	0.0188238
TRINITY_DN44613_c4_g1_i2		2.3118	8.91066e-07
TRINITY_DN40740_c0_g1_i2		1.55418	0.013476
TRINITY_DN46996_c8_g1_i1		1.1573	0.00469271
TRINITY_DN41757_c0_g1_i5		1.67799	0.00473752
TRINITY_DN48491_c6_g4_i2		1.6429	0.0217437
TRINITY_DN53953_c3_g1_i5		2.73498	0.0385124
TRINITY_DN43286_c12_g1_i2		2.29542	0.00781189
TRINITY_DN53107_c2_g1_i5		1.13823	0.0417316
TRINITY_DN45787_c3_g1_i5		1.05026	0.0474141
TRINITY_DN39511_c0_g1_i1		1.09191	0.00725413
TRINITY_DN45497_c4_g1_i2		1.51056	0.00689384
TRINITY_DN42726_c1_g1_i2		1.75082	0.00306848
TRINITY_DN52148_c5_g2_i1		1.14721	0.0241269
TRINITY_DN49483_c1_g1_i1		1.79847	0.00211372
TRINITY_DN50894_c7_g1_i1		1.6083	0.00564717
TRINITY_DN44529_c1_g2_i5		2.93476	0.00041914
TRINITY_DN42732_c6_g1_i1		1.92758	0.0349898
TRINITY_DN53761_c4_g1_i1		1.3197	0.0425909
TRINITY_DN48803_c6_g1_i3		1.44843	0.00422878
TRINITY_DN46835_c2_g1_i2		1.82898	0.0356684
TRINITY_DN51109_c3_g4_i5		1.11143	0.0275994
TRINITY_DN43350_c5_g1_i10		2.65215	4.30151e-05
TRINITY_DN42186_c1_g1_i4		2.36284	0.0068781
TRINITY_DN50977_c0_g2_i4		1.81979	0.0139392
TRINITY_DN49319_c1_g4_i1		2.13459	0.0111694
TRINITY_DN51481_c3_g3_i6		3.21751	0.00353975
TRINITY_DN39808_c0_g1_i1		1.65114	0.0129443
TRINITY_DN53777_c3_g1_i1		1.38565	0.0281651
TRINITY_DN48309_c1_g1_i2		3.74407	0.00405329
TRINITY_DN51422_c2_g4_i7		2.30242	0.00099954
TRINITY_DN41974_c0_g1_i2		1.89697	0.00722288
TRINITY_DN40426_c0_g1_i1		1.5157	0.0168702
TRINITY_DN47882_c3_g4_i1		2.64703	0.0218448
TRINITY_DN45844_c0_g2_i3		2.51364	0.0441602
TRINITY_DN40598_c0_g1_i2		1.43983	0.0437445
TRINITY_DN45411_c6_g2_i3		1.55117	0.0361961
TRINITY_DN52025_c3_g1_i6		1.45071	0.0443349
TRINITY_DN61447_c0_g1_i1		2.62399	0.00308196
TRINITY_DN40150_c0_g1_i3		2.35692	0.0407002
TRINITY_DN52716_c3_g1_i7		1.66582	0.0467388
TRINITY_DN48610_c2_g1_i1		4.05517	0.0048443
TRINITY_DN47401_c8_g1_i5		2.80028	0.000190228
TRINITY_DN52082_c5_g1_i6		1.47207	0.0287529
TRINITY_DN51197_c6_g2_i1		2.08425	0.0415057
TRINITY_DN48943_c3_g1_i4		1.59427	0.00893792
TRINITY_DN44604_c17_g1_i3		2.46419	0.00165224
TRINITY_DN41107_c0_g1_i3		1.93136	0.00555261
TRINITY_DN44118_c2_g1_i9		1.60442	0.0269976
TRINITY_DN44429_c1_g1_i5		2.63039	0.0305961
TRINITY_DN53157_c7_g1_i6		1.53933	0.00674446
TRINITY_DN44797_c0_g3_i7		1.58258	0.0436132
TRINITY_DN48981_c5_g1_i1		1.27089	0.0240738
TRINITY_DN53990_c4_g3_i1		3.32474	0.00168158
TRINITY_DN43559_c2_g1_i2		2.79621	0.0111953
TRINITY_DN51036_c2_g2_i1		2.59905	0.0231268
TRINITY_DN52375_c1_g1_i5		2.12405	0.000738333
TRINITY_DN52193_c1_g1_i3		2.48807	0.0098692
TRINITY_DN40171_c0_g1_i1		1.80688	0.0234642
TRINITY_DN46641_c4_g2_i5		1.23232	0.0196013
TRINITY_DN49212_c1_g2_i1		1.94107	0.0083473
TRINITY_DN51272_c13_g1_i1		3.50872	0.0177146
TRINITY_DN53312_c1_g7_i1		1.00575	0.0353938
TRINITY_DN48555_c5_g1_i1		1.89196	0.00689384
TRINITY_DN53647_c7_g1_i2		2.49117	0.000385207
TRINITY_DN53923_c3_g1_i3		2.72128	8.03497e-05
TRINITY_DN51197_c6_g1_i6		1.67704	0.0327057
TRINITY_DN48943_c3_g1_i8		1.32558	0.0432276
TRINITY_DN49811_c4_g5_i1		6.22914	5.39623e-07
TRINITY_DN46675_c0_g3_i1		2.13556	0.0348394
TRINITY_DN49319_c1_g3_i1		2.38029	0.00960598
TRINITY_DN47811_c5_g1_i2		8.90484	9.52048e-08
TRINITY_DN50898_c2_g1_i11		1.23596	0.0157666
TRINITY_DN41044_c0_g1_i2		1.72245	0.022251
TRINITY_DN52994_c7_g1_i2		3.04881	0.00308072
TRINITY_DN44197_c3_g1_i2		2.54384	0.0368581
TRINITY_DN51728_c4_g7_i1		2.0594	0.0270842
TRINITY_DN47118_c5_g2_i2		2.14574	0.00928616
TRINITY_DN50958_c3_g1_i5		1.33826	0.0208516
TRINITY_DN32790_c0_g1_i1		3.83113	0.0132856
TRINITY_DN43361_c3_g1_i3		1.71249	0.00776625
TRINITY_DN42768_c13_g1_i1		4.81445	7.08209e-05
TRINITY_DN48885_c5_g1_i1		1.79703	0.0184906
TRINITY_DN36849_c0_g1_i2		3.75391	1.35888e-05
TRINITY_DN50522_c2_g1_i3		1.84276	0.00598295
TRINITY_DN47178_c1_g1_i3		4.42285	1.5714e-06
TRINITY_DN42846_c3_g1_i2		8.54207	1.66041e-06
TRINITY_DN52933_c8_g2_i2		2.69602	0.0385315
TRINITY_DN48343_c10_g1_i2		1.9995	0.0209745
TRINITY_DN44730_c4_g2_i2		1.74365	0.0488323
TRINITY_DN51431_c2_g1_i8		8.98201	3.06585e-17
TRINITY_DN43665_c5_g2_i1		2.39988	0.00307014
TRINITY_DN52241_c3_g1_i2		1.73493	0.000371577
TRINITY_DN40102_c0_g1_i2		1.76948	0.0348603
TRINITY_DN52651_c1_g1_i3		1.99753	0.0359207
TRINITY_DN42565_c2_g1_i1		1.4452	0.0342689
TRINITY_DN39898_c0_g1_i2		1.76808	0.024861
TRINITY_DN52994_c7_g1_i1		2.31602	0.0360363
TRINITY_DN52391_c1_g3_i2		1.93624	0.0241269
TRINITY_DN44340_c2_g1_i4		2.09409	0.011989
TRINITY_DN52716_c3_g1_i13		1.73119	0.0456907
TRINITY_DN49781_c6_g1_i2		1.49941	0.0492752
TRINITY_DN53988_c6_g1_i10		1.90151	0.0101521
TRINITY_DN46664_c6_g1_i12		1.30361	0.00471838
TRINITY_DN48981_c6_g1_i9		2.02803	0.017127
TRINITY_DN47903_c1_g1_i8		2.06903	0.00674438
TRINITY_DN48094_c0_g1_i11		2.11731	0.00762634
TRINITY_DN42266_c0_g1_i1		5.37894	0.000113145
TRINITY_DN46146_c3_g2_i2		2.54354	0.0317235
TRINITY_DN53227_c2_g1_i6		2.05465	0.00516876
TRINITY_DN47412_c5_g3_i1		1.81316	0.00876299
TRINITY_DN45738_c2_g1_i1		1.79321	0.0268938
TRINITY_DN46504_c0_g1_i10		1.47601	0.0441602
TRINITY_DN47049_c0_g2_i2		1.58139	0.0421848
TRINITY_DN46322_c1_g1_i6		1.62738	0.0432969
TRINITY_DN53445_c1_g1_i7		2.57355	0.00016438
TRINITY_DN33196_c0_g1_i1		4.41697	0.00116852
TRINITY_DN52320_c1_g2_i1		2.38804	0.00461082
TRINITY_DN43329_c0_g1_i1		3.42688	0.00290307
TRINITY_DN43529_c2_g3_i1		2.25156	0.00671946
TRINITY_DN44476_c0_g1_i1		1.58119	0.00201595
TRINITY_DN49549_c5_g1_i10		1.36488	0.0189188
TRINITY_DN51257_c0_g1_i3		2.74253	0.00355222
TRINITY_DN23859_c0_g2_i1		2.07684	0.018046
TRINITY_DN44366_c6_g2_i5		1.89884	0.00552956
TRINITY_DN48734_c1_g2_i1		3.00658	0.0252874
TRINITY_DN48831_c0_g1_i7		3.16402	1.55673e-06
TRINITY_DN52716_c3_g1_i17		1.67069	0.00950113
TRINITY_DN44666_c1_g2_i12		2.86629	0.00202515
TRINITY_DN38042_c0_g1_i1		2.06252	0.00230319
TRINITY_DN52534_c3_g2_i3		2.0424	0.00286906
TRINITY_DN43421_c2_g1_i2		2.89643	0.0398098
TRINITY_DN48091_c2_g1_i1		4.04536	0.000126597
TRINITY_DN44529_c1_g2_i1		2.87958	0.0149484
TRINITY_DN51094_c2_g1_i7		1.1168	0.016796
TRINITY_DN44118_c2_g1_i2		1.702	0.00945639
TRINITY_DN51650_c1_g1_i10		1.27007	0.0129443
TRINITY_DN39573_c0_g1_i1		2.61868	0.0263679
TRINITY_DN46331_c4_g1_i9		1.94503	0.0110647
TRINITY_DN52250_c3_g4_i1		1.81865	0.0402252
TRINITY_DN53387_c0_g1_i1		2.78628	0.0338684
TRINITY_DN46865_c0_g2_i1		1.88368	0.0295792
TRINITY_DN46464_c6_g1_i3		9.48208	1.26761e-13
TRINITY_DN49526_c4_g2_i2		1.48348	0.0263975
TRINITY_DN37890_c0_g1_i2		4.91896	0.0014732
TRINITY_DN44098_c4_g1_i3		1.67818	0.0193617
TRINITY_DN51638_c6_g1_i2		3.37184	0.0166886
TRINITY_DN43794_c8_g3_i3		1.77688	0.0366521
TRINITY_DN50444_c4_g1_i6		2.1511	0.0122905
TRINITY_DN41890_c1_g2_i2		3.56877	0.00372842
TRINITY_DN46602_c4_g3_i1	AT1G01200.1	-1.07238	0.00467689
TRINITY_DN43178_c4_g1_i2	AT1G02660.1	-1.4322	0.0122829
TRINITY_DN48196_c7_g1_i1	AT1G02680.1	-1.18574	0.00199114
TRINITY_DN50154_c3_g3_i1	AT1G02730.1	-2.86275	0.000181836
TRINITY_DN50083_c1_g1_i6	AT1G02810.1	-2.1788	0.020721
TRINITY_DN53464_c1_g1_i14	AT1G02890.1	-1.33755	0.000996085
TRINITY_DN43615_c2_g4_i1	AT1G02930.1	-1.13678	0.000935568
TRINITY_DN43800_c5_g1_i5	AT1G04340.1	-1.16221	0.0417316
TRINITY_DN49865_c1_g2_i3	AT1G04430.1	-1.32747	9.20274e-05
TRINITY_DN47953_c5_g1_i4	AT1G04530.1	-1.10298	0.0330467
TRINITY_DN51831_c1_g2_i1	AT1G04980.1	-1.00028	0.0133311
TRINITY_DN53474_c1_g2_i2	AT1G05230.1	-2.26731	0.00376961
TRINITY_DN49442_c1_g2_i2	AT1G07070.1	-1.26081	0.00902141
TRINITY_DN51240_c1_g2_i8	AT1G07410.1	-1.23354	0.000252624
TRINITY_DN52938_c4_g1_i1	AT1G07650.2	-1.00693	0.0141931
TRINITY_DN51903_c1_g3_i5	AT1G07790.1	-1.43507	0.000270883
TRINITY_DN47910_c1_g4_i2	AT1G07870.2	-1.2054	0.0065772
TRINITY_DN47910_c1_g4_i4	AT1G07870.2	-1.22636	0.00923925
TRINITY_DN49139_c0_g1_i5	AT1G08080.1	-2.85446	1.39162e-06
TRINITY_DN49139_c0_g1_i3	AT1G08080.1	-1.92536	0.000236507
TRINITY_DN51176_c8_g2_i1	AT1G08360.1	-1.02121	0.00824894
TRINITY_DN52988_c4_g3_i2	AT1G08450.1	-1.05622	0.0325735
TRINITY_DN48420_c5_g1_i1	AT1G08460.1	-1.1195	0.0270744
TRINITY_DN44331_c5_g1_i1	AT1G08465.1	-4.76667	9.80679e-12
TRINITY_DN42506_c0_g1_i4	AT1G08650.1	-1.10922	0.00570125
TRINITY_DN40976_c0_g1_i2	AT1G08880.1	-1.10041	0.00308072
TRINITY_DN50859_c3_g1_i9	AT1G09210.1	-1.68678	0.00289479
TRINITY_DN53532_c4_g1_i10	AT1G09210.1	-1.0623	0.0181783
TRINITY_DN19350_c0_g1_i1	AT1G09240.1	-2.80888	0.0167198
TRINITY_DN46465_c0_g1_i6	AT1G09380.1	-1.08748	0.00115237
TRINITY_DN52228_c2_g1_i16	AT1G09430.1	-1.64001	0.000592452
TRINITY_DN52228_c2_g1_i17	AT1G09430.1	-2.0388	3.13025e-06
TRINITY_DN53463_c8_g1_i1	AT1G10040.1	-1.70186	0.012039
TRINITY_DN49930_c3_g1_i4	AT1G10070.1	-11.1151	4.29112e-19
TRINITY_DN51000_c1_g1_i5	AT1G10120.1	-1.02692	0.00783991
TRINITY_DN49420_c1_g1_i1	AT1G10370.1	-1.28743	0.000164641
TRINITY_DN50574_c0_g1_i6	AT1G10640.1	-3.70499	0.0132581
TRINITY_DN61038_c0_g1_i1	AT1G11800.1	-1.1193	0.0214716
TRINITY_DN44917_c4_g1_i7	AT1G12420.1	-1.0517	0.0238724
TRINITY_DN43968_c6_g5_i1	AT1G13250.1	-1.27436	0.00681083
TRINITY_DN43968_c6_g5_i2	AT1G13250.1	-1.82358	0.0013205
TRINITY_DN49835_c2_g2_i4	AT1G13440.1	-4.84655	0.000121345
TRINITY_DN47286_c6_g2_i1	AT1G14450.1	-1.19771	6.81838e-05
TRINITY_DN43476_c1_g2_i2	AT1G14870.1	-1.3959	0.0011656
TRINITY_DN45898_c2_g1_i1	AT1G14890.1	-2.60466	5.49584e-10
TRINITY_DN49267_c3_g1_i9	AT1G14990.2	-1.93704	0.0180235
TRINITY_DN47006_c1_g2_i1	AT1G15170.1	-1.53169	0.0026748
TRINITY_DN45864_c5_g2_i3	AT1G15360.1	-2.47296	0.00449457
TRINITY_DN65573_c0_g1_i1	AT1G15520.1	-2.51504	0.000198081
TRINITY_DN44032_c0_g1_i1	AT1G16300.1	-1.38946	0.0397478
TRINITY_DN51673_c4_g2_i3	AT1G16670.1	-1.59039	1.34006e-05
TRINITY_DN53559_c7_g1_i2	AT1G17820.1	-1.006	0.0313557
TRINITY_DN45172_c6_g2_i1	AT1G17890.1	-1.11143	0.00323684
TRINITY_DN45172_c6_g2_i2	AT1G17890.1	-1.21599	0.0384833
TRINITY_DN41999_c0_g1_i1	AT1G18250.2	-2.85586	5.81417e-05
TRINITY_DN45422_c2_g1_i7	AT1G18640.2	-1.72517	0.0188238
TRINITY_DN44347_c0_g1_i4	AT1G18850.1	-2.00436	0.0023163
TRINITY_DN45703_c6_g1_i1	AT1G19440.1	-1.07921	0.00429498
TRINITY_DN45703_c6_g1_i2	AT1G19440.1	-1.05343	0.0186487
TRINITY_DN52617_c2_g1_i13	AT1G19450.1	-1.09	0.00431298
TRINITY_DN42798_c1_g1_i2	AT1G20330.1	-1.33659	0.00945791
TRINITY_DN46341_c3_g6_i3	AT1G22110.1	-1.55084	0.0386637
TRINITY_DN48392_c3_g1_i2	AT1G22200.1	-1.20021	0.0244856
TRINITY_DN42649_c0_g1_i2	AT1G22340.1	-1.41149	0.00624272
TRINITY_DN46168_c6_g1_i2	AT1G22410.1	-1.29617	0.00689428
TRINITY_DN52333_c2_g6_i3	AT1G23100.1	-1.82314	2.17724e-06
TRINITY_DN47458_c2_g1_i5	AT1G23290.1	-1.92946	0.00275751
TRINITY_DN53779_c3_g1_i8	AT1G24020.1	-1.70755	3.41634e-05
TRINITY_DN40523_c0_g1_i2	AT1G24650.1	-1.36617	0.0123674
TRINITY_DN40523_c0_g1_i1	AT1G24650.1	-1.10696	0.0288693
TRINITY_DN49800_c4_g2_i4	AT1G25530.1	-1.30722	0.047245
TRINITY_DN47178_c2_g1_i3	AT1G26100.1	-1.28862	0.00550935
TRINITY_DN47178_c2_g1_i1	AT1G26100.1	-1.56698	0.00211735
TRINITY_DN51884_c1_g2_i3	AT1G26460.1	-1.84879	0.0013908
TRINITY_DN42391_c0_g2_i1	AT1G27120.1	-2.34852	0.00261526
TRINITY_DN41640_c0_g1_i1	AT1G27190.1	-1.75524	0.000507483
TRINITY_DN33788_c0_g1_i1	AT1G29300.1	-1.94842	0.00602942
TRINITY_DN48961_c1_g3_i6	AT1G30070.2	-1.17268	0.000511631
TRINITY_DN51753_c16_g1_i1	AT1G30690.1	-2.33211	0.000959139
TRINITY_DN50993_c0_g2_i6	AT1G30890.1	-1.85822	0.00336095
TRINITY_DN48983_c3_g3_i5	AT1G32860.1	-1.0301	0.00874738
TRINITY_DN48983_c3_g3_i3	AT1G32860.1	-1.48999	0.00284141
TRINITY_DN48861_c2_g2_i12	AT1G32930.1	-1.25586	0.00438356
TRINITY_DN46832_c4_g1_i6	AT1G33330.1	-1.3299	0.00319587
TRINITY_DN43043_c2_g1_i11	AT1G34760.1	-1.34683	0.0165119
TRINITY_DN52612_c0_g1_i8	AT1G41830.1	-1.71921	0.000434595
TRINITY_DN52766_c6_g1_i4	AT1G42990.1	-1.98615	9.81576e-07
TRINITY_DN47056_c0_g2_i1	AT1G43910.1	-1.16398	0.0205279
TRINITY_DN52622_c3_g1_i5	AT1G44130.1	-2.26397	0.000217227
TRINITY_DN51670_c1_g1_i2	AT1G45207.2	-1.92564	6.45444e-07
TRINITY_DN46521_c1_g2_i2	AT1G45688.1	-1.86561	9.64739e-06
TRINITY_DN47894_c4_g5_i2	AT1G47670.1	-1.03563	0.00390639
TRINITY_DN48195_c3_g1_i4	AT1G47740.1	-1.15436	0.00239774
TRINITY_DN49944_c2_g1_i1	AT1G48140.1	-1.63633	0.000926054
TRINITY_DN48230_c3_g3_i1	AT1G48460.1	-1.28996	0.0291704
TRINITY_DN43978_c1_g1_i1	AT1G48480.1	-1.14653	0.0291979
TRINITY_DN51433_c0_g1_i9	AT1G48920.1	-1.00983	0.0161652
TRINITY_DN48953_c1_g1_i8	AT1G50460.1	-1.24106	0.00262895
TRINITY_DN49889_c1_g1_i2	AT1G50460.1	-1.23459	0.00225007
TRINITY_DN49165_c1_g1_i5	AT1G50490.1	-1.84566	0.00679066
TRINITY_DN49165_c1_g1_i1	AT1G50490.1	-1.53622	0.0387878
TRINITY_DN45600_c1_g1_i1	AT1G52190.1	-1.26875	5.02734e-05
TRINITY_DN40198_c0_g1_i1	AT1G52855.1	-1.7841	0.000372787
TRINITY_DN40198_c0_g1_i3	AT1G52855.1	-2.0291	0.00171801
TRINITY_DN53582_c0_g1_i1	AT1G53140.1	-2.18732	0.036635
TRINITY_DN47651_c0_g1_i1	AT1G53160.2	-2.14445	1.1439e-11
TRINITY_DN43682_c3_g2_i4	AT1G53160.2	-1.01277	0.0306186
TRINITY_DN51307_c0_g1_i2	AT1G53210.1	-1.00439	0.0215385
TRINITY_DN49532_c4_g2_i1	AT1G53210.1	-1.45743	0.0125452
TRINITY_DN47645_c0_g1_i3	AT1G53280.1	-1.45556	3.2669e-06
TRINITY_DN47180_c1_g4_i1	AT1G53300.1	-1.54187	1.81757e-05
TRINITY_DN47180_c1_g2_i2	AT1G53300.1	-1.15933	0.000694909
TRINITY_DN44861_c0_g3_i3	AT1G53310.1	-1.22825	7.7133e-05
TRINITY_DN44881_c0_g6_i3	AT1G53320.1	-1.5835	1.64989e-05
TRINITY_DN48632_c1_g4_i1	AT1G53380.1	-3.11333	1.27173e-08
TRINITY_DN52270_c0_g2_i1	AT1G53530.1	-1.39241	6.56776e-06
TRINITY_DN34630_c0_g1_i1	AT1G53540.1	-1.99376	0.0363807
TRINITY_DN41025_c0_g1_i1	AT1G53920.1	-1.00812	0.00423838
TRINITY_DN40976_c0_g1_i1	AT1G54690.1	-1.14533	0.00605257
TRINITY_DN46105_c2_g1_i4	AT1G55260.1	-1.29609	0.021216
TRINITY_DN51335_c17_g3_i2	AT1G55490.1	-1.0961	0.00458324
TRINITY_DN48631_c3_g1_i5	AT1G58440.1	-1.46984	4.24239e-05
TRINITY_DN46431_c4_g3_i2	AT1G59600.1	-10.0792	5.12213e-19
TRINITY_DN48930_c0_g1_i1	AT1G59940.1	-1.35588	2.43368e-05
TRINITY_DN51263_c0_g4_i2	AT1G59990.1	-1.34274	0.00011595
TRINITY_DN51263_c0_g4_i4	AT1G59990.1	-5.09195	2.05615e-09
TRINITY_DN50782_c4_g1_i1	AT1G62600.1	-1.29415	0.00160354
TRINITY_DN49785_c2_g3_i2	AT1G62740.1	-1.76755	1.22753e-07
TRINITY_DN41407_c0_g1_i1	AT1G62870.1	-1.10363	0.0240627
TRINITY_DN48847_c0_g2_i1	AT1G64640.1	-1.24607	0.00779699
TRINITY_DN45617_c0_g5_i1	AT1G64760.1	-1.10791	0.00721564
TRINITY_DN47602_c0_g1_i2	AT1G65560.1	-1.76755	0.000206887
TRINITY_DN51466_c1_g2_i1	AT1G65650.1	-1.21063	3.7018e-05
TRINITY_DN52966_c2_g1_i9	AT1G65800.1	-1.37644	5.39667e-06
TRINITY_DN47112_c4_g2_i15	AT1G65840.1	-1.52485	0.000657891
TRINITY_DN39420_c0_g1_i1	AT1G65900.1	-1.61	2.75636e-05
TRINITY_DN44747_c4_g1_i2	AT1G66370.1	-2.77284	3.97674e-11
TRINITY_DN43223_c9_g1_i6	AT1G68300.1	-1.3048	0.0205331
TRINITY_DN40123_c0_g1_i2	AT1G68400.1	-1.48914	0.00331055
TRINITY_DN50454_c5_g1_i2	AT1G68410.1	-1.31823	3.02552e-05
TRINITY_DN45464_c0_g1_i7	AT1G68550.1	-1.28262	0.022607
TRINITY_DN46969_c1_g2_i5	AT1G68570.1	-1.6209	0.00123824
TRINITY_DN45621_c2_g2_i2	AT1G68760.1	-1.62349	0.0263037
TRINITY_DN46426_c0_g1_i1	AT1G69500.1	-1.06163	0.0237546
TRINITY_DN42265_c0_g2_i1	AT1G69530.3	-1.76168	0.00442412
TRINITY_DN44648_c5_g1_i1	AT1G69690.1	-1.14811	0.00473752
TRINITY_DN42899_c1_g2_i2	AT1G69770.1	-1.33995	0.0274256
TRINITY_DN49787_c1_g4_i1	AT1G70090.1	-2.0945	0.00024793
TRINITY_DN51726_c2_g2_i3	AT1G70600.1	-1.15895	0.00270288
TRINITY_DN47458_c2_g3_i2	AT1G70600.1	-1.43508	0.00033105
TRINITY_DN38718_c0_g3_i1	AT1G70710.1	-1.26887	0.0327057
TRINITY_DN48441_c1_g3_i2	AT1G70840.1	-1.4016	0.0270673
TRINITY_DN41089_c0_g1_i2	AT1G71100.1	-1.30898	0.026118
TRINITY_DN45540_c4_g1_i7	AT1G72370.1	-1.41856	0.0342843
TRINITY_DN44045_c5_g5_i3	AT1G72430.1	-1.70575	1.14359e-07
TRINITY_DN47794_c2_g3_i2	AT1G73150.1	-1.14192	0.00586273
TRINITY_DN50706_c0_g3_i2	AT1G74100.1	-1.03434	0.0127318
TRINITY_DN48694_c2_g1_i2	AT1G75310.1	-1.34279	4.00535e-05
TRINITY_DN40706_c0_g1_i1	AT1G75500.1	-1.3343	0.0386784
TRINITY_DN46503_c1_g2_i2	AT1G75560.1	-1.15092	0.015157
TRINITY_DN43682_c4_g3_i3	AT1G75710.1	-1.87061	6.6579e-06
TRINITY_DN48540_c10_g2_i1	AT1G75800.1	-1.05249	0.0363807
TRINITY_DN48345_c4_g1_i5	AT1G75900.1	-4.64542	0.00216068
TRINITY_DN46328_c4_g1_i2	AT1G76160.1	-1.65496	1.35888e-05
TRINITY_DN52612_c0_g1_i5	AT1G76160.1	-1.12303	0.0475185
TRINITY_DN52612_c0_g1_i1	AT1G76160.1	-2.26704	0.000138725
TRINITY_DN41889_c0_g1_i2	AT1G76620.1	-10.6241	2.02184e-20
TRINITY_DN43242_c3_g5_i1	AT1G77380.1	-1.89277	0.00912648
TRINITY_DN46514_c3_g1_i3	AT1G78380.1	-1.47091	0.0288981
TRINITY_DN49257_c4_g2_i6	AT1G78700.1	-1.40732	0.000628415
TRINITY_DN46429_c9_g1_i2	AT1G78800.1	-1.29016	0.0272113
TRINITY_DN53737_c3_g2_i1	AT1G79750.1	-2.61142	6.58144e-06
TRINITY_DN53097_c0_g1_i4	AT1G79910.1	-1.48945	0.000143744
TRINITY_DN46320_c4_g2_i1	AT1G80160.1	-1.99125	0.0118523
TRINITY_DN44989_c3_g1_i4	AT1G80860.2	-1.14316	0.0167634
TRINITY_DN48680_c2_g1_i9	AT2G01220.2	-3.00678	1.56567e-08
TRINITY_DN45898_c2_g1_i2	AT2G01610.1	-2.67672	1.93731e-06
TRINITY_DN44338_c21_g1_i1	AT2G01990.1	-1.05053	0.045367
TRINITY_DN47743_c1_g1_i1	AT2G02160.1	-1.18466	0.00148184
TRINITY_DN53829_c3_g4_i2	AT2G02800.1	-1.09519	0.00272305
TRINITY_DN42588_c5_g2_i3	AT2G02850.1	-1.73585	6.26495e-06
TRINITY_DN42588_c5_g2_i2	AT2G02850.1	-1.22557	0.0122829
TRINITY_DN45295_c3_g1_i12	AT2G03340.1	-1.42291	0.00135439
TRINITY_DN46778_c4_g1_i2	AT2G04410.1	-1.02431	0.010513
TRINITY_DN50484_c1_g3_i1	AT2G05790.1	-1.52964	0.00846293
TRINITY_DN44450_c1_g2_i2	AT2G05790.1	-1.05226	0.0467388
TRINITY_DN43024_c0_g1_i2	AT2G05920.1	-1.16518	0.0169691
TRINITY_DN43024_c0_g2_i1	AT2G05920.1	-1.80217	0.00691154
TRINITY_DN43024_c0_g1_i1	AT2G05920.1	-1.24093	0.0153791
TRINITY_DN37617_c0_g1_i1	AT2G12400.1	-2.00672	1.04277e-06
TRINITY_DN46449_c1_g4_i1	AT2G14900.1	-1.82335	5.76428e-10
TRINITY_DN51728_c3_g1_i3	AT2G14900.1	-2.73986	0.00210137
TRINITY_DN52578_c2_g1_i2	AT2G16440.1	-1.48978	0.0142276
TRINITY_DN51153_c6_g1_i4	AT2G17060.1	-1.35536	0.00448804
TRINITY_DN43617_c2_g2_i1	AT2G17760.1	-1.2057	0.0119235
TRINITY_DN53394_c5_g1_i9	AT2G18110.1	-1.72339	0.00101626
TRINITY_DN45197_c1_g1_i6	AT2G18470.1	-1.04523	0.00793817
TRINITY_DN47882_c4_g1_i1	AT2G19800.1	-2.58488	0.000393329
TRINITY_DN45968_c3_g2_i1	AT2G20450.1	-1.01943	0.0269876
TRINITY_DN48708_c0_g2_i1	AT2G20710.1	-1.25402	0.0452059
TRINITY_DN46910_c12_g1_i1	AT2G20740.1	-2.26248	0.0112186
TRINITY_DN50973_c0_g2_i1	AT2G20825.1	-1.12595	0.00395717
TRINITY_DN51260_c3_g2_i1	AT2G20900.1	-1.73821	0.00817379
TRINITY_DN49904_c0_g1_i4	AT2G21050.1	-1.94005	0.00100954
TRINITY_DN46829_c2_g1_i6	AT2G22500.1	-1.50235	0.00168873
TRINITY_DN53721_c2_g1_i6	AT2G22500.1	-1.00154	0.0287469
TRINITY_DN47800_c5_g2_i1	AT2G22900.1	-1.35378	8.09379e-05
TRINITY_DN47800_c5_g2_i2	AT2G22900.1	-1.00471	0.0118472
TRINITY_DN44235_c0_g3_i6	AT2G23360.1	-1.35372	0.000514953
TRINITY_DN49504_c6_g5_i1	AT2G23810.1	-1.20523	0.000720787
TRINITY_DN47747_c10_g2_i1	AT2G23910.1	-1.54082	7.30584e-05
TRINITY_DN51509_c1_g3_i1	AT2G24300.2	-1.45289	0.00071474
TRINITY_DN50765_c0_g4_i1	AT2G24490.1	-1.80007	0.00702115
TRINITY_DN52308_c0_g1_i3	AT2G24800.1	-1.16987	0.0129954
TRINITY_DN49966_c2_g1_i3	AT2G25110.1	-1.07851	0.0058781
TRINITY_DN47667_c10_g1_i6	AT2G25220.2	-1.14041	0.00208325
TRINITY_DN43125_c1_g4_i1	AT2G26640.1	-1.58634	0.017352
TRINITY_DN52100_c3_g3_i1	AT2G26730.1	-1.99489	2.74378e-09
TRINITY_DN42468_c0_g2_i2	AT2G26730.1	-1.56102	0.000628336
TRINITY_DN43939_c3_g7_i3	AT2G27510.1	-1.50312	0.00588583
TRINITY_DN38989_c0_g2_i1	AT2G28100.1	-2.497	1.76058e-05
TRINITY_DN39328_c0_g1_i1	AT2G28790.1	-2.05193	2.7551e-05
TRINITY_DN45398_c2_g4_i1	AT2G29500.1	-1.26272	0.00179324
TRINITY_DN45398_c2_g2_i2	AT2G29500.1	-1.81754	0.000184501
TRINITY_DN47553_c5_g2_i5	AT2G31730.1	-2.08133	0.00228608
TRINITY_DN9910_c0_g1_i1	AT2G31790.1	-1.11563	0.01827
TRINITY_DN45425_c1_g2_i10	AT2G32000.1	-1.13208	0.000249473
TRINITY_DN48687_c9_g2_i3	AT2G32060.1	-1.14733	0.00918819
TRINITY_DN48687_c9_g1_i3	AT2G32060.1	-1.09363	0.004525
TRINITY_DN44973_c5_g2_i1	AT2G32990.1	-4.13117	0.00207864
TRINITY_DN50863_c5_g1_i6	AT2G33570.1	-1.13865	0.00201776
TRINITY_DN50863_c5_g1_i12	AT2G33570.1	-1.4438	0.00101578
TRINITY_DN46455_c0_g1_i8	AT2G34190.1	-1.34544	0.00538316
TRINITY_DN51203_c1_g2_i4	AT2G34250.1	-1.72306	0.049057
TRINITY_DN48933_c0_g1_i17	AT2G34480.1	-1.05155	0.0120124
TRINITY_DN48933_c0_g1_i16	AT2G34480.1	-1.03203	0.0203761
TRINITY_DN51039_c1_g1_i1	AT2G34710.1	-1.23558	0.0469758
TRINITY_DN51039_c1_g1_i2	AT2G34710.1	-1.49581	0.0404308
TRINITY_DN44675_c3_g2_i1	AT2G34770.1	-1.81104	0.021216
TRINITY_DN42166_c0_g3_i1	AT2G36200.2	-2.11356	0.00133408
TRINITY_DN42166_c0_g2_i1	AT2G36200.2	-2.13896	0.00316931
TRINITY_DN2107_c0_g1_i1	AT2G36570.1	-1.7008	0.000239092
TRINITY_DN47405_c1_g3_i1	AT2G36880.1	-1.07957	0.00132049
TRINITY_DN52114_c2_g2_i1	AT2G37080.1	-1.1626	0.00109137
TRINITY_DN49310_c1_g3_i1	AT2G37270.1	-1.0296	0.020772
TRINITY_DN49310_c1_g2_i4	AT2G37270.1	-1.08076	0.00970253
TRINITY_DN50192_c0_g1_i1	AT2G37440.1	-3.07312	0.0173211
TRINITY_DN53347_c4_g1_i2	AT2G38530.1	-2.3855	0.000126597
TRINITY_DN42436_c1_g1_i2	AT2G38740.1	-2.22701	5.08722e-05
TRINITY_DN44376_c2_g2_i2	AT2G39220.1	-1.91553	0.0317335
TRINITY_DN47273_c3_g1_i1	AT2G39460.1	-1.00636	0.0402163
TRINITY_DN45751_c0_g3_i3	AT2G40300.1	-1.27881	0.00707887
TRINITY_DN39150_c0_g2_i1	AT2G40480.1	-1.00463	0.00473748
TRINITY_DN43768_c6_g1_i7	AT2G40540.1	-1.58945	6.54445e-06
TRINITY_DN43768_c6_g1_i11	AT2G40540.1	-1.21685	0.0129218
TRINITY_DN43768_c6_g1_i10	AT2G40540.1	-1.99781	0.000521773
TRINITY_DN51085_c2_g2_i5	AT2G40550.1	-1.43173	0.0255129
TRINITY_DN49351_c0_g3_i2	AT2G40660.1	-1.46519	1.33686e-06
TRINITY_DN47018_c1_g3_i2	AT2G40730.1	-1.18013	0.000190773
TRINITY_DN52312_c0_g1_i2	AT2G40760.1	-1.23996	0.000125828
TRINITY_DN51446_c3_g1_i2	AT2G40780.1	-1.49567	0.00493744
TRINITY_DN44714_c7_g4_i2	AT2G40800.1	-1.4968	3.40594e-05
TRINITY_DN39409_c0_g1_i2	AT2G41130.1	-2.35958	0.00119889
TRINITY_DN43027_c4_g1_i20	AT2G41800.1	-1.16179	0.00484608
TRINITY_DN40816_c0_g3_i1	AT2G41940.1	-1.46788	0.00716135
TRINITY_DN48927_c0_g2_i3	AT2G42590.3	-13.5517	5.24366e-141
TRINITY_DN45230_c4_g2_i3	AT2G42680.1	-1.16051	8.85587e-05
TRINITY_DN52288_c2_g1_i9	AT2G43850.1	-1.78252	1.61675e-07
TRINITY_DN52049_c1_g1_i4	AT2G44120.2	-1.03778	0.00563072
TRINITY_DN48825_c3_g4_i4	AT2G45180.1	-1.67354	6.07431e-05
TRINITY_DN48825_c3_g4_i9	AT2G45180.1	-1.33202	0.0194762
TRINITY_DN47003_c1_g1_i6	AT2G45190.1	-1.55699	0.00149401
TRINITY_DN40883_c0_g1_i3	AT2G45190.1	-3.13283	0.00876279
TRINITY_DN47003_c1_g1_i7	AT2G45190.1	-1.86478	0.0393954
TRINITY_DN44430_c5_g4_i1	AT2G45550.1	-1.58222	0.000167355
TRINITY_DN42852_c0_g1_i11	AT2G45660.1	-1.91095	0.00364234
TRINITY_DN47046_c0_g4_i1	AT2G46210.1	-1.17169	0.00459225
TRINITY_DN51923_c1_g2_i2	AT2G46500.1	-1.71616	7.34579e-06
TRINITY_DN51451_c1_g1_i3	AT2G46780.1	-2.34644	0.00335364
TRINITY_DN44835_c0_g1_i10	AT2G46860.1	-1.16654	0.0166925
TRINITY_DN48015_c1_g1_i2	AT2G46870.1	-1.20176	9.0686e-05
TRINITY_DN2574_c0_g1_i1	AT2G47180.1	-1.52848	0.0244361
TRINITY_DN48551_c0_g2_i2	AT2G47440.1	-1.53814	3.98101e-05
TRINITY_DN39724_c0_g1_i1	AT2G47460.1	-2.591	1.7452e-09
TRINITY_DN48912_c2_g2_i7	AT2G47510.1	-1.47104	0.0305497
TRINITY_DN44421_c0_g1_i47	AT2G47580.1	-1.46179	0.0151125
TRINITY_DN46850_c1_g1_i6	AT3G01670.1	-1.86635	0.0427659
TRINITY_DN45292_c1_g6_i1	AT3G02100.1	-1.69135	0.0208422
TRINITY_DN53345_c1_g3_i1	AT3G03050.1	-1.36271	8.76863e-05
TRINITY_DN47136_c7_g1_i2	AT3G03190.1	-6.44061	7.79025e-15
TRINITY_DN47136_c7_g1_i4	AT3G03190.1	-3.99104	2.69275e-11
TRINITY_DN47244_c0_g5_i1	AT3G03210.1	-1.26697	0.0328074
TRINITY_DN47468_c1_g1_i9	AT3G03220.1	-1.51315	6.91863e-05
TRINITY_DN52732_c0_g1_i1	AT3G03300.1	-1.18853	0.0079026
TRINITY_DN44704_c2_g1_i3	AT3G03620.1	-1.21754	0.00413545
TRINITY_DN48291_c4_g2_i1	AT3G03680.1	-1.65364	0.000362952
TRINITY_DN44186_c1_g1_i12	AT3G03920.1	-1.00545	0.0099492
TRINITY_DN51492_c4_g1_i5	AT3G04400.1	-1.03969	0.0163931
TRINITY_DN50311_c1_g1_i10	AT3G04400.1	-1.00544	0.00908263
TRINITY_DN53758_c6_g1_i6	AT3G04710.1	-1.80877	4.71164e-05
TRINITY_DN45929_c3_g1_i5	AT3G04910.1	-1.03393	0.0081525
TRINITY_DN48060_c0_g3_i1	AT3G05560.1	-1.04509	0.00951314
TRINITY_DN49447_c2_g1_i3	AT3G06130.1	-1.08088	0.00215743
TRINITY_DN48260_c0_g1_i1	AT3G06740.1	-1.0409	0.00334447
TRINITY_DN52021_c4_g1_i5	AT3G06770.2	-1.56338	5.76453e-05
TRINITY_DN48952_c2_g1_i3	AT3G07010.1	-2.20739	0.00044979
TRINITY_DN47422_c3_g1_i2	AT3G07090.1	-1.1434	0.00135145
TRINITY_DN52726_c1_g3_i2	AT3G07090.1	-1.50252	0.000811864
TRINITY_DN52726_c1_g3_i14	AT3G07090.1	-1.03939	0.0132856
TRINITY_DN49774_c4_g1_i3	AT3G07470.1	-1.06572	0.00246211
TRINITY_DN52132_c6_g1_i13	AT3G07770.1	-1.11557	0.00257589
TRINITY_DN40473_c0_g1_i2	AT3G08600.1	-1.15689	0.0060365
TRINITY_DN50304_c0_g1_i2	AT3G08947.1	-1.08263	0.00512768
TRINITY_DN50892_c2_g3_i5	AT3G09200.1	-1.0304	0.00914515
TRINITY_DN34235_c0_g1_i1	AT3G09270.1	-1.93484	0.0208676
TRINITY_DN47870_c2_g1_i2	AT3G09630.1	-1.03113	0.0149484
TRINITY_DN41344_c0_g1_i1	AT3G09640.1	-1.70174	0.000199928
TRINITY_DN53908_c6_g1_i3	AT3G09830.1	-1.40363	0.00227246
TRINITY_DN53908_c6_g1_i2	AT3G09830.1	-1.85529	2.68127e-05
TRINITY_DN46899_c4_g3_i2	AT3G10110.1	-3.81288	6.56241e-07
TRINITY_DN49581_c2_g2_i12	AT3G10450.1	-1.22171	0.00180112
TRINITY_DN46360_c5_g1_i16	AT3G10490.2	-7.36498	1.96001e-12
TRINITY_DN49049_c4_g1_i6	AT3G10915.5	-1.28039	2.93504e-05
TRINITY_DN46811_c6_g4_i1	AT3G11500.1	-1.07342	0.0133311
TRINITY_DN43224_c0_g3_i1	AT3G11660.1	-1.1515	0.00876299
TRINITY_DN48014_c9_g1_i2	AT3G12050.1	-1.2423	0.00013446
TRINITY_DN43010_c7_g3_i1	AT3G12110.1	-1.30162	0.0123974
TRINITY_DN47464_c1_g2_i2	AT3G12130.1	-1.25995	5.45857e-05
TRINITY_DN46012_c2_g1_i3	AT3G12580.1	-1.24005	0.0001336
TRINITY_DN46012_c2_g3_i2	AT3G12580.1	-1.39236	0.00739571
TRINITY_DN51312_c0_g12_i3	AT3G12580.1	-1.21731	6.67129e-05
TRINITY_DN46381_c0_g2_i1	AT3G12580.1	-1.0731	0.00420386
TRINITY_DN46012_c2_g2_i3	AT3G12580.1	-1.3228	0.00869423
TRINITY_DN46012_c2_g1_i1	AT3G12580.1	-1.16155	0.0141147
TRINITY_DN46012_c2_g5_i1	AT3G12580.1	-2.35235	0.00230108
TRINITY_DN43496_c6_g1_i1	AT3G12870.1	-2.00765	0.000923635
TRINITY_DN53859_c2_g3_i4	AT3G13410.1	-1.68073	0.00826143
TRINITY_DN50463_c0_g1_i4	AT3G13560.1	-1.06706	0.000899212
TRINITY_DN51249_c1_g1_i6	AT3G13570.1	-1.11993	0.00298654
TRINITY_DN53934_c3_g1_i14	AT3G14205.1	-1.4581	0.000558583
TRINITY_DN49394_c3_g1_i8	AT3G14225.1	-2.27624	0.000198081
TRINITY_DN49394_c3_g1_i5	AT3G14225.1	-1.7698	0.00310875
TRINITY_DN51910_c3_g4_i3	AT3G14450.1	-1.09441	0.00602437
TRINITY_DN48312_c2_g1_i1	AT3G14470.1	-1.78733	0.0193351
TRINITY_DN45251_c2_g2_i1	AT3G14790.1	-1.45542	4.49663e-06
TRINITY_DN49010_c2_g2_i6	AT3G14930.1	-1.40289	0.000206887
TRINITY_DN48289_c1_g1_i7	AT3G15020.1	-12.3385	1.79568e-127
TRINITY_DN51777_c6_g1_i1	AT3G15030.1	-1.07738	0.00151453
TRINITY_DN47651_c0_g2_i5	AT3G15260.1	-1.48488	3.60629e-07
TRINITY_DN41022_c0_g1_i2	AT3G15680.1	-1.0741	0.0415531
TRINITY_DN45756_c0_g1_i2	AT3G15730.1	-1.17322	0.0161012
TRINITY_DN45392_c5_g1_i1	AT3G15990.1	-2.12168	0.00013381
TRINITY_DN53174_c1_g1_i1	AT3G16050.1	-1.34387	0.000266384
TRINITY_DN32093_c0_g1_i1	AT3G16150.1	-1.01882	0.0450394
TRINITY_DN49364_c1_g2_i14	AT3G16500.1	-1.13188	0.0254969
TRINITY_DN49364_c1_g2_i1	AT3G16500.1	-1.45277	0.00850618
TRINITY_DN52021_c4_g1_i4	AT3G16850.1	-1.88706	0.0250086
TRINITY_DN50531_c0_g2_i10	AT3G17440.1	-1.71583	0.00165616
TRINITY_DN48869_c3_g1_i4	AT3G17980.1	-1.73603	0.000336809
TRINITY_DN48869_c3_g1_i2	AT3G17980.1	-1.46454	0.0134029
TRINITY_DN49742_c2_g1_i3	AT3G18000.1	-1.21048	0.0285065
TRINITY_DN47124_c1_g3_i4	AT3G19184.1	-1.14896	0.0458288
TRINITY_DN51819_c7_g2_i1	AT3G19540.1	-1.36763	0.000110341
TRINITY_DN47664_c3_g1_i2	AT3G19680.1	-1.33236	0.000375005
TRINITY_DN47664_c3_g1_i3	AT3G19680.1	-1.22272	0.00184349
TRINITY_DN47630_c0_g1_i1	AT3G19680.1	-1.34543	0.0496965
TRINITY_DN40559_c0_g1_i1	AT3G19820.1	-2.42854	8.03982e-05
TRINITY_DN45729_c6_g1_i1	AT3G20890.1	-4.13868	0.0048356
TRINITY_DN50604_c2_g1_i3	AT3G22630.1	-1.0323	0.0157666
TRINITY_DN48554_c5_g2_i1	AT3G22800.1	-2.26665	0.0343155
TRINITY_DN46580_c1_g1_i6	AT3G22960.1	-1.00173	0.0133789
TRINITY_DN46580_c1_g1_i3	AT3G22960.1	-1.32177	1.9265e-05
TRINITY_DN44891_c2_g1_i8	AT3G23280.1	-1.59937	1.75918e-05
TRINITY_DN44891_c2_g1_i7	AT3G23280.1	-1.60609	0.00044115
TRINITY_DN45463_c0_g1_i7	AT3G23390.1	-1.69752	6.10385e-08
TRINITY_DN45463_c0_g1_i6	AT3G23390.1	-1.27649	2.51252e-05
TRINITY_DN45463_c0_g1_i9	AT3G23390.1	-1.48777	1.29003e-05
TRINITY_DN46832_c3_g1_i3	AT3G23730.1	-2.08967	2.5678e-09
TRINITY_DN53212_c2_g1_i1	AT3G23750.1	-6.65889	9.38917e-14
TRINITY_DN52409_c0_g1_i10	AT3G23990.1	-1.27478	0.000191754
TRINITY_DN52409_c0_g1_i4	AT3G23990.1	-1.96005	7.09716e-06
TRINITY_DN51563_c3_g1_i1	AT3G24500.1	-1.48457	0.000731213
TRINITY_DN47720_c1_g2_i3	AT3G25500.1	-1.30203	9.88687e-05
TRINITY_DN49630_c2_g1_i9	AT3G25520.1	-1.18706	0.00313758
TRINITY_DN30574_c0_g1_i1	AT3G26640.1	-2.04771	1.66041e-06
TRINITY_DN52016_c1_g2_i3	AT3G26770.1	-1.30377	0.0334986
TRINITY_DN51431_c2_g4_i1	AT3G27060.1	-1.36101	0.00355292
TRINITY_DN51431_c2_g1_i9	AT3G27060.1	-1.97515	7.70051e-05
TRINITY_DN43893_c4_g1_i1	AT3G27060.1	-2.11181	3.33517e-05
TRINITY_DN44223_c0_g1_i1	AT3G28200.1	-1.13898	0.00357919
TRINITY_DN44223_c0_g1_i2	AT3G28200.1	-1.22989	0.00413545
TRINITY_DN44223_c0_g1_i4	AT3G28200.1	-1.33217	0.030562
TRINITY_DN52298_c7_g2_i2	AT3G28857.1	-1.00841	0.0196013
TRINITY_DN53358_c2_g4_i1	AT3G28860.1	-1.38652	0.000205461
TRINITY_DN50355_c3_g4_i1	AT3G29575.1	-1.21549	0.0010714
TRINITY_DN49853_c3_g2_i2	AT3G43810.1	-1.08507	0.000457079
TRINITY_DN49126_c0_g1_i2	AT3G44200.1	-1.05712	0.00455592
TRINITY_DN52989_c1_g1_i4	AT3G44610.1	-1.29266	0.000170357
TRINITY_DN49938_c3_g3_i3	AT3G45260.1	-1.66842	7.17097e-06
TRINITY_DN45333_c3_g3_i1	AT3G45970.1	-1.12486	0.00604558
TRINITY_DN47003_c1_g3_i1	AT3G46940.1	-1.57763	0.000339749
TRINITY_DN50959_c0_g1_i7	AT3G47390.1	-3.76596	0.00923925
TRINITY_DN51758_c6_g1_i3	AT3G48100.1	-1.00071	0.00791377
TRINITY_DN48987_c5_g1_i5	AT3G48140.1	-1.99439	2.27035e-07
TRINITY_DN49236_c7_g1_i3	AT3G48360.1	-1.72365	0.00119865
TRINITY_DN44977_c1_g1_i1	AT3G48460.1	-1.42648	0.00138016
TRINITY_DN40381_c0_g1_i1	AT3G49950.1	-2.5006	0.000102389
TRINITY_DN49661_c0_g2_i7	AT3G50590.1	-1.13371	0.00162075
TRINITY_DN41245_c0_g1_i2	AT3G50770.1	-1.40861	0.00294675
TRINITY_DN41245_c0_g1_i1	AT3G50770.1	-1.4902	0.00549331
TRINITY_DN40768_c0_g1_i1	AT3G51240.1	-2.16096	1.76579e-11
TRINITY_DN52146_c1_g1_i10	AT3G51870.1	-3.52359	0.0125506
TRINITY_DN47831_c3_g2_i1	AT3G52430.1	-1.21747	0.00161746
TRINITY_DN49753_c1_g1_i5	AT3G52590.1	-2.83187	0.0462967
TRINITY_DN53507_c1_g1_i12	AT3G52590.1	-1.03432	0.0363807
TRINITY_DN45799_c2_g2_i1	AT3G52630.1	-1.2387	0.0392418
TRINITY_DN43638_c1_g2_i3	AT3G52880.2	-1.21393	0.00164956
TRINITY_DN8054_c0_g1_i1	AT3G53810.1	-1.55789	0.0215143
TRINITY_DN52301_c0_g1_i5	AT3G54030.1	-1.61251	0.00121856
TRINITY_DN47737_c7_g1_i3	AT3G54120.1	-1.53971	1.19903e-05
TRINITY_DN41459_c1_g1_i1	AT3G54260.1	-1.89179	0.014581
TRINITY_DN42757_c8_g2_i1	AT3G54560.1	-2.51401	2.51692e-05
TRINITY_DN42757_c8_g1_i4	AT3G54560.1	-2.46875	0.000444426
TRINITY_DN3376_c0_g1_i1	AT3G54750.3	-1.43911	0.0239781
TRINITY_DN44308_c3_g4_i2	AT3G54810.2	-1.44357	0.000231017
TRINITY_DN49120_c7_g3_i1	AT3G54810.2	-1.22569	0.00115223
TRINITY_DN45525_c1_g1_i3	AT3G55360.1	-1.21967	0.0379989
TRINITY_DN44085_c2_g2_i1	AT3G55400.1	-2.51211	0.0209802
TRINITY_DN45060_c4_g1_i1	AT3G56070.1	-1.384	0.0169691
TRINITY_DN37547_c0_g1_i1	AT3G56370.1	-2.02229	0.00472749
TRINITY_DN48930_c0_g9_i1	AT3G57040.1	-2.47006	0.00341093
TRINITY_DN44973_c6_g5_i1	AT3G57150.1	-1.51205	8.51582e-05
TRINITY_DN46045_c1_g1_i8	AT3G58120.1	-2.10836	0.013625
TRINITY_DN49564_c3_g2_i1	AT3G58480.1	-3.42957	5.04636e-06
TRINITY_DN44794_c0_g3_i1	AT3G58660.1	-1.07586	0.0125111
TRINITY_DN51085_c0_g1_i1	AT3G59440.1	-1.66627	1.46672e-05
TRINITY_DN48640_c2_g1_i2	AT3G60080.1	-1.30155	0.0255397
TRINITY_DN52094_c2_g5_i3	AT3G60450.1	-1.08448	0.0234642
TRINITY_DN51674_c4_g1_i6	AT3G61110.1	-1.01386	0.00987544
TRINITY_DN48601_c2_g1_i12	AT3G61490.1	-1.13634	0.00376956
TRINITY_DN56132_c0_g1_i1	AT3G61790.1	-1.07851	0.0192675
TRINITY_DN42276_c1_g3_i1	AT3G61790.1	-1.2766	0.0169691
TRINITY_DN44700_c4_g1_i9	AT3G61850.4	-2.08961	0.00180187
TRINITY_DN47484_c1_g2_i4	AT3G62020.1	-1.01998	0.00868757
TRINITY_DN48116_c0_g2_i5	AT3G62270.1	-1.21192	0.004525
TRINITY_DN48582_c4_g1_i4	AT3G62660.1	-1.38425	0.000172239
TRINITY_DN49819_c3_g1_i3	AT3G62840.1	-1.0604	0.00486047
TRINITY_DN49236_c6_g1_i3	AT3G62870.1	-1.44149	0.00691154
TRINITY_DN47262_c2_g1_i3	AT3G63470.1	-2.10369	0.0386342
TRINITY_DN45543_c1_g2_i1	AT4G01250.1	-1.00856	0.0258095
TRINITY_DN50030_c5_g1_i10	AT4G02030.2	-5.10486	0.000150154
TRINITY_DN49170_c6_g2_i12	AT4G02230.1	-1.02123	0.035361
TRINITY_DN49147_c1_g1_i10	AT4G03415.1	-1.13444	0.0203033
TRINITY_DN52162_c2_g1_i3	AT4G03460.1	-1.90014	0.00133408
TRINITY_DN36662_c0_g1_i1	AT4G05190.1	-1.92443	0.00446349
TRINITY_DN51543_c1_g2_i1	AT4G08950.1	-2.51383	2.54277e-07
TRINITY_DN51543_c1_g2_i2	AT4G08950.1	-1.78335	0.000822479
TRINITY_DN51543_c1_g2_i4	AT4G08950.1	-2.35031	2.34949e-05
TRINITY_DN49226_c2_g4_i2	AT4G09730.1	-2.18221	0.0101622
TRINITY_DN42569_c0_g1_i3	AT4G12420.1	-1.07682	0.00858502
TRINITY_DN44045_c5_g5_i1	AT4G13440.1	-1.48424	0.00194015
TRINITY_DN40519_c0_g1_i1	AT4G13840.1	-1.62103	0.0292706
TRINITY_DN46624_c2_g1_i2	AT4G14000.1	-1.23818	3.62944e-05
TRINITY_DN49076_c4_g1_i4	AT4G14030.1	-1.41707	0.0157701
TRINITY_DN52446_c2_g2_i1	AT4G14200.1	-1.28123	3.02552e-05
TRINITY_DN45463_c0_g1_i3	AT4G14320.2	-1.65712	3.04422e-07
TRINITY_DN53592_c0_g1_i1	AT4G15000.1	-1.05533	0.0138181
TRINITY_DN52380_c0_g1_i5	AT4G15130.1	-1.95557	2.51571e-06
TRINITY_DN52380_c0_g1_i13	AT4G15130.1	-1.53911	1.16658e-06
TRINITY_DN42256_c0_g2_i1	AT4G15550.1	-1.21769	9.0686e-05
TRINITY_DN48355_c0_g1_i8	AT4G15630.1	-1.3264	0.0409116
TRINITY_DN50467_c2_g2_i4	AT4G16120.1	-1.19603	0.000388
TRINITY_DN50467_c2_g2_i2	AT4G16120.1	-1.31838	0.0189851
TRINITY_DN48710_c5_g1_i6	AT4G16510.1	-1.90474	0.0014732
TRINITY_DN47233_c1_g1_i12	AT4G18100.1	-1.89316	0.000403229
TRINITY_DN51654_c12_g1_i3	AT4G18100.1	-1.39125	0.020548
TRINITY_DN52889_c6_g1_i4	AT4G18550.1	-1.56798	6.42199e-05
TRINITY_DN49704_c1_g2_i1	AT4G18570.1	-1.19015	0.0402495
TRINITY_DN51209_c3_g1_i16	AT4G18950.1	-1.04228	0.00618194
TRINITY_DN51388_c0_g1_i5	AT4G19120.1	-1.02742	0.046671
TRINITY_DN51388_c0_g1_i6	AT4G19120.1	-1.1228	0.000612647
TRINITY_DN52364_c1_g2_i9	AT4G19410.1	-1.63981	0.000367452
TRINITY_DN52742_c6_g3_i1	AT4G20010.1	-1.58026	1.9633e-06
TRINITY_DN52819_c1_g1_i1	AT4G22880.1	-1.56571	0.00014221
TRINITY_DN40300_c0_g1_i1	AT4G23160.1	-2.84447	0.0317235
TRINITY_DN47939_c0_g1_i1	AT4G23750.1	-3.89404	4.48936e-07
TRINITY_DN48166_c3_g1_i6	AT4G24140.1	-2.03365	0.0292772
TRINITY_DN45110_c2_g1_i1	AT4G24190.1	-1.19583	0.00844896
TRINITY_DN53293_c2_g1_i15	AT4G24190.1	-1.14009	0.0100789
TRINITY_DN47061_c4_g1_i2	AT4G24380.1	-1.52097	0.000614613
TRINITY_DN48305_c3_g2_i1	AT4G24660.1	-1.40963	0.00566597
TRINITY_DN45763_c0_g1_i6	AT4G24830.1	-8.26516	4.08197e-06
TRINITY_DN43886_c7_g7_i1	AT4G25140.1	-5.6176	7.66357e-12
TRINITY_DN49529_c2_g4_i1	AT4G25200.1	-1.30043	0.00456014
TRINITY_DN42569_c0_g2_i6	AT4G25240.1	-1.65026	0.0013448
TRINITY_DN39887_c0_g1_i2	AT4G25640.2	-3.034	3.43365e-05
TRINITY_DN30691_c0_g1_i1	AT4G25750.1	-3.22879	2.45775e-05
TRINITY_DN61423_c0_g1_i1	AT4G25780.1	-1.31936	0.00836275
TRINITY_DN52782_c3_g1_i14	AT4G25810.1	-3.91718	0.000645579
TRINITY_DN48722_c2_g1_i1	AT4G26510.1	-1.48157	0.0343155
TRINITY_DN47843_c2_g1_i1	AT4G27270.1	-2.19385	0.0346505
TRINITY_DN50717_c3_g1_i1	AT4G27280.1	-2.28886	0.00243396
TRINITY_DN51018_c1_g1_i8	AT4G27540.1	-7.07726	4.94741e-32
TRINITY_DN50406_c0_g1_i4	AT4G27870.1	-1.04252	0.00244004
TRINITY_DN44540_c7_g2_i1	AT4G28310.1	-1.22865	0.0178907
TRINITY_DN44540_c7_g1_i2	AT4G28310.1	-1.94967	0.00318337
TRINITY_DN46620_c7_g2_i1	AT4G28950.1	-1.20258	0.000795892
TRINITY_DN46620_c7_g2_i2	AT4G28950.1	-1.4588	0.000628336
TRINITY_DN43873_c1_g5_i4	AT4G29240.1	-1.25787	0.00142079
TRINITY_DN43850_c4_g1_i6	AT4G29520.1	-1.12118	0.00398954
TRINITY_DN51267_c0_g6_i1	AT4G30000.2	-1.10083	0.020321
TRINITY_DN29261_c0_g1_i2	AT4G30880.1	-4.46678	5.52318e-11
TRINITY_DN43623_c8_g1_i1	AT4G31400.1	-1.96491	0.0271207
TRINITY_DN48951_c0_g1_i7	AT4G31790.1	-1.26698	0.00993003
TRINITY_DN24465_c0_g1_i1	AT4G31840.1	-2.13991	0.00315984
TRINITY_DN44538_c3_g2_i1	AT4G32800.1	-1.98648	1.13478e-06
TRINITY_DN51150_c4_g5_i1	AT4G32830.1	-1.31883	0.0297894
TRINITY_DN45062_c7_g1_i5	AT4G33865.1	-1.49704	9.45061e-06
TRINITY_DN44886_c5_g9_i2	AT4G33865.1	-1.04759	0.0417316
TRINITY_DN50501_c1_g2_i5	AT4G34050.1	-1.51381	0.00305899
TRINITY_DN50809_c1_g1_i2	AT4G34200.1	-1.36526	0.00208041
TRINITY_DN52893_c8_g2_i4	AT4G34670.1	-1.06478	0.00858502
TRINITY_DN48743_c5_g1_i4	AT4G34940.1	-1.0657	0.0015154
TRINITY_DN44991_c6_g3_i1	AT4G34950.1	-1.0243	0.0032129
TRINITY_DN49453_c1_g2_i1	AT4G35170.1	-1.53963	0.00608908
TRINITY_DN49900_c2_g1_i6	AT4G35310.1	-1.91561	0.022992
TRINITY_DN52523_c0_g1_i1	AT4G35320.1	-1.34006	0.000454353
TRINITY_DN46981_c7_g1_i4	AT4G35470.1	-1.0895	0.00129998
TRINITY_DN44040_c1_g3_i3	AT4G35550.1	-1.26479	0.0197566
TRINITY_DN53408_c0_g1_i3	AT4G36660.1	-1.27429	0.0207649
TRINITY_DN47568_c2_g3_i9	AT4G36945.1	-1.21047	0.0386835
TRINITY_DN49346_c1_g6_i2	AT4G37640.1	-1.33866	0.00254293
TRINITY_DN48919_c1_g1_i1	AT4G37810.1	-1.14808	0.00770183
TRINITY_DN53463_c8_g1_i10	AT4G37810.1	-2.81406	0.0163054
TRINITY_DN41450_c0_g1_i5	AT4G38580.1	-1.20044	0.00603531
TRINITY_DN49255_c6_g2_i1	AT4G39700.1	-1.39539	0.0015222
TRINITY_DN48247_c6_g1_i2	AT4G39830.1	-1.22553	0.00136207
TRINITY_DN42353_c0_g2_i2	AT5G02540.1	-3.92897	9.64739e-06
TRINITY_DN51903_c1_g1_i3	AT5G04440.1	-1.10723	0.00599997
TRINITY_DN48254_c9_g2_i5	AT5G04800.1	-1.14299	0.0013205
TRINITY_DN52087_c1_g1_i19	AT5G05010.1	-1.28353	2.05153e-05
TRINITY_DN51655_c8_g1_i1	AT5G05240.1	-1.31004	1.99339e-05
TRINITY_DN51655_c8_g1_i3	AT5G05240.1	-1.09182	0.0299584
TRINITY_DN51318_c1_g1_i2	AT5G05270.1	-1.87604	6.45818e-06
TRINITY_DN49283_c7_g1_i2	AT5G06320.1	-1.35702	0.0357502
TRINITY_DN44484_c6_g1_i1	AT5G06710.1	-1.15279	0.00595188
TRINITY_DN47523_c3_g1_i10	AT5G06740.1	-10.4254	2.65842e-19
TRINITY_DN47523_c3_g1_i11	AT5G06740.1	-5.02279	4.60976e-09
TRINITY_DN46153_c0_g1_i1	AT5G06770.1	-1.25935	0.00234069
TRINITY_DN44324_c1_g1_i3	AT5G07220.1	-3.52807	0.000775558
TRINITY_DN46405_c8_g1_i8	AT5G07300.1	-1.06089	0.00200737
TRINITY_DN47383_c1_g1_i10	AT5G07440.1	-1.08091	0.002108
[truncated: 652 more rows]

## Sheet: S2 - CFR vs CFW
Additional File 10. Differentially expressed transcripts for the comparisons between Christmas Feelings (red) and Christmas Feelings Pearl (white) poinsettia varieties for the different bract developmental stages. Comparison between Christmas Feelings (red) and Christmas Feelings Pearl (white) varieties for the second stage (S2) of bract development. Positive log2FC values refer to a higher expre…
Transcript ID	TAIR ID	log2FC	FDR
TRINITY_DN46721_c1_g2_i6	AT1G01060.1	3.72492	0.0170448
TRINITY_DN53845_c4_g1_i19	AT1G01580.1	2.33745	0.0240121
TRINITY_DN53845_c4_g1_i5	AT1G01580.1	2.01378	0.0484103
TRINITY_DN45008_c0_g1_i2	AT1G01720.1	1.41835	0.0401933
TRINITY_DN43615_c2_g4_i1	AT1G02930.1	1.65879	0.0060001
TRINITY_DN33794_c0_g1_i1	AT1G05260.1	1.64926	0.00124864
TRINITY_DN41939_c0_g1_i1	AT1G05260.1	2.19673	0.0028046
TRINITY_DN49243_c4_g2_i7	AT1G07420.1	1.64994	0.0451005
TRINITY_DN47749_c0_g1_i6	AT1G07530.1	1.87266	0.00386952
TRINITY_DN49476_c6_g1_i6	AT1G10740.1	9.25482	6.26245e-08
TRINITY_DN48247_c5_g1_i6	AT1G12110.1	2.13568	0.00867112
TRINITY_DN29740_c0_g1_i1	AT1G12940.1	4.41603	0.000862607
TRINITY_DN52148_c5_g5_i1	AT1G13280.1	2.66536	3.53254e-05
TRINITY_DN45898_c2_g1_i1	AT1G14890.1	2.80956	7.93059e-06
TRINITY_DN47350_c10_g1_i2	AT1G15760.1	1.74681	0.00450161
TRINITY_DN50744_c4_g1_i3	AT1G17180.1	2.22757	0.0198703
TRINITY_DN50744_c4_g1_i2	AT1G17180.1	2.42662	0.045746
TRINITY_DN49427_c1_g1_i2	AT1G17840.1	4.2538	1.32606e-09
TRINITY_DN50706_c0_g3_i1	AT1G18590.1	2.39951	0.0436379
TRINITY_DN48321_c6_g2_i2	AT1G19180.1	2.29487	0.00632118
TRINITY_DN37460_c0_g1_i1	AT1G19670.1	1.67603	0.00370224
TRINITY_DN34035_c0_g1_i2	AT1G19670.1	2.06445	0.000172474
TRINITY_DN42798_c1_g1_i2	AT1G20330.1	1.74334	0.00283541
TRINITY_DN46332_c3_g4_i1	AT1G20850.1	1.85634	0.0247137
TRINITY_DN42740_c4_g2_i8	AT1G20925.1	1.93028	0.0223303
TRINITY_DN53047_c0_g1_i1	AT1G23850.1	1.66234	0.0166308
TRINITY_DN43094_c1_g1_i2	AT1G24140.1	3.62786	0.0401933
TRINITY_DN51421_c6_g5_i2	AT1G28220.1	1.72758	0.0472742
TRINITY_DN50862_c1_g2_i3	AT1G29280.1	1.765	0.00697883
TRINITY_DN49099_c1_g1_i1	AT1G30220.1	1.87885	0.0395179
TRINITY_DN45839_c1_g1_i1	AT1G31430.1	1.47801	0.0413818
TRINITY_DN52764_c3_g1_i3	AT1G33590.1	1.27414	0.0435114
TRINITY_DN41586_c0_g1_i1	AT1G47480.1	2.96634	0.00156622
TRINITY_DN49376_c3_g1_i8	AT1G51630.1	2.23053	0.00288343
TRINITY_DN47189_c1_g1_i2	AT1G52140.1	1.86087	0.00273004
TRINITY_DN49822_c4_g1_i10	AT1G52340.1	2.53901	0.000798691
TRINITY_DN43132_c0_g1_i4	AT1G55265.1	1.70081	0.00866353
TRINITY_DN50948_c5_g1_i1	AT1G55265.1	4.36889	1.27113e-10
TRINITY_DN40671_c0_g1_i1	AT1G55265.1	2.56045	0.00381195
TRINITY_DN51528_c3_g1_i6	AT1G59740.1	3.07881	5.67486e-05
TRINITY_DN41926_c0_g1_i1	AT1G59970.1	3.01028	0.00149367
TRINITY_DN52302_c1_g1_i5	AT1G60810.1	2.17492	1.02971e-05
TRINITY_DN49808_c1_g1_i5	AT1G61120.1	8.41727	3.39704e-05
TRINITY_DN51041_c1_g4_i5	AT1G61800.1	2.63613	0.0103726
TRINITY_DN43151_c0_g1_i2	AT1G64500.1	2.70375	0.0375907
TRINITY_DN46872_c0_g1_i3	AT1G64660.1	1.513	0.0457092
TRINITY_DN49706_c8_g1_i8	AT1G68090.1	1.49671	0.0102304
TRINITY_DN46418_c7_g1_i4	AT1G69170.1	2.37994	0.0443722
TRINITY_DN45721_c7_g2_i2	AT1G69170.1	3.94953	0.0320634
TRINITY_DN44009_c0_g1_i3	AT1G70080.1	2.72054	1.04266e-05
TRINITY_DN50030_c4_g4_i1	AT1G71695.1	1.90562	5.09163e-05
TRINITY_DN50030_c4_g1_i1	AT1G71695.1	1.54215	0.00631412
TRINITY_DN53820_c4_g2_i1	AT1G72520.1	1.3713	0.0244388
TRINITY_DN29220_c0_g1_i1	AT1G74670.1	2.11387	0.0205624
TRINITY_DN52370_c3_g1_i4	AT1G76490.1	3.00024	5.59766e-08
TRINITY_DN52370_c3_g1_i11	AT1G76490.1	2.41291	0.000171812
TRINITY_DN51099_c0_g1_i11	AT1G76550.1	2.99272	8.19181e-10
TRINITY_DN45946_c4_g1_i5	AT1G78960.1	1.55469	0.0320941
TRINITY_DN46114_c1_g2_i3	AT2G03550.1	1.58091	0.00319951
TRINITY_DN51526_c3_g2_i4	AT2G06050.2	1.54229	0.00274852
TRINITY_DN50025_c3_g1_i4	AT2G11890.1	2.39793	0.00423399
TRINITY_DN50200_c7_g1_i2	AT2G15230.1	1.87791	0.000322203
TRINITY_DN52375_c1_g1_i4	AT2G17500.1	1.47737	0.022885
TRINITY_DN42114_c0_g2_i1	AT2G17840.1	1.39169	0.0137228
TRINITY_DN48869_c2_g3_i1	AT2G21320.1	6.43931	0.00224879
TRINITY_DN47371_c1_g1_i7	AT2G22240.1	1.58192	0.0402319
TRINITY_DN47371_c1_g1_i1	AT2G22240.1	1.51062	0.0362544
TRINITY_DN40084_c0_g1_i1	AT2G25770.1	3.90284	6.80081e-09
TRINITY_DN45703_c3_g1_i1	AT2G26640.1	2.26092	0.00180806
TRINITY_DN45162_c6_g1_i1	AT2G28710.1	2.71324	4.70276e-06
TRINITY_DN44061_c4_g3_i6	AT2G33380.1	1.85575	0.0223303
TRINITY_DN44675_c3_g1_i9	AT2G34770.1	1.56255	0.0110363
TRINITY_DN49283_c7_g1_i7	AT2G35980.1	3.80559	8.13054e-09
TRINITY_DN41396_c0_g1_i2	AT2G36690.1	2.80625	0.0134084
TRINITY_DN51156_c0_g1_i1	AT2G36830.1	1.89839	0.00430011
TRINITY_DN51234_c2_g1_i1	AT2G37040.1	2.59917	0.00975989
TRINITY_DN51234_c2_g1_i4	AT2G37040.1	2.86237	0.00106629
TRINITY_DN49617_c0_g5_i1	AT2G37330.1	1.27485	0.0464737
TRINITY_DN44658_c7_g4_i1	AT2G38750.1	1.66278	0.00416653
TRINITY_DN44448_c0_g1_i9	AT2G39700.1	2.12507	0.0190377
TRINITY_DN45310_c4_g4_i1	AT2G45760.1	3.71137	7.33608e-07
TRINITY_DN43743_c0_g5_i1	AT2G46210.1	1.94358	0.014066
TRINITY_DN46484_c2_g1_i4	AT3G01500.2	10.6059	5.79708e-16
TRINITY_DN46850_c1_g1_i6	AT3G01670.1	7.38375	1.90504e-16
TRINITY_DN40508_c0_g2_i1	AT3G04720.1	3.41024	0.000285257
TRINITY_DN51848_c2_g1_i5	AT3G06868.1	2.07423	0.0292714
TRINITY_DN43275_c0_g1_i10	AT3G09600.1	3.14644	0.0274575
TRINITY_DN44012_c0_g1_i1	AT3G12203.1	1.81905	0.00218831
TRINITY_DN47817_c8_g1_i1	AT3G12203.1	3.80104	9.9758e-05
TRINITY_DN45131_c2_g1_i1	AT3G13050.1	2.01761	0.0253382
TRINITY_DN49782_c0_g1_i1	AT3G14067.1	1.43286	0.0383505
TRINITY_DN49782_c0_g2_i1	AT3G14067.1	4.79412	7.34863e-05
TRINITY_DN63800_c0_g1_i1	AT3G14360.1	3.28849	0.0358266
TRINITY_DN45027_c0_g1_i12	AT3G14770.1	1.67155	0.0218179
TRINITY_DN51197_c6_g1_i1	AT3G15850.1	1.33229	0.0237927
TRINITY_DN51197_c6_g1_i12	AT3G15850.1	1.70938	0.0400187
TRINITY_DN32093_c0_g1_i1	AT3G16150.1	1.66063	0.000854886
TRINITY_DN49122_c1_g1_i4	AT3G17510.1	1.79111	0.0419261
TRINITY_DN48990_c2_g1_i12	AT3G22200.2	1.90777	0.00367901
TRINITY_DN48345_c3_g3_i1	AT3G24503.1	1.84779	0.00320158
TRINITY_DN48345_c3_g3_i2	AT3G24503.1	8.75006	2.49805e-06
TRINITY_DN47493_c7_g3_i3	AT3G25570.1	1.8301	0.0418283
TRINITY_DN52016_c1_g2_i3	AT3G26770.1	1.54076	0.033839
TRINITY_DN51431_c2_g1_i9	AT3G27060.1	1.6582	0.0402319
TRINITY_DN51308_c0_g1_i8	AT3G45140.1	2.97267	0.00011223
TRINITY_DN47099_c2_g4_i4	AT3G45140.1	9.6106	1.10512e-09
TRINITY_DN47679_c5_g2_i7	AT3G48990.1	1.77039	0.0171735
TRINITY_DN40768_c0_g1_i1	AT3G51240.1	2.5949	0.0237927
TRINITY_DN49763_c6_g2_i2	AT3G51970.1	1.40918	0.0300767
TRINITY_DN43730_c0_g1_i1	AT3G53260.1	1.73959	0.00622781
TRINITY_DN46255_c8_g1_i1	AT3G53960.1	1.28406	0.0445939
TRINITY_DN53717_c4_g2_i3	AT3G57260.1	4.45665	6.87833e-10
TRINITY_DN53241_c1_g2_i6	AT3G61430.1	2.35653	0.00476295
TRINITY_DN50394_c5_g3_i2	AT4G00400.1	2.30979	0.00427882
TRINITY_DN53241_c1_g2_i3	AT4G00430.1	2.10776	0.0475728
TRINITY_DN53241_c1_g2_i8	AT4G00430.1	1.74893	0.00220692
TRINITY_DN45451_c2_g5_i1	AT4G00870.1	1.29008	0.0362551
TRINITY_DN50517_c0_g1_i9	AT4G03115.1	1.92926	0.00221609
TRINITY_DN45718_c0_g2_i1	AT4G04630.1	1.73429	0.0290654
TRINITY_DN47534_c7_g1_i1	AT4G10490.1	6.73286	2.55538e-05
TRINITY_DN46035_c3_g5_i2	AT4G13440.1	2.32043	0.0242835
TRINITY_DN37729_c0_g1_i1	AT4G15248.1	5.7644	0.000608685
TRINITY_DN53717_c4_g2_i1	AT4G16260.1	4.02584	2.16038e-07
TRINITY_DN43764_c5_g2_i1	AT4G18550.1	1.75489	0.0183476
TRINITY_DN45196_c6_g1_i3	AT4G20780.1	1.8303	0.0141099
TRINITY_DN42187_c0_g1_i2	AT4G21960.1	1.7262	0.0129933
TRINITY_DN53241_c1_g2_i4	AT4G23400.1	1.53384	0.0171672
TRINITY_DN43904_c1_g2_i7	AT4G24220.1	1.9707	0.0149269
TRINITY_DN44332_c3_g1_i1	AT4G24340.1	2.32252	0.00198322
TRINITY_DN44332_c3_g3_i1	AT4G24340.1	4.17692	2.46021e-06
TRINITY_DN43886_c7_g7_i1	AT4G25140.1	2.80273	0.0126141
TRINITY_DN52737_c7_g1_i1	AT4G27280.1	1.48669	0.0173599
TRINITY_DN47090_c2_g3_i2	AT4G27435.1	3.26603	0.00274504
TRINITY_DN46358_c7_g1_i2	AT4G28030.1	1.38027	0.0395179
TRINITY_DN45398_c3_g1_i3	AT4G29210.1	5.40936	5.69617e-06
TRINITY_DN46136_c1_g1_i1	AT4G29780.1	2.02439	0.0401821
TRINITY_DN49281_c1_g1_i1	AT4G31940.1	6.69918	1.00159e-11
TRINITY_DN65184_c0_g1_i1	AT4G31970.1	3.56941	0.0447934
TRINITY_DN41623_c0_g1_i1	AT4G33720.1	5.13293	7.50423e-17
TRINITY_DN45062_c7_g1_i5	AT4G33865.1	1.64365	0.0193155
TRINITY_DN47279_c1_g1_i3	AT4G34050.1	3.91439	0.000664395
TRINITY_DN47279_c1_g1_i4	AT4G34050.1	2.99134	0.0257402
TRINITY_DN45728_c1_g3_i6	AT4G34480.1	1.72528	0.0299633
TRINITY_DN50198_c0_g2_i6	AT4G35100.1	2.64082	0.0128825
TRINITY_DN52493_c1_g1_i2	AT4G35160.1	2.09813	0.011543
TRINITY_DN48869_c2_g2_i6	AT4G38960.3	1.49671	0.0472173
TRINITY_DN25674_c0_g1_i1	AT4G39230.1	4.35358	0.000309189
TRINITY_DN53369_c0_g1_i4	AT5G04700.1	2.48411	0.0234377
TRINITY_DN49283_c7_g1_i1	AT5G06320.1	2.4549	0.0403012
TRINITY_DN53213_c1_g5_i1	AT5G09360.1	4.09817	2.23929e-05
TRINITY_DN47039_c6_g4_i2	AT5G11720.1	2.93165	2.65053e-08
TRINITY_DN44658_c5_g1_i1	AT5G12380.1	1.78485	0.0219775
TRINITY_DN51837_c4_g1_i5	AT5G13100.1	1.99547	0.0479839
TRINITY_DN44702_c2_g2_i1	AT5G13930.1	3.0327	0.00518038
TRINITY_DN41651_c0_g1_i1	AT5G13930.1	3.73199	0.000182526
TRINITY_DN43515_c0_g1_i1	AT5G17850.1	2.75153	0.00210549
TRINITY_DN42821_c0_g1_i1	AT5G23960.1	6.64439	6.46479e-10
TRINITY_DN42478_c0_g1_i1	AT5G24090.1	2.16892	0.0135893
TRINITY_DN44233_c7_g4_i2	AT5G24110.1	1.43112	0.0436961
TRINITY_DN47401_c7_g2_i1	AT5G26170.1	2.28895	0.0269468
TRINITY_DN47921_c2_g2_i3	AT5G26340.1	2.42237	0.000248207
TRINITY_DN51137_c3_g1_i3	AT5G40010.1	2.84902	4.43443e-05
TRINITY_DN50171_c6_g1_i4	AT5G40780.1	2.44295	0.010338
TRINITY_DN49318_c2_g4_i1	AT5G42650.1	3.19216	5.52514e-11
TRINITY_DN39356_c0_g1_i1	AT5G43280.1	1.86534	0.0225834
TRINITY_DN48934_c1_g1_i5	AT5G45110.1	1.57202	0.0110949
TRINITY_DN43870_c7_g2_i5	AT5G46250.1	3.09167	0.0146777
TRINITY_DN50948_c6_g1_i5	AT5G48020.1	5.53773	7.5109e-13
TRINITY_DN50948_c6_g1_i2	AT5G48020.1	3.39818	3.07288e-06
TRINITY_DN48133_c0_g1_i6	AT5G48150.1	2.4118	0.0171672
TRINITY_DN49847_c9_g1_i11	AT5G48600.2	3.35389	0.0135898
TRINITY_DN49489_c1_g1_i2	AT5G48810.1	1.83389	0.0418283
TRINITY_DN41207_c0_g1_i3	AT5G48930.1	2.01459	0.0313073
TRINITY_DN49285_c1_g1_i1	AT5G49480.1	1.59209	0.00850652
TRINITY_DN49285_c1_g1_i3	AT5G49480.1	1.67888	0.0266155
TRINITY_DN45268_c4_g1_i8	AT5G53190.1	2.39839	0.0278506
TRINITY_DN53362_c1_g3_i4	AT5G54270.1	5.31822	1.90996e-05
TRINITY_DN42015_c0_g1_i3	AT5G54840.1	1.38842	0.0460183
TRINITY_DN45149_c6_g1_i1	AT5G58960.1	3.62196	0.00339995
TRINITY_DN53202_c7_g1_i6	AT5G61280.1	2.20445	0.0265508
TRINITY_DN41103_c0_g1_i1	AT5G62550.1	2.63584	0.0110678
TRINITY_DN50254_c5_g1_i1	AT5G63380.1	1.79353	0.0134856
TRINITY_DN42273_c0_g1_i7	AT5G67140.1	2.48105	0.0268944
TRINITY_DN47952_c2_g1_i5	AT5G67150.1	2.67176	0.0148702
TRINITY_DN40489_c0_g3_i1		1.53831	0.00842226
TRINITY_DN44332_c3_g3_i6		4.68986	1.21902e-07
TRINITY_DN50110_c0_g1_i1		5.61407	1.60673e-21
TRINITY_DN47950_c0_g1_i1		8.82573	5.67486e-05
TRINITY_DN44172_c2_g1_i2		3.49647	0.000339608
TRINITY_DN54036_c2_g1_i2		9.44611	1.16112e-16
TRINITY_DN54036_c2_g1_i3		3.19327	0.00283541
TRINITY_DN44307_c1_g1_i2		11.4085	1.95242e-13
TRINITY_DN48376_c3_g2_i1		9.9696	4.08918e-17
TRINITY_DN46296_c1_g2_i1		1.98471	0.0169264
TRINITY_DN42114_c0_g1_i1		1.42824	0.045746
TRINITY_DN44010_c2_g1_i1		2.19945	0.0190377
TRINITY_DN46484_c2_g1_i5		14.6514	1.35721e-35
TRINITY_DN51671_c7_g1_i1		3.20765	1.11889e-06
TRINITY_DN47965_c4_g1_i1		4.01871	4.70527e-16
TRINITY_DN41666_c0_g1_i5		4.88388	0.000517861
TRINITY_DN41120_c0_g1_i2		1.75527	0.000536367
TRINITY_DN51719_c3_g1_i1		2.74157	1.77704e-05
TRINITY_DN48339_c6_g1_i1		1.73025	0.0472742
TRINITY_DN51244_c0_g1_i1		3.06007	0.00657059
TRINITY_DN37477_c0_g1_i1		2.37822	0.00186641
TRINITY_DN45692_c1_g1_i9		5.93913	6.38742e-07
TRINITY_DN48061_c8_g1_i7		2.10251	6.57725e-05
TRINITY_DN37256_c0_g1_i1		1.89201	0.000171044
TRINITY_DN27539_c0_g1_i1		2.08499	0.000967008
TRINITY_DN48376_c3_g2_i2		13.0457	1.66619e-12
TRINITY_DN45826_c0_g2_i1		1.92467	0.0408813
TRINITY_DN48321_c6_g1_i8		3.08142	2.58886e-07
TRINITY_DN45730_c7_g1_i1		2.08927	1.14714e-05
TRINITY_DN51204_c3_g1_i6		2.36375	0.00287582
TRINITY_DN46423_c3_g1_i1		1.68505	0.004278
TRINITY_DN48384_c1_g1_i1		2.13221	0.0401933
TRINITY_DN50109_c2_g6_i2		3.62314	9.59816e-06
TRINITY_DN47847_c1_g1_i2		3.28462	2.57979e-05
TRINITY_DN49606_c5_g6_i1		6.92784	1.00115e-19
TRINITY_DN40399_c0_g1_i1		1.5972	0.0418283
TRINITY_DN51671_c8_g2_i2		2.21452	0.000118415
TRINITY_DN47924_c1_g2_i1		1.76852	0.00262264
TRINITY_DN50109_c2_g6_i1		3.38902	8.25555e-05
TRINITY_DN47962_c0_g4_i1		1.98347	0.0205965
TRINITY_DN49120_c7_g2_i1		3.07356	0.022238
TRINITY_DN50397_c1_g1_i1		2.95177	0.00156785
TRINITY_DN28623_c0_g1_i1		3.69511	0.00509898
TRINITY_DN45551_c3_g1_i1		1.94441	0.0391938
TRINITY_DN45739_c11_g2_i2		2.73121	0.000172474
TRINITY_DN51244_c2_g2_i1		2.47685	0.0278506
TRINITY_DN49394_c3_g2_i4		2.12645	0.0159848
TRINITY_DN43799_c2_g1_i1		2.28153	0.00275529
TRINITY_DN42138_c0_g1_i2		2.28932	0.00041198
TRINITY_DN45589_c1_g3_i2		11.5936	2.62125e-26
TRINITY_DN44578_c1_g2_i7		3.46044	7.54324e-09
TRINITY_DN67509_c0_g1_i1		2.03256	0.0401933
TRINITY_DN49704_c1_g3_i4		6.09417	1.11047e-10
TRINITY_DN50157_c1_g1_i1		3.58398	0.0100321
TRINITY_DN39208_c0_g1_i1		2.7019	0.00347026
TRINITY_DN48389_c3_g6_i1		10.5901	1.00159e-11
TRINITY_DN48071_c3_g1_i5		1.34986	0.0361108
TRINITY_DN41974_c0_g1_i2		2.03866	0.0444099
TRINITY_DN53990_c4_g2_i1		3.27152	0.0110481
TRINITY_DN43426_c2_g2_i1		2.55334	0.00863349
TRINITY_DN37279_c0_g1_i1		3.4486	0.00422692
TRINITY_DN43941_c1_g5_i2		1.90598	0.00116461
TRINITY_DN45834_c10_g1_i5		3.55073	0.00382884
TRINITY_DN47048_c3_g1_i2		3.18104	1.26531e-05
TRINITY_DN45363_c8_g2_i7		2.00077	0.00643169
TRINITY_DN52745_c7_g3_i6		2.18266	0.00133876
TRINITY_DN47867_c0_g3_i8		1.41418	0.0152608
TRINITY_DN54013_c11_g1_i1		4.62714	1.03928e-11
TRINITY_DN44578_c1_g2_i3		3.1581	1.91681e-06
TRINITY_DN44685_c6_g1_i9		2.32517	0.016868
TRINITY_DN44172_c1_g1_i1		6.53353	0.000102221
TRINITY_DN45153_c5_g1_i2		3.25786	0.00386952
TRINITY_DN53067_c8_g4_i1		2.2277	2.23929e-05
TRINITY_DN48321_c6_g2_i1		2.48539	0.00612911
TRINITY_DN50397_c1_g4_i2		3.42338	0.00106629
TRINITY_DN48021_c0_g1_i2		5.33013	0.000300135
TRINITY_DN38089_c0_g2_i2		5.00997	0.000577366
TRINITY_DN50639_c11_g1_i1		2.04267	0.0344032
TRINITY_DN47168_c5_g3_i1		2.36375	0.00112323
TRINITY_DN52259_c2_g1_i18		1.90724	0.00742204
TRINITY_DN45739_c11_g2_i1		3.07445	0.000413106
TRINITY_DN47650_c1_g1_i5		2.90129	8.00108e-06
TRINITY_DN57548_c0_g1_i1		2.70772	0.00579706
TRINITY_DN49026_c4_g10_i1		3.91876	1.63453e-07
TRINITY_DN49026_c4_g6_i2		3.91876	1.63453e-07
TRINITY_DN41666_c0_g1_i8		4.21801	0.00206548
TRINITY_DN53168_c1_g2_i1		1.77963	0.014623
TRINITY_DN52228_c1_g3_i2		1.31023	0.0280306
TRINITY_DN48311_c6_g4_i3		6.46705	2.0906e-06
TRINITY_DN47055_c3_g2_i3		2.0948	0.00319421
TRINITY_DN60211_c0_g1_i1		3.66904	0.0234316
TRINITY_DN40777_c0_g1_i1		2.18016	0.0306734
TRINITY_DN60990_c0_g1_i1		6.78892	5.35167e-09
TRINITY_DN43440_c8_g1_i1		4.53418	0.0389619
TRINITY_DN53990_c4_g3_i1		3.27623	0.0103291
TRINITY_DN49081_c0_g1_i1		4.74274	0.00994291
TRINITY_DN49472_c3_g1_i8		1.59529	0.048038
TRINITY_DN53731_c1_g1_i1		3.40669	0.0277446
TRINITY_DN50954_c5_g2_i5		1.86899	0.0163581
TRINITY_DN44026_c0_g1_i1		2.14711	0.00067867
TRINITY_DN47126_c7_g1_i6		1.72944	0.00753924
TRINITY_DN43941_c1_g5_i1		2.27013	0.00681317
TRINITY_DN49130_c2_g1_i2		2.35111	0.0163246
TRINITY_DN49889_c2_g2_i1		4.71346	3.27991e-05
TRINITY_DN52086_c7_g4_i1		3.4666	0.00103687
TRINITY_DN46748_c8_g2_i1		3.34407	0.00505425
TRINITY_DN48061_c8_g1_i16		2.5977	0.00258086
TRINITY_DN3771_c0_g1_i1		6.59383	0.000119301
TRINITY_DN59727_c0_g1_i1		2.60408	0.0301835
TRINITY_DN43384_c0_g2_i1		2.88049	0.0123725
TRINITY_DN41210_c0_g1_i1		1.86835	0.0435114
TRINITY_DN47924_c1_g1_i1		1.83365	0.0418283
TRINITY_DN50397_c1_g4_i1		3.74168	0.00022895
TRINITY_DN40339_c0_g1_i1		2.65491	0.0116434
TRINITY_DN39819_c0_g1_i2		5.18016	0.000312559
TRINITY_DN45153_c5_g1_i1		5.30417	0.000716292
TRINITY_DN52099_c5_g1_i1		10.1522	1.60282e-11
TRINITY_DN40806_c0_g1_i1		2.98939	0.00720741
TRINITY_DN49822_c4_g1_i6		3.1929	0.000435773
TRINITY_DN43670_c3_g1_i3		3.88729	0.00339995
TRINITY_DN51956_c2_g1_i2		2.79516	0.0418283
TRINITY_DN45153_c5_g1_i3		3.50206	0.022238
TRINITY_DN45844_c0_g2_i3		7.91434	0.000140095
TRINITY_DN50966_c2_g2_i2		10.9831	9.65635e-15
TRINITY_DN46319_c1_g1_i1		2.69787	0.00416653
TRINITY_DN46865_c0_g2_i1		2.01076	0.0142855
TRINITY_DN52463_c9_g1_i4		9.01242	3.92543e-07
TRINITY_DN49598_c1_g1_i1		2.72095	0.0401933
TRINITY_DN48109_c4_g1_i14		3.0797	0.00067867
TRINITY_DN51956_c5_g1_i4		2.39945	0.0344032
TRINITY_DN49249_c5_g1_i2		8.29222	4.86201e-05
TRINITY_DN52391_c1_g3_i3		9.62774	4.35655e-11
TRINITY_DN63682_c0_g1_i1		2.91115	0.0152446
TRINITY_DN53848_c0_g1_i2		5.33213	0.00130986
TRINITY_DN45886_c10_g1_i7		5.14824	0.000248958
TRINITY_DN41430_c0_g1_i2		3.30968	0.00131834
TRINITY_DN21272_c0_g1_i1		3.54063	0.00707115
TRINITY_DN44331_c5_g1_i1	AT1G08465.1	-2.84618	0.00177511
TRINITY_DN47566_c1_g2_i10	AT1G10600.1	-4.46877	0.00796308
TRINITY_DN41041_c0_g1_i1	AT1G10830.1	-1.82651	0.00989429
TRINITY_DN46153_c2_g1_i3	AT1G15820.1	-1.72821	0.0401933
TRINITY_DN46153_c2_g1_i1	AT1G15820.1	-2.53524	5.3246e-05
TRINITY_DN51673_c4_g2_i3	AT1G16670.1	-1.90583	6.87601e-05
TRINITY_DN48413_c0_g1_i1	AT1G51110.1	-1.6483	0.0482943
TRINITY_DN48413_c0_g1_i5	AT1G51110.1	-1.48781	0.0480115
TRINITY_DN47651_c0_g1_i1	AT1G53160.2	-1.64939	0.0128825
TRINITY_DN49532_c4_g2_i1	AT1G53210.1	-2.81683	0.000422633
TRINITY_DN51307_c0_g1_i2	AT1G53210.1	-1.90863	0.0132055
TRINITY_DN47645_c0_g1_i3	AT1G53280.1	-1.53902	0.00309481
TRINITY_DN52270_c0_g2_i1	AT1G53530.1	-1.22946	0.0418283
TRINITY_DN51221_c2_g1_i17	AT1G55510.1	-3.66316	0.00109669
TRINITY_DN51099_c0_g1_i19	AT1G76550.1	-4.88778	0.00534099
TRINITY_DN48094_c0_g1_i2	AT1G78630.1	-1.56784	0.0418283
TRINITY_DN48094_c0_g1_i5	AT1G78630.1	-1.80991	0.0209228
TRINITY_DN48680_c2_g1_i9	AT2G01220.2	-3.80192	2.45633e-10
TRINITY_DN50257_c2_g1_i1	AT2G23070.1	-4.23877	0.0078285
TRINITY_DN44909_c1_g2_i1	AT2G27290.1	-1.26511	0.0492605
TRINITY_DN45425_c1_g2_i10	AT2G32000.1	-1.19275	0.0405514
TRINITY_DN49351_c0_g3_i2	AT2G40660.1	-1.15028	0.0460912
TRINITY_DN52312_c0_g1_i2	AT2G40760.1	-1.35695	0.0345062
TRINITY_DN48927_c0_g2_i3	AT2G42590.3	-11.5193	5.50173e-60
TRINITY_DN41291_c0_g1_i4	AT3G02690.1	-1.38502	0.0466826
TRINITY_DN46899_c4_g3_i2	AT3G10110.1	-2.79095	0.0067715
TRINITY_DN51738_c3_g2_i5	AT3G10840.1	-3.00419	0.00269055
TRINITY_DN53504_c2_g1_i3	AT3G10850.1	-1.43399	0.00966379
TRINITY_DN51187_c2_g1_i21	AT3G14610.1	-2.17553	0.00968496
TRINITY_DN49010_c2_g2_i6	AT3G14930.1	-1.83802	6.69008e-05
TRINITY_DN49010_c2_g2_i5	AT3G14930.1	-1.85624	0.0371131
TRINITY_DN48289_c1_g1_i7	AT3G15020.1	-14.5798	2.20841e-55
TRINITY_DN47651_c0_g2_i5	AT3G15260.1	-1.25898	0.0284732
TRINITY_DN53212_c2_g1_i1	AT3G23750.1	-8.68332	3.30378e-06
TRINITY_DN44973_c6_g5_i1	AT3G57150.1	-1.4252	0.0069724
TRINITY_DN45101_c3_g1_i1	AT4G13250.1	-2.12528	0.0137069
TRINITY_DN51334_c6_g2_i8	AT4G22950.1	-1.36496	0.0212605
TRINITY_DN51018_c1_g1_i8	AT4G27540.1	-11.4125	2.50076e-25
TRINITY_DN42524_c0_g2_i6	AT5G05200.1	-1.46889	0.0289818
TRINITY_DN51655_c8_g1_i3	AT5G05240.1	-1.59661	0.0207462
TRINITY_DN47523_c3_g1_i11	AT5G06740.1	-3.64251	0.0131553
TRINITY_DN40770_c1_g2_i1	AT5G18600.1	-2.73879	0.0218711
TRINITY_DN47212_c2_g1_i4	AT5G21920.1	-2.26616	0.00849489
TRINITY_DN47652_c0_g1_i4	AT5G26570.1	-1.49552	0.00443894
TRINITY_DN45507_c2_g1_i6	AT5G46030.1	-10.7766	1.78638e-18
TRINITY_DN49650_c2_g1_i2	AT5G53890.1	-5.02062	6.83466e-09
TRINITY_DN45409_c0_g1_i4	AT5G64260.1	-6.05451	1.76088e-05
TRINITY_DN49272_c1_g2_i2		-10.5671	1.44604e-14
TRINITY_DN45844_c0_g3_i1		-8.29382	3.25234e-18
TRINITY_DN44172_c2_g1_i1		-16.2773	5.89296e-76
TRINITY_DN44172_c2_g3_i1		-12.1173	5.01993e-66
TRINITY_DN54036_c1_g2_i1		-3.97931	9.28366e-05
TRINITY_DN44307_c1_g2_i1		-10.3391	2.7333e-14
TRINITY_DN49606_c6_g1_i2		-1.71922	0.00707115
TRINITY_DN51423_c2_g7_i2		-5.17024	2.57925e-07
TRINITY_DN43026_c4_g1_i1		-1.87547	0.0114399
TRINITY_DN45412_c0_g5_i2		-5.05748	0.014066
TRINITY_DN48819_c0_g1_i13		-1.54898	0.022643
TRINITY_DN51235_c2_g2_i21		-1.36997	0.0482943
TRINITY_DN52971_c2_g1_i2		-1.52111	0.0395179
TRINITY_DN54036_c2_g1_i4		-9.2912	1.60673e-21
TRINITY_DN43782_c3_g1_i1		-1.54889	0.0412903
TRINITY_DN43427_c6_g3_i1		-2.01217	0.00386952
TRINITY_DN44872_c1_g1_i3		-1.60583	0.00156622
TRINITY_DN49520_c7_g4_i1		-1.77052	0.0361128
TRINITY_DN41757_c0_g1_i1		-1.90273	0.00645988
TRINITY_DN43514_c5_g1_i12		-10.3373	5.01862e-14
TRINITY_DN49520_c7_g3_i2		-3.12505	0.000581701
TRINITY_DN48474_c1_g7_i2		-3.71556	0.000172474
TRINITY_DN43902_c4_g1_i1		-2.47053	0.0326569
TRINITY_DN46498_c2_g3_i3		-1.2575	0.048038
TRINITY_DN48218_c0_g3_i6		-1.28615	0.0452337
TRINITY_DN41757_c0_g1_i5		-1.5962	0.0405149
TRINITY_DN45333_c4_g1_i2		-1.36946	0.0354331
TRINITY_DN44657_c3_g2_i2		-2.92501	0.000702917
TRINITY_DN46826_c0_g1_i1		-2.62761	0.00964998
TRINITY_DN47133_c0_g4_i1		-2.38803	0.0119802
TRINITY_DN49663_c2_g1_i5		-1.33767	0.0391938
TRINITY_DN46497_c1_g1_i3		-1.72378	0.0402319
TRINITY_DN51235_c2_g2_i3		-4.26362	2.43497e-10
TRINITY_DN49520_c7_g3_i1		-3.92672	0.0119802
TRINITY_DN45609_c1_g1_i1		-1.6327	0.0237927
TRINITY_DN35148_c0_g1_i1		-1.88855	0.0444099
TRINITY_DN51750_c2_g3_i14		-1.90821	0.0298373
TRINITY_DN54016_c5_g1_i8		-2.6362	2.41714e-05
TRINITY_DN49246_c3_g1_i5		-1.85534	0.00137444
TRINITY_DN45165_c8_g5_i1		-5.96263	1.30451e-09
TRINITY_DN53683_c3_g1_i13		-3.78013	0.00422692
TRINITY_DN52716_c3_g2_i6		-3.6552	9.70415e-10
TRINITY_DN45609_c1_g1_i4		-11.3554	2.76672e-25
TRINITY_DN48025_c2_g2_i6		-9.59867	8.54445e-11
TRINITY_DN48025_c2_g2_i5		-9.59867	8.54445e-11
TRINITY_DN40348_c0_g2_i1		-4.3476	0.0494006
TRINITY_DN43889_c3_g5_i2		-1.76332	0.0483471
TRINITY_DN47977_c4_g1_i1		-4.51973	0.000126391
TRINITY_DN34480_c0_g3_i1		-9.07235	8.59892e-09
TRINITY_DN36580_c0_g1_i2		-7.84334	0.000445791
TRINITY_DN51902_c4_g1_i4		-6.37011	7.28798e-38
TRINITY_DN50047_c0_g1_i4		-1.38012	0.0110363
TRINITY_DN36609_c0_g1_i1		-6.45566	6.46479e-10
TRINITY_DN45206_c5_g3_i1		-2.38558	0.0279596
TRINITY_DN50003_c5_g1_i7		-7.96476	0.00029523
TRINITY_DN49703_c2_g2_i5		-11.5578	1.33542e-27
TRINITY_DN49855_c0_g1_i1		-4.03729	0.023247
TRINITY_DN53638_c1_g4_i1		-8.03982	0.000235825
TRINITY_DN48053_c5_g2_i6		-2.60472	0.00588002
TRINITY_DN42208_c0_g2_i1		-4.13088	1.77704e-05
TRINITY_DN51558_c6_g2_i1		-1.73788	0.0221692
TRINITY_DN45000_c2_g5_i4		-3.7353	0.000473558
TRINITY_DN52463_c9_g1_i3		-4.40914	0.017471
TRINITY_DN52716_c3_g1_i13		-1.72605	0.0472499
TRINITY_DN51260_c4_g2_i2		-10.173	3.15624e-12
TRINITY_DN40669_c0_g1_i1		-3.60455	0.00430011
TRINITY_DN7455_c0_g1_i1		-7.39516	0.00273864
TRINITY_DN53521_c1_g1_i5		-2.6399	0.02669
TRINITY_DN37921_c0_g1_i2		-2.18671	0.0475728
TRINITY_DN48628_c4_g1_i1		-2.65382	0.0159148
TRINITY_DN49087_c4_g2_i3		-4.54314	2.72246e-07
TRINITY_DN45609_c1_g1_i5		-10.2288	1.27149e-14
TRINITY_DN52082_c6_g2_i2		-8.62954	5.307e-06
TRINITY_DN47556_c2_g2_i1		-4.23597	0.00343352
TRINITY_DN52391_c1_g3_i1		-3.95562	0.011543
TRINITY_DN46458_c7_g1_i1		-3.20994	0.0399132
TRINITY_DN49339_c1_g1_i2		-7.94945	0.000281977
TRINITY_DN46761_c1_g1_i8		-2.71406	0.00219117
TRINITY_DN49703_c2_g2_i2		-9.81323	2.91676e-10
TRINITY_DN50462_c5_g1_i1		-3.273	0.0370251
TRINITY_DN44379_c7_g1_i2		-7.59705	0.00457094
TRINITY_DN46118_c7_g1_i4		-10.7173	4.54958e-17
TRINITY_DN62855_c0_g1_i1		-8.43291	9.5995e-05

## Sheet: S3 - CFR vs CFW
Additional File 10. Differentially expressed transcripts for the comparisons between Christmas Feelings (red) and Christmas Feelings Pearl (white) poinsettia varieties for the different bract developmental stages. Comparison between Christmas Feelings (red) and Christmas Feelings Pearl (white) varieties for the third stage (S3) of bract development. Positive log2FC values refer to a higher expres…
Transcript ID	TAIR ID	log2FC	FDR
TRINITY_DN53845_c4_g1_i5	AT1G01580.1	3.62285	3.26415e-07
TRINITY_DN53845_c4_g1_i1	AT1G01580.1	2.67758	3.08496e-08
TRINITY_DN53845_c4_g1_i19	AT1G01580.1	2.59855	1.10227e-05
TRINITY_DN53845_c4_g1_i3	AT1G01580.1	1.75957	5.22208e-07
TRINITY_DN53184_c0_g1_i1	AT1G04240.1	1.08154	0.00641421
TRINITY_DN52256_c3_g2_i1	AT1G04350.1	2.11073	0.0135672
TRINITY_DN49171_c0_g2_i2	AT1G04770.1	1.11523	0.00230865
TRINITY_DN42420_c0_g1_i5	AT1G05010.1	1.04884	0.0031216
TRINITY_DN44504_c1_g8_i1	AT1G05200.1	1.53255	0.00334992
TRINITY_DN33794_c0_g1_i1	AT1G05260.1	1.72225	9.91117e-06
TRINITY_DN41039_c0_g1_i1	AT1G05680.1	1.36037	0.0053746
TRINITY_DN52256_c3_g2_i3	AT1G06620.1	1.82255	5.56556e-07
TRINITY_DN45196_c7_g4_i1	AT1G06980.1	1.49592	3.04377e-05
TRINITY_DN53478_c5_g1_i4	AT1G07010.3	1.03548	0.00258879
TRINITY_DN44399_c9_g1_i2	AT1G07030.1	1.83405	0.0422172
TRINITY_DN52736_c4_g3_i3	AT1G07280.1	1.97193	0.00199815
TRINITY_DN52736_c4_g3_i1	AT1G07280.1	1.57755	0.00706158
TRINITY_DN48596_c0_g2_i1	AT1G10150.1	1.1809	0.00107164
TRINITY_DN49428_c7_g3_i4	AT1G10660.2	1.30873	0.000574948
TRINITY_DN49476_c4_g2_i1	AT1G10740.1	1.70803	0.000727193
TRINITY_DN50931_c2_g1_i2	AT1G10740.1	1.04147	0.0439085
TRINITY_DN44019_c5_g3_i3	AT1G11340.1	1.86304	0.00990145
TRINITY_DN52148_c5_g5_i1	AT1G13280.1	1.78982	0.00145815
TRINITY_DN43456_c2_g1_i4	AT1G13740.1	1.23535	0.00394683
TRINITY_DN40278_c0_g1_i1	AT1G14550.1	4.00186	5.28787e-06
TRINITY_DN49254_c5_g2_i1	AT1G14700.1	5.30884	3.83005e-05
TRINITY_DN49254_c5_g2_i4	AT1G14700.1	3.77609	0.000164043
TRINITY_DN49254_c5_g1_i1	AT1G14700.1	2.81982	6.45929e-05
TRINITY_DN53283_c6_g1_i8	AT1G14820.3	2.0596	0.0272243
TRINITY_DN52657_c0_g2_i1	AT1G15520.1	3.54893	1.20194e-05
TRINITY_DN52657_c0_g2_i2	AT1G15520.1	2.68776	4.285e-07
TRINITY_DN45609_c2_g1_i5	AT1G17050.1	1.37802	5.04436e-05
TRINITY_DN48553_c7_g5_i1	AT1G18150.2	2.69169	0.0265497
TRINITY_DN53273_c2_g1_i1	AT1G18170.1	1.63248	0.000544667
TRINITY_DN45099_c3_g1_i2	AT1G18590.1	1.82572	9.81306e-11
TRINITY_DN48321_c6_g1_i1	AT1G19180.1	3.26855	0.0056318
TRINITY_DN50123_c5_g1_i5	AT1G19250.1	3.00732	0.000133485
TRINITY_DN34035_c0_g1_i2	AT1G19670.1	2.33833	4.1922e-05
TRINITY_DN53580_c2_g1_i3	AT1G20020.1	1.09525	0.00554702
TRINITY_DN46510_c1_g1_i2	AT1G20823.1	1.17532	0.000105195
TRINITY_DN42740_c4_g2_i8	AT1G20925.1	4.10069	0.00050425
TRINITY_DN46861_c0_g1_i1	AT1G21000.1	1.72235	0.0181512
TRINITY_DN42976_c2_g1_i14	AT1G21065.1	1.05159	0.00883148
TRINITY_DN49518_c2_g1_i1	AT1G21550.1	3.43214	7.76894e-05
TRINITY_DN42649_c0_g1_i2	AT1G22340.1	2.07554	0.0060057
TRINITY_DN64893_c0_g1_i1	AT1G22400.1	1.02691	0.0208228
TRINITY_DN49476_c4_g2_i3	AT1G23330.1	1.2021	8.84981e-06
TRINITY_DN46478_c0_g1_i3	AT1G26560.1	1.14964	0.0280185
TRINITY_DN52127_c3_g6_i9	AT1G27100.1	1.18167	1.28638e-05
TRINITY_DN52322_c4_g5_i2	AT1G27730.1	1.60252	0.0442477
TRINITY_DN42827_c0_g1_i1	AT1G29670.1	2.53518	0.00618464
TRINITY_DN46604_c3_g1_i6	AT1G29700.1	1.03081	0.00336282
TRINITY_DN47024_c7_g4_i1	AT1G30370.1	2.20281	0.000581346
TRINITY_DN49203_c2_g1_i1	AT1G31130.1	1.49028	0.00870953
TRINITY_DN52764_c3_g1_i3	AT1G33590.1	1.51703	0.00949046
TRINITY_DN52764_c3_g1_i8	AT1G33590.1	1.33356	0.0362855
TRINITY_DN53416_c7_g2_i3	AT1G33730.1	1.21849	0.00727425
TRINITY_DN49212_c1_g1_i11	AT1G43650.1	1.59015	0.00693062
TRINITY_DN40650_c0_g1_i1	AT1G43670.1	1.23563	0.00104195
TRINITY_DN47056_c0_g2_i1	AT1G43910.1	1.24378	4.86967e-05
TRINITY_DN51059_c6_g1_i14	AT1G44780.1	10.0389	1.12294e-16
TRINITY_DN52916_c8_g1_i8	AT1G45191.1	1.29146	0.0119905
TRINITY_DN52953_c11_g5_i1	AT1G47480.1	2.15818	1.54035e-05
TRINITY_DN44357_c1_g4_i2	AT1G48450.1	1.27025	1.98977e-05
TRINITY_DN28954_c0_g1_i1	AT1G49000.1	1.05899	0.00697845
TRINITY_DN41118_c0_g1_i2	AT1G49390.1	2.13216	0.00444448
TRINITY_DN50389_c10_g1_i1	AT1G52140.1	2.46721	3.21335e-05
TRINITY_DN46668_c1_g1_i12	AT1G52220.1	1.1125	0.00186093
TRINITY_DN37747_c0_g1_i1	AT1G52590.1	1.14436	0.00074377
TRINITY_DN50948_c5_g1_i1	AT1G55265.1	1.02866	0.0155083
TRINITY_DN50867_c1_g5_i1	AT1G55360.1	1.85574	0.0220748
TRINITY_DN46933_c1_g1_i6	AT1G55850.1	3.53304	6.34839e-07
TRINITY_DN42507_c0_g1_i1	AT1G55920.1	1.7677	1.33212e-05
TRINITY_DN42507_c0_g1_i2	AT1G55920.1	1.66555	3.09595e-06
TRINITY_DN41926_c0_g1_i1	AT1G59970.1	3.87183	6.77796e-05
TRINITY_DN41043_c0_g1_i1	AT1G60190.1	1.59581	0.00884508
TRINITY_DN51041_c1_g3_i4	AT1G61800.1	1.0153	0.0400674
TRINITY_DN42491_c0_g1_i1	AT1G62250.1	1.91693	0.0236451
TRINITY_DN42491_c0_g1_i4	AT1G62250.1	1.70465	1.7782e-05
TRINITY_DN42491_c0_g1_i5	AT1G62250.1	1.41822	0.0210981
TRINITY_DN45328_c0_g1_i2	AT1G62750.1	1.12235	0.000819081
TRINITY_DN46685_c4_g1_i2	AT1G62780.1	1.49539	0.0262701
TRINITY_DN52145_c2_g2_i12	AT1G65790.1	2.48647	0.00391331
TRINITY_DN47605_c5_g1_i4	AT1G66330.1	1.20504	0.0169897
TRINITY_DN48341_c6_g3_i1	AT1G67340.1	1.97294	0.00960946
TRINITY_DN52104_c1_g1_i3	AT1G67340.1	1.06829	0.00262477
TRINITY_DN50485_c2_g2_i2	AT1G68570.1	2.38159	8.71516e-06
TRINITY_DN50485_c2_g2_i3	AT1G68570.1	1.89692	2.77144e-05
TRINITY_DN49649_c1_g1_i3	AT1G68660.1	1.26312	0.000268812
TRINITY_DN54013_c14_g1_i8	AT1G69550.1	2.43346	0.000203206
TRINITY_DN52944_c3_g1_i21	AT1G69740.1	1.1689	0.000204496
TRINITY_DN44009_c0_g1_i3	AT1G70080.1	1.11765	0.0353631
TRINITY_DN40789_c0_g1_i1	AT1G70170.1	3.82795	1.13146e-05
TRINITY_DN53848_c0_g1_i5	AT1G70260.1	1.92037	0.0123591
TRINITY_DN43327_c0_g1_i1	AT1G70370.1	1.162	0.0492427
TRINITY_DN50210_c1_g3_i7	AT1G70410.2	1.42201	0.00347953
TRINITY_DN48441_c1_g4_i3	AT1G70830.1	1.45753	0.000833683
TRINITY_DN48441_c1_g1_i4	AT1G70850.1	8.28955	3.60387e-05
TRINITY_DN40177_c0_g1_i1	AT1G71040.1	1.30293	0.000941889
TRINITY_DN50030_c4_g4_i1	AT1G71695.1	3.98408	0.00203306
TRINITY_DN50030_c4_g1_i1	AT1G71695.1	2.23756	0.049532
TRINITY_DN53820_c4_g2_i1	AT1G72520.1	1.20109	0.00569396
TRINITY_DN40281_c0_g1_i1	AT1G73500.1	1.2837	0.0116581
TRINITY_DN50706_c0_g4_i2	AT1G74100.1	1.07133	0.0338159
TRINITY_DN46607_c3_g2_i1	AT1G74100.1	1.03711	0.0458468
TRINITY_DN49314_c5_g3_i1	AT1G74940.1	1.8093	1.73216e-07
TRINITY_DN50861_c4_g1_i9	AT1G75440.1	1.5044	0.0152838
TRINITY_DN46003_c3_g1_i2	AT1G75460.1	1.39103	4.55997e-06
TRINITY_DN46003_c3_g2_i1	AT1G75460.1	1.30211	0.00372524
TRINITY_DN50677_c0_g2_i2	AT1G77760.1	2.15633	0.00919792
TRINITY_DN50677_c0_g2_i1	AT1G77760.1	1.97668	0.000186342
TRINITY_DN43720_c4_g1_i2	AT1G78020.1	1.04224	0.000728479
TRINITY_DN49304_c3_g1_i9	AT1G78140.1	1.974	0.0272912
TRINITY_DN52277_c2_g2_i11	AT1G78230.1	1.05911	0.0008635
TRINITY_DN46514_c3_g1_i3	AT1G78380.1	1.51405	0.00773407
TRINITY_DN43741_c6_g1_i2	AT1G79040.1	2.67386	2.30013e-06
TRINITY_DN44853_c1_g4_i1	AT1G79160.1	1.20667	0.0323105
TRINITY_DN39790_c0_g1_i2	AT1G79510.1	1.07473	0.000741471
TRINITY_DN49703_c3_g1_i4	AT1G80030.1	1.33951	0.00187486
TRINITY_DN49254_c5_g1_i3	AT2G01890.1	3.63547	9.20542e-05
TRINITY_DN50536_c6_g1_i2	AT2G03140.2	1.06075	0.00332716
TRINITY_DN46114_c1_g2_i3	AT2G03550.1	1.0727	0.00726325
TRINITY_DN44523_c4_g1_i8	AT2G04160.1	2.48344	0.00149592
TRINITY_DN50036_c0_g1_i11	AT2G05620.1	1.04888	0.000203733
TRINITY_DN51526_c3_g2_i4	AT2G06050.2	1.68225	0.00240339
TRINITY_DN52135_c0_g1_i1	AT2G13360.1	1.0315	0.00396715
TRINITY_DN48175_c0_g3_i1	AT2G15020.1	2.48446	7.281e-12
TRINITY_DN42309_c12_g1_i3	AT2G15220.1	1.94239	0.0229779
TRINITY_DN50200_c7_g1_i2	AT2G15230.1	1.46692	0.00850651
TRINITY_DN44166_c0_g1_i1	AT2G15490.1	6.49636	4.13225e-08
TRINITY_DN45794_c2_g6_i1	AT2G15490.1	1.12943	0.0132236
TRINITY_DN39803_c0_g1_i2	AT2G15620.1	1.78901	0.000639863
TRINITY_DN43682_c4_g1_i3	AT2G16250.1	1.23204	0.0325228
TRINITY_DN45794_c2_g2_i2	AT2G16890.2	1.45823	0.0173779
TRINITY_DN50657_c1_g2_i9	AT2G16900.1	1.77692	0.00145025
TRINITY_DN41106_c0_g1_i2	AT2G17040.1	1.5607	0.0159553
TRINITY_DN51009_c0_g3_i2	AT2G17120.1	1.45265	0.0114736
TRINITY_DN46225_c1_g3_i8	AT2G17220.1	1.57568	6.81581e-07
TRINITY_DN52375_c1_g1_i2	AT2G17500.1	1.66133	0.00693062
TRINITY_DN52375_c1_g1_i4	AT2G17500.1	1.41346	0.0160988
TRINITY_DN44134_c8_g3_i2	AT2G17570.1	2.73642	0.00152915
TRINITY_DN44356_c4_g3_i1	AT2G18196.1	1.53961	0.0149452
TRINITY_DN46642_c0_g1_i6	AT2G21530.1	1.44171	0.000356308
TRINITY_DN52292_c0_g3_i1	AT2G21960.1	1.45138	0.00169541
TRINITY_DN53721_c2_g2_i1	AT2G22500.1	2.26865	4.39673e-07
TRINITY_DN46829_c2_g1_i6	AT2G22500.1	2.04759	2.26303e-11
TRINITY_DN45927_c4_g1_i2	AT2G23180.1	3.65526	9.91117e-06
TRINITY_DN37898_c0_g1_i1	AT2G23260.1	1.01289	0.0156412
TRINITY_DN52808_c2_g2_i6	AT2G24520.1	1.09788	0.00350162
TRINITY_DN48561_c1_g1_i3	AT2G25620.1	2.44521	2.6e-13
TRINITY_DN53696_c6_g1_i8	AT2G25737.1	1.21269	0.00117002
TRINITY_DN40084_c0_g1_i1	AT2G25770.1	5.69104	1.88883e-08
TRINITY_DN39949_c0_g1_i1	AT2G28200.1	1.15999	0.027392
TRINITY_DN40545_c0_g2_i1	AT2G28305.1	1.3815	0.0302604
TRINITY_DN45162_c6_g1_i1	AT2G28710.1	1.49028	0.00570887
TRINITY_DN52222_c4_g1_i2	AT2G29420.1	2.62836	0.00887454
TRINITY_DN45554_c0_g1_i5	AT2G29690.1	1.24803	0.00697845
TRINITY_DN31373_c0_g1_i3	AT2G30540.1	1.83467	0.00785571
TRINITY_DN50914_c2_g4_i3	AT2G31840.1	1.02691	0.0290854
TRINITY_DN47401_c8_g1_i3	AT2G32540.1	3.08734	4.20456e-06
TRINITY_DN47302_c3_g1_i4	AT2G34360.1	1.13569	0.00227936
TRINITY_DN49283_c7_g1_i7	AT2G35980.1	1.40865	0.0389603
TRINITY_DN41396_c0_g1_i2	AT2G36690.1	1.17373	0.000284097
TRINITY_DN50109_c2_g2_i5	AT2G37220.1	1.14388	0.0137106
TRINITY_DN49617_c0_g5_i1	AT2G37330.1	1.65201	1.77956e-06
TRINITY_DN48171_c1_g1_i5	AT2G38290.1	1.82032	0.0358535
TRINITY_DN51540_c2_g3_i1	AT2G38640.1	3.48597	7.71042e-05
TRINITY_DN51540_c2_g3_i3	AT2G38640.1	2.83541	2.33428e-06
TRINITY_DN51540_c2_g3_i4	AT2G38640.1	2.70112	8.71516e-06
TRINITY_DN52908_c1_g3_i1	AT2G39730.1	1.3524	0.0101279
TRINITY_DN52908_c1_g3_i2	AT2G39730.1	1.32308	0.00222559
TRINITY_DN52908_c1_g1_i2	AT2G39730.1	1.31933	0.027
TRINITY_DN48552_c3_g1_i5	AT2G40190.1	9.89528	4.39142e-18
TRINITY_DN49847_c11_g1_i1	AT2G41040.1	1.58994	0.000144025
TRINITY_DN43691_c8_g1_i5	AT2G41250.1	1.98416	0.00303974
TRINITY_DN44627_c7_g1_i3	AT2G41380.1	2.25062	2.40263e-06
TRINITY_DN49894_c4_g1_i4	AT2G43090.1	1.3651	0.00721055
TRINITY_DN46478_c0_g1_i4	AT2G44480.1	1.64968	0.0013479
TRINITY_DN46478_c0_g1_i7	AT2G44480.1	1.57083	0.0287216
TRINITY_DN50752_c2_g1_i2	AT2G45400.1	1.22668	0.0233776
TRINITY_DN44289_c2_g2_i3	AT2G45570.1	1.21103	6.27897e-05
TRINITY_DN53772_c3_g4_i1	AT2G45740.1	1.08378	0.0107586
TRINITY_DN45310_c4_g4_i1	AT2G45760.1	3.83846	0.000149875
TRINITY_DN46870_c5_g2_i4	AT2G46370.4	1.29044	0.00230507
TRINITY_DN52302_c0_g3_i1	AT2G46680.1	2.13312	0.0127461
TRINITY_DN45644_c12_g2_i2	AT2G46940.1	1.29678	0.00485167
TRINITY_DN45644_c12_g2_i1	AT2G46940.1	1.15564	0.00066997
TRINITY_DN47141_c5_g1_i3	AT2G46950.1	1.07849	0.0008635
TRINITY_DN48366_c8_g2_i7	AT2G47140.1	1.57543	3.48568e-09
TRINITY_DN31051_c0_g1_i1	AT2G47140.1	1.51817	0.0114225
TRINITY_DN46850_c1_g1_i6	AT3G01670.1	2.78666	0.00775533
TRINITY_DN47468_c1_g1_i1	AT3G03220.1	1.87837	0.0128278
TRINITY_DN50625_c1_g1_i2	AT3G03480.1	3.11094	0.00141763
TRINITY_DN40508_c0_g2_i1	AT3G04720.1	2.69255	0.0112064
TRINITY_DN48772_c0_g1_i5	AT3G05120.1	1.39521	0.0182605
TRINITY_DN45914_c0_g1_i3	AT3G07700.3	1.14271	0.000103523
TRINITY_DN34235_c0_g1_i1	AT3G09270.1	2.72148	0.0111415
TRINITY_DN43275_c0_g1_i11	AT3G09600.1	2.732	0.00053888
TRINITY_DN41241_c0_g1_i1	AT3G09650.1	1.3223	2.94683e-05
TRINITY_DN61189_c0_g1_i1	AT3G11340.1	3.35387	0.00493755
TRINITY_DN45220_c4_g2_i2	AT3G12203.1	1.42924	0.00112764
TRINITY_DN50897_c1_g2_i2	AT3G13790.1	3.27039	0.0038144
TRINITY_DN46845_c0_g1_i2	AT3G14415.2	1.33333	0.000183054
TRINITY_DN46845_c0_g2_i5	AT3G14420.1	1.38336	7.66981e-05
TRINITY_DN46845_c0_g2_i1	AT3G14420.1	1.32135	0.0277305
TRINITY_DN46845_c0_g1_i3	AT3G14420.1	1.18566	0.00474056
TRINITY_DN45027_c0_g1_i12	AT3G14770.1	2.28643	0.0101557
TRINITY_DN45619_c1_g3_i2	AT3G15510.1	1.17512	0.0145562
TRINITY_DN51197_c6_g1_i1	AT3G15850.1	1.52651	0.00457604
TRINITY_DN51197_c6_g1_i12	AT3G15850.1	1.38558	0.00426678
TRINITY_DN46018_c2_g3_i5	AT3G16370.1	1.29997	0.0110871
TRINITY_DN52428_c2_g1_i4	AT3G16690.1	1.9819	0.00174316
TRINITY_DN43879_c0_g1_i2	AT3G16720.1	1.58721	0.0109085
TRINITY_DN43879_c0_g1_i1	AT3G16720.1	1.42464	0.0361952
TRINITY_DN53901_c5_g8_i1	AT3G18040.1	2.48441	0.00122479
TRINITY_DN46140_c0_g1_i4	AT3G18830.1	2.31108	0.000117623
TRINITY_DN50720_c14_g2_i1	AT3G18870.1	1.1377	0.0121033
TRINITY_DN47500_c7_g1_i2	AT3G19930.1	3.02321	0.00118102
TRINITY_DN48860_c2_g2_i2	AT3G19990.1	1.13101	0.0197251
TRINITY_DN50088_c4_g1_i4	AT3G20410.1	1.06955	0.00313071
TRINITY_DN51216_c0_g1_i6	AT3G21750.1	1.76049	0.000684067
TRINITY_DN51216_c0_g1_i5	AT3G21760.1	1.46442	5.77601e-05
TRINITY_DN45698_c0_g4_i3	AT3G22270.1	11.0153	8.29473e-30
TRINITY_DN46937_c1_g1_i1	AT3G22840.1	1.05169	0.0429052
TRINITY_DN49839_c12_g1_i3	AT3G23255.2	4.1907	4.35022e-06
TRINITY_DN31814_c0_g1_i2	AT3G23430.1	1.88657	5.38704e-05
TRINITY_DN49565_c3_g1_i5	AT3G24190.1	1.03975	0.000427676
TRINITY_DN50816_c4_g2_i2	AT3G24503.1	1.67795	0.000105195
TRINITY_DN48345_c3_g3_i1	AT3G24503.1	1.61587	2.63403e-06
TRINITY_DN45805_c0_g2_i3	AT3G24520.1	1.74875	4.97286e-07
TRINITY_DN46020_c1_g2_i5	AT3G25250.1	2.14352	1.61202e-05
TRINITY_DN43468_c10_g1_i8	AT3G25690.1	1.02464	0.0495355
TRINITY_DN46928_c0_g1_i6	AT3G26050.1	1.48258	1.73504e-05
TRINITY_DN46928_c0_g1_i3	AT3G26050.1	1.38176	0.0012817
TRINITY_DN49395_c8_g3_i4	AT3G26300.1	2.51962	0.000125059
TRINITY_DN44912_c0_g2_i1	AT3G26650.1	1.28718	0.0131308
TRINITY_DN48366_c8_g2_i1	AT3G26760.1	1.41107	2.76966e-07
TRINITY_DN46442_c1_g1_i12	AT3G27110.1	1.66845	0.000560662
TRINITY_DN41520_c0_g1_i2	AT3G27150.1	1.204	0.0146649
TRINITY_DN52542_c1_g1_i15	AT3G27925.1	1.13014	0.0242025
TRINITY_DN51861_c0_g1_i7	AT3G28760.2	1.37754	0.00209421
TRINITY_DN40441_c0_g1_i1	AT3G29240.1	1.2202	0.00278857
TRINITY_DN52741_c5_g1_i3	AT3G43540.1	1.34367	0.0016924
TRINITY_DN52741_c5_g1_i1	AT3G43540.1	1.11379	0.000847767
TRINITY_DN49606_c5_g3_i1	AT3G45140.1	4.02658	2.77144e-05
TRINITY_DN47099_c0_g1_i1	AT3G45140.1	2.65853	0.00010096
TRINITY_DN51308_c0_g1_i8	AT3G45140.1	2.44338	0.00258
TRINITY_DN67329_c0_g1_i1	AT3G45660.1	1.68302	0.0210164
TRINITY_DN50354_c4_g2_i1	AT3G47430.1	1.03791	0.00841251
TRINITY_DN53052_c2_g5_i1	AT3G48050.1	1.15035	0.0377426
TRINITY_DN47679_c5_g2_i7	AT3G48990.1	2.24398	7.54688e-11
TRINITY_DN50793_c7_g1_i4	AT3G49960.1	1.47948	0.0460853
TRINITY_DN45864_c5_g1_i1	AT3G51510.1	1.0125	0.00805426
TRINITY_DN33974_c0_g1_i1	AT3G52740.1	2.50779	9.364e-11
TRINITY_DN53047_c1_g1_i7	AT3G52850.1	1.19079	0.0308885
TRINITY_DN43730_c0_g1_i1	AT3G53260.1	1.50407	0.0471238
TRINITY_DN46042_c7_g2_i1	AT3G53470.2	1.18597	0.0016924
TRINITY_DN44738_c1_g1_i3	AT3G55550.1	1.55374	0.0155083
TRINITY_DN52598_c4_g4_i3	AT3G55950.1	1.28459	0.0160989
TRINITY_DN40820_c0_g1_i1	AT3G56290.1	1.64613	1.11064e-08
TRINITY_DN42784_c0_g1_i1	AT3G56400.1	4.40812	4.92524e-08
TRINITY_DN53717_c4_g2_i3	AT3G57260.1	4.41574	6.55153e-06
TRINITY_DN50925_c5_g2_i1	AT3G57540.1	1.12067	0.000653288
TRINITY_DN50142_c2_g1_i2	AT3G62150.1	1.68304	0.00255073
TRINITY_DN44553_c3_g1_i3	AT3G62700.1	1.57278	0.00118102
TRINITY_DN46969_c3_g3_i3	AT3G62770.1	1.71724	0.00138539
TRINITY_DN46969_c3_g3_i1	AT3G62770.1	1.36752	0.00026752
TRINITY_DN48522_c0_g5_i2	AT3G63010.1	2.01124	0.00201207
TRINITY_DN28669_c0_g1_i2	AT3G63470.1	1.54925	0.0417607
TRINITY_DN53241_c1_g2_i2	AT4G00430.1	1.27736	0.001413
TRINITY_DN49248_c1_g3_i9	AT4G00750.1	1.52931	0.00197132
TRINITY_DN50626_c1_g2_i1	AT4G01150.1	10.6232	5.64934e-18
TRINITY_DN47313_c0_g2_i1	AT4G02290.1	1.58472	0.0323589
TRINITY_DN50973_c1_g1_i3	AT4G02510.1	1.15832	0.00372524
TRINITY_DN50973_c1_g1_i6	AT4G02510.1	1.07012	0.0323605
TRINITY_DN48366_c8_g2_i6	AT4G03140.1	1.4471	1.28638e-05
TRINITY_DN48366_c8_g2_i5	AT4G03140.1	1.25763	0.000125838
TRINITY_DN50996_c3_g1_i1	AT4G03280.1	1.01892	0.00883148
TRINITY_DN51578_c4_g2_i1	AT4G04610.1	1.8552	1.02868e-08
TRINITY_DN51578_c4_g1_i3	AT4G04610.1	1.11884	0.0016653
TRINITY_DN44845_c0_g1_i2	AT4G08850.1	2.81341	0.00530929
TRINITY_DN50933_c4_g1_i1	AT4G09350.1	1.49221	2.56892e-06
TRINITY_DN43229_c2_g2_i1	AT4G09460.1	1.31586	0.000191837
TRINITY_DN17190_c0_g1_i1	AT4G11140.1	2.34577	0.00513282
TRINITY_DN37556_c0_g1_i1	AT4G12290.1	1.2032	0.0175447
TRINITY_DN45238_c1_g2_i1	AT4G13830.2	1.08277	0.00694351
TRINITY_DN37729_c0_g1_i1	AT4G15248.1	2.09713	1.2808e-17
TRINITY_DN56788_c0_g1_i1	AT4G15480.1	2.07924	0.00148372
TRINITY_DN53717_c4_g2_i1	AT4G16260.1	4.26915	8.41493e-05
TRINITY_DN53804_c1_g1_i4	AT4G17880.1	2.60029	0.0223861
TRINITY_DN53804_c1_g1_i5	AT4G17880.1	2.4633	0.0436267
TRINITY_DN51403_c4_g1_i4	AT4G19160.2	2.5472	0.0361554
TRINITY_DN46368_c3_g1_i4	AT4G20370.1	4.6218	0.00214771
TRINITY_DN53936_c2_g2_i1	AT4G20840.1	2.39307	0.0038144
TRINITY_DN50700_c2_g2_i2	AT4G21200.1	1.35177	0.000156847
TRINITY_DN46782_c2_g4_i1	AT4G21390.1	1.32139	0.000144013
TRINITY_DN46782_c2_g4_i3	AT4G21390.1	1.15785	0.00433862
TRINITY_DN52188_c0_g1_i4	AT4G21700.1	2.46937	0.00041161
TRINITY_DN52188_c0_g1_i6	AT4G21700.1	1.46424	0.00198841
TRINITY_DN52188_c0_g1_i2	AT4G21700.1	1.38392	0.0198012
TRINITY_DN51578_c4_g1_i2	AT4G21990.1	1.03057	0.00282612
TRINITY_DN52145_c2_g2_i3	AT4G23150.1	1.81672	0.0241441
TRINITY_DN53558_c4_g1_i11	AT4G24010.1	1.44425	0.00184039
TRINITY_DN50569_c2_g1_i13	AT4G24090.1	1.44905	0.000111252
TRINITY_DN48405_c4_g3_i8	AT4G24120.1	1.99465	0.0038144
TRINITY_DN49735_c2_g1_i1	AT4G24120.1	1.80067	0.000375032
TRINITY_DN43904_c1_g2_i7	AT4G24220.1	1.22191	0.0415199
TRINITY_DN46863_c3_g3_i1	AT4G25130.1	1.71315	0.000280929
TRINITY_DN43504_c4_g1_i2	AT4G25420.1	2.07409	6.34645e-07
TRINITY_DN42916_c5_g6_i3	AT4G25450.1	1.6596	0.000183946
TRINITY_DN48549_c1_g1_i1	AT4G26150.1	1.60531	0.015706
TRINITY_DN43317_c0_g1_i5	AT4G27040.1	1.30398	0.00047515
TRINITY_DN52737_c7_g1_i1	AT4G27280.1	3.2144	6.84684e-07
TRINITY_DN52916_c8_g3_i6	AT4G27830.1	1.22653	0.00308074
TRINITY_DN46358_c7_g1_i2	AT4G28030.1	2.19672	0.000623086
TRINITY_DN45398_c3_g1_i3	AT4G29210.1	5.28219	0.00167303
TRINITY_DN45398_c3_g1_i4	AT4G29210.1	3.19857	8.71452e-09
TRINITY_DN53827_c3_g1_i4	AT4G29210.1	3.19603	7.53141e-10
TRINITY_DN47453_c4_g1_i4	AT4G29210.1	2.78973	8.40591e-06
TRINITY_DN53827_c3_g1_i12	AT4G29210.1	2.37787	0.00102022
TRINITY_DN35841_c0_g1_i1	AT4G30845.1	1.20602	0.000385451
TRINITY_DN43797_c0_g1_i2	AT4G32260.1	1.03407	0.00190759
TRINITY_DN43797_c0_g1_i1	AT4G32260.1	1.002	0.00762942
TRINITY_DN29579_c0_g1_i1	AT4G32480.1	1.24791	0.000954722
TRINITY_DN57723_c0_g1_i1	AT4G32870.1	3.75606	0.000881552
TRINITY_DN41623_c0_g1_i1	AT4G33720.1	5.8431	0.000307746
TRINITY_DN44166_c4_g6_i2	AT4G34131.1	1.30208	0.00253386
TRINITY_DN47065_c7_g1_i2	AT4G34230.1	2.46195	0.000759374
TRINITY_DN46577_c3_g1_i4	AT4G35090.1	4.55786	7.30429e-11
TRINITY_DN52493_c1_g1_i5	AT4G35160.1	1.51802	0.0308945
TRINITY_DN41824_c0_g2_i2	AT4G35190.1	1.9696	0.00219359
TRINITY_DN49423_c2_g1_i6	AT4G36380.1	1.12751	0.0198012
TRINITY_DN49178_c3_g3_i3	AT4G37925.1	1.30718	0.0110937
TRINITY_DN52642_c2_g1_i2	AT4G37930.1	2.88465	2.61191e-06
TRINITY_DN52642_c2_g1_i1	AT4G37930.1	1.43759	1.24774e-05
TRINITY_DN52642_c2_g1_i8	AT4G37930.1	1.21817	0.00282612
TRINITY_DN48874_c1_g4_i1	AT4G38970.1	1.74036	2.67081e-05
TRINITY_DN48874_c1_g5_i1	AT4G38970.1	1.10122	0.00297674
TRINITY_DN25674_c0_g1_i1	AT4G39230.1	2.7605	3.06003e-06
TRINITY_DN42674_c0_g1_i1	AT5G01820.1	1.5142	0.000339203
TRINITY_DN25488_c0_g1_i1	AT5G02750.1	2.5028	8.22848e-09
TRINITY_DN51691_c0_g1_i4	AT5G02790.1	1.42222	0.0398643
TRINITY_DN51112_c0_g4_i1	AT5G03490.1	1.11155	0.00530929
TRINITY_DN24151_c0_g1_i1	AT5G03555.1	1.1662	0.00184039
TRINITY_DN43433_c0_g1_i1	AT5G04220.2	1.70258	0.000954722
TRINITY_DN51387_c3_g1_i5	AT5G04490.1	1.38804	0.00157743
TRINITY_DN52369_c4_g1_i2	AT5G05600.1	3.48714	0.000648927
TRINITY_DN45780_c0_g2_i2	AT5G07020.1	1.15288	0.000794339
TRINITY_DN49612_c3_g1_i3	AT5G08640.1	1.53605	0.0154859
TRINITY_DN44534_c2_g2_i5	AT5G09300.1	1.06539	0.0460853
TRINITY_DN53213_c1_g1_i7	AT5G09360.1	1.56258	0.0114886
TRINITY_DN50236_c1_g1_i8	AT5G10180.1	1.32184	0.00203306
TRINITY_DN48700_c2_g1_i2	AT5G10625.1	4.26588	0.000101024
TRINITY_DN48700_c2_g1_i3	AT5G10625.1	3.41186	0.00409995
TRINITY_DN47039_c6_g4_i2	AT5G11720.1	1.63197	0.0183034
TRINITY_DN53157_c7_g1_i8	AT5G13750.1	1.11421	0.0272296
TRINITY_DN41651_c0_g1_i1	AT5G13930.1	1.4961	1.34122e-07
TRINITY_DN30128_c0_g1_i2	AT5G14150.1	2.4434	0.0264888
TRINITY_DN51112_c0_g2_i6	AT5G14570.1	2.30957	0.00662211
TRINITY_DN51112_c0_g2_i4	AT5G14570.1	1.85574	5.33331e-07
TRINITY_DN50210_c1_g3_i2	AT5G14740.1	1.5059	0.0298041
TRINITY_DN52019_c1_g1_i4	AT5G14880.1	1.5697	2.77142e-06
TRINITY_DN52738_c1_g2_i2	AT5G16790.1	10.1477	1.39259e-20
TRINITY_DN50675_c4_g2_i1	AT5G17170.1	1.06184	0.000781357
TRINITY_DN51688_c4_g2_i3	AT5G17300.1	1.01616	0.000695145
TRINITY_DN51719_c6_g2_i2	AT5G17450.1	1.66244	0.0104603
TRINITY_DN52266_c2_g1_i6	AT5G18110.1	1.01094	0.000837465
TRINITY_DN52748_c4_g4_i2	AT5G19010.1	2.58035	0.0465431
TRINITY_DN53508_c1_g1_i2	AT5G19855.1	1.01466	0.00218886
TRINITY_DN48223_c5_g2_i4	AT5G20190.1	3.12743	0.0247797
TRINITY_DN48223_c5_g1_i1	AT5G20190.1	2.12952	0.0124527
TRINITY_DN48223_c5_g1_i2	AT5G20190.1	1.77305	0.00883148
TRINITY_DN44698_c7_g3_i9	AT5G21430.1	1.36822	0.00855299
TRINITY_DN44889_c13_g1_i7	AT5G22800.1	1.12673	0.0121047
TRINITY_DN47931_c5_g2_i1	AT5G22860.1	2.77621	0.00011447
TRINITY_DN46710_c4_g2_i5	AT5G23660.1	2.43651	0.00407013
TRINITY_DN44704_c3_g2_i4	AT5G23960.1	2.30605	0.00122479
TRINITY_DN42821_c0_g1_i1	AT5G23960.1	1.07049	0.0219568
TRINITY_DN53868_c2_g1_i1	AT5G24010.1	1.34448	0.031613
TRINITY_DN42478_c0_g1_i1	AT5G24090.1	2.31465	0.00345063
TRINITY_DN42478_c0_g1_i2	AT5G24090.1	1.89219	0.0497288
TRINITY_DN44233_c7_g4_i2	AT5G24110.1	1.84654	0.00397695
TRINITY_DN45558_c2_g1_i1	AT5G24120.1	1.53728	0.00257915
TRINITY_DN45558_c2_g1_i2	AT5G24120.1	1.44987	1.06804e-07
TRINITY_DN48370_c0_g2_i9	AT5G24400.1	10.8278	2.4688e-28
TRINITY_DN44425_c0_g1_i5	AT5G26820.1	1.13366	0.000183054
TRINITY_DN47208_c1_g1_i1	AT5G28840.1	1.19452	0.000633125
TRINITY_DN50036_c0_g1_i9	AT5G35620.1	2.21905	1.92518e-08
TRINITY_DN50036_c0_g1_i12	AT5G35620.1	1.11328	0.00600771
TRINITY_DN47569_c2_g2_i3	AT5G39785.2	1.01717	0.024912
TRINITY_DN51137_c3_g1_i3	AT5G40010.1	2.18767	0.0201865
TRINITY_DN50171_c6_g1_i4	AT5G40780.1	1.03522	0.01218
TRINITY_DN39859_c0_g1_i1	AT5G41810.1	1.03016	0.0125154
TRINITY_DN51084_c0_g1_i4	AT5G41950.1	1.18785	0.000591147
TRINITY_DN49318_c2_g1_i1	AT5G42650.1	1.45035	0.00702076
TRINITY_DN58552_c0_g1_i1	AT5G42760.2	2.92459	0.000156068
TRINITY_DN46251_c0_g2_i3	AT5G43260.1	1.1385	0.000682503
TRINITY_DN44010_c5_g2_i7	AT5G43280.1	1.19301	0.00431449
TRINITY_DN51368_c3_g8_i3	AT5G43850.1	1.47466	0.000136169
TRINITY_DN45974_c3_g1_i5	AT5G44210.1	2.13562	0.000750399
TRINITY_DN45974_c3_g2_i2	AT5G44210.1	1.01627	0.0382068
TRINITY_DN48934_c1_g1_i5	AT5G45110.1	2.69272	0.000242698
TRINITY_DN43723_c1_g2_i2	AT5G47060.1	1.29857	0.0260084
TRINITY_DN48366_c6_g2_i1	AT5G47240.1	1.07953	0.0115059
TRINITY_DN44906_c0_g1_i12	AT5G47240.1	1.00846	0.0031756
TRINITY_DN48133_c0_g1_i4	AT5G48150.1	1.67158	0.0174015
TRINITY_DN48632_c0_g1_i1	AT5G48380.1	2.21486	2.29861e-06
TRINITY_DN19583_c0_g1_i1	AT5G49300.1	1.15814	0.04384
TRINITY_DN49285_c1_g1_i3	AT5G49480.1	2.99042	3.19252e-06
TRINITY_DN49285_c1_g1_i1	AT5G49480.1	1.4283	0.00033722
TRINITY_DN49285_c1_g1_i2	AT5G49480.1	1.4089	0.000801807
TRINITY_DN43009_c0_g1_i1	AT5G49740.1	1.45958	8.068e-06
TRINITY_DN50272_c1_g1_i6	AT5G50790.1	2.94448	0.000388191
TRINITY_DN49483_c1_g2_i1	AT5G51190.1	2.66371	5.69223e-05
TRINITY_DN45268_c4_g1_i1	AT5G53190.1	3.64167	1.13271e-13
TRINITY_DN45268_c4_g1_i8	AT5G53190.1	2.74471	0.000144573
TRINITY_DN53362_c1_g3_i4	AT5G54270.1	3.07713	0.000303201
TRINITY_DN53868_c2_g1_i4	AT5G54380.1	1.65079	0.00321091
TRINITY_DN48250_c14_g1_i2	AT5G54470.1	2.00684	4.62188e-12
TRINITY_DN41215_c0_g1_i1	AT5G55570.1	1.30338	0.000270533
TRINITY_DN44228_c6_g1_i5	AT5G55580.1	1.09731	0.00606981
TRINITY_DN37396_c0_g1_i1	AT5G55620.1	1.08768	0.00507715
TRINITY_DN45267_c4_g5_i2	AT5G56760.1	1.46473	0.0128278
TRINITY_DN48792_c1_g2_i4	AT5G57180.2	1.30661	0.031666
TRINITY_DN50409_c6_g2_i1	AT5G57560.1	1.28956	0.0182696
TRINITY_DN47277_c1_g1_i2	AT5G58140.2	2.66454	4.45464e-05
TRINITY_DN50319_c1_g2_i5	AT5G58320.2	1.14619	0.0105956
TRINITY_DN48169_c2_g1_i1	AT5G58620.1	1.12195	0.000183054
TRINITY_DN43229_c2_g7_i1	AT5G59780.3	1.13919	0.0353598
TRINITY_DN48322_c2_g1_i4	AT5G60600.1	1.03355	0.00645718
TRINITY_DN44329_c4_g3_i2	AT5G61430.1	4.51953	0.000154328
TRINITY_DN44329_c4_g3_i1	AT5G61430.1	3.8257	5.00253e-11
TRINITY_DN43732_c1_g3_i6	AT5G61430.1	1.38518	0.00697845
TRINITY_DN47500_c7_g1_i3	AT5G61520.1	2.35965	0.00872213
TRINITY_DN46863_c3_g3_i2	AT5G61640.1	1.59807	0.00742195
TRINITY_DN41760_c0_g1_i1	AT5G61820.1	1.44302	0.00120635
TRINITY_DN45805_c0_g4_i1	AT5G62020.1	1.294	0.0089967
TRINITY_DN53367_c6_g1_i3	AT5G62220.1	2.61498	0.00796053
TRINITY_DN28787_c0_g1_i1	AT5G62360.1	2.58039	8.14155e-11
TRINITY_DN54036_c0_g1_i6	AT5G63380.1	2.29239	2.46857e-05
TRINITY_DN45409_c0_g1_i3	AT5G64260.1	1.34064	2.99871e-05
TRINITY_DN52790_c3_g1_i10	AT5G64440.1	1.87102	1.19636e-08
TRINITY_DN49212_c1_g1_i2	AT5G64700.1	1.38792	0.00372524
TRINITY_DN45266_c0_g2_i1	AT5G65730.1	1.77298	0.00841182
TRINITY_DN48916_c5_g1_i1	AT5G65840.1	1.02409	0.00252015
TRINITY_DN26577_c0_g1_i1	AT5G66110.1	1.65005	0.000914117
TRINITY_DN49526_c5_g1_i3	AT5G66320.1	1.21531	0.0162368
TRINITY_DN51594_c1_g2_i2	AT5G66760.1	1.34793	6.22893e-07
TRINITY_DN45162_c5_g1_i2	AT5G67080.1	2.70555	1.60062e-05
TRINITY_DN45501_c0_g2_i1	AT5G67090.1	1.56029	0.0321678
TRINITY_DN47076_c1_g2_i3	AT5G67190.1	1.02039	0.0274637
TRINITY_DN48172_c2_g1_i3	ATCG01100.1	1.11498	0.00720794
TRINITY_DN53756_c2_g1_i13	ATMG00665.1	1.38338	0.00115923
TRINITY_DN50901_c2_g2_i1		3.53652	0.00657034
TRINITY_DN42104_c0_g1_i4		4.6366	2.85485e-05
TRINITY_DN42104_c0_g1_i7		1.77506	0.00184039
TRINITY_DN54036_c1_g1_i1		2.5136	0.00854077
TRINITY_DN40114_c0_g1_i1		2.25064	0.00477688
TRINITY_DN33863_c0_g1_i1		1.65235	0.0219247
TRINITY_DN52827_c0_g3_i3		1.26755	0.00383946
TRINITY_DN26918_c0_g1_i1		1.73904	0.000301891
TRINITY_DN46735_c0_g1_i4		2.84551	1.15176e-11
TRINITY_DN46735_c0_g1_i2		2.25278	2.92083e-05
TRINITY_DN46735_c0_g1_i1		1.86693	0.00356301
TRINITY_DN30784_c0_g1_i1		1.42087	0.016066
TRINITY_DN44684_c4_g2_i2		3.79595	0.00560672
TRINITY_DN50110_c0_g1_i1		4.06482	7.06222e-05
TRINITY_DN54036_c2_g1_i2		13.8953	9.1077e-47
TRINITY_DN44307_c1_g1_i2		10.8148	7.41736e-22
TRINITY_DN44172_c2_g1_i2		4.89088	2.15931e-10
TRINITY_DN54036_c2_g1_i3		3.59425	0.013701
TRINITY_DN44172_c0_g1_i1		2.00897	0.0187827
TRINITY_DN51470_c0_g5_i1		5.17064	4.82393e-08
TRINITY_DN48897_c2_g1_i4		11.1244	2.51605e-36
TRINITY_DN52099_c5_g1_i1		10.8532	1.32998e-24
TRINITY_DN47010_c2_g1_i6		10.57	7.0792e-24
TRINITY_DN45844_c0_g2_i3		10.4491	2.60705e-10
TRINITY_DN52716_c3_g1_i5		9.89916	1.38605e-14
TRINITY_DN44172_c1_g1_i1		9.10138	1.37227e-07
TRINITY_DN46122_c2_g2_i3		8.76529	8.17109e-08
TRINITY_DN48376_c3_g2_i1		8.75413	1.76806e-12
TRINITY_DN45589_c1_g3_i2		6.2306	1.49507e-31
TRINITY_DN51423_c2_g7_i1		5.5103	0.0018447
TRINITY_DN49254_c5_g1_i2		5.1743	2.37816e-13
TRINITY_DN46122_c2_g2_i2		5.0888	2.39393e-07
TRINITY_DN48510_c5_g1_i1		5.05123	2.49608e-06
TRINITY_DN42784_c0_g1_i4		4.89375	3.08775e-07
TRINITY_DN45153_c5_g1_i3		4.86008	0.00010216
TRINITY_DN45268_c4_g2_i6		4.7385	0.00156536
TRINITY_DN45739_c11_g2_i1		4.65176	5.12008e-05
TRINITY_DN45692_c1_g1_i9		4.62494	0.000439057
TRINITY_DN33259_c0_g1_i1		4.57842	0.00562317
TRINITY_DN43559_c2_g1_i2		4.53476	0.00305304
TRINITY_DN45739_c11_g2_i2		4.50969	8.83445e-06
TRINITY_DN41666_c0_g1_i8		4.47719	0.00138539
TRINITY_DN45268_c4_g2_i2		4.18915	8.66516e-06
TRINITY_DN41666_c0_g1_i5		4.00993	4.67338e-07
TRINITY_DN54315_c0_g1_i1		3.96737	0.00594703
TRINITY_DN47276_c8_g1_i9		3.95327	0.014673
TRINITY_DN47178_c1_g1_i3		3.89823	6.95367e-06
TRINITY_DN45115_c0_g1_i4		3.78285	0.00483228
TRINITY_DN48824_c3_g3_i1		3.70658	3.77159e-05
TRINITY_DN51481_c3_g3_i6		3.67339	0.00209421
TRINITY_DN45730_c7_g1_i1		3.67333	1.85483e-05
TRINITY_DN43575_c13_g4_i1		3.66332	0.000168808
TRINITY_DN50999_c0_g2_i1		3.65541	0.000550443
TRINITY_DN52356_c2_g2_i7		3.62286	1.06943e-05
TRINITY_DN49402_c0_g2_i1		3.60805	1.01501e-05
TRINITY_DN51470_c0_g5_i2		3.58879	3.71908e-06
TRINITY_DN46604_c4_g1_i1		3.56901	1.11064e-08
TRINITY_DN51335_c17_g1_i2		3.56526	0.000125029
TRINITY_DN53536_c0_g1_i9		3.48951	1.98977e-05
TRINITY_DN48981_c5_g1_i2		3.48537	0.000130617
TRINITY_DN43134_c1_g1_i2		3.4481	1.85374e-05
TRINITY_DN52658_c2_g1_i1		3.44372	0.0121505
TRINITY_DN37279_c0_g1_i1		3.38978	1.19585e-06
TRINITY_DN24975_c0_g1_i1		3.37807	0.000875588
TRINITY_DN48447_c1_g1_i2		3.36702	2.73973e-06
TRINITY_DN52048_c8_g2_i1		3.34688	5.06358e-11
TRINITY_DN45128_c2_g2_i1		3.30049	0.000431058
TRINITY_DN50099_c5_g1_i1		3.24194	0.0496506
TRINITY_DN52356_c2_g2_i3		3.22064	3.52772e-07
TRINITY_DN47454_c2_g1_i1		3.20716	1.80711e-05
TRINITY_DN45512_c4_g2_i2		3.18191	1.10815e-05
TRINITY_DN60965_c0_g1_i1		3.16752	0.000986701
TRINITY_DN39852_c0_g3_i1		3.15826	0.0441473
TRINITY_DN51290_c7_g2_i1		3.14526	5.4777e-07
TRINITY_DN1307_c0_g1_i1		3.1379	5.00802e-05
TRINITY_DN42728_c8_g2_i1		3.11765	1.239e-12
TRINITY_DN53168_c1_g2_i1		3.04143	0.000730462
TRINITY_DN49889_c2_g2_i1		3.01901	1.10784e-21
TRINITY_DN47276_c8_g1_i2		2.99818	0.00396789
TRINITY_DN41148_c0_g1_i1		2.9581	0.00369335
TRINITY_DN44685_c6_g1_i9		2.95339	0.00258
TRINITY_DN50397_c1_g4_i1		2.91665	0.0014615
TRINITY_DN45049_c1_g1_i2		2.90811	6.76537e-10
TRINITY_DN48510_c5_g1_i3		2.90466	0.00928621
TRINITY_DN43514_c4_g1_i1		2.88191	2.44654e-08
TRINITY_DN44118_c2_g1_i9		2.81405	0.000334393
TRINITY_DN50643_c1_g1_i1		2.80397	1.51072e-07
TRINITY_DN47912_c4_g1_i1		2.78685	0.0012381
TRINITY_DN53181_c5_g1_i2		2.77292	0.00142839
TRINITY_DN43961_c3_g1_i2		2.76694	0.00187486
TRINITY_DN48061_c8_g1_i7		2.74978	0.0103324
TRINITY_DN50700_c2_g2_i1		2.73985	9.30828e-06
TRINITY_DN43654_c13_g1_i3		2.71904	0.0135672
TRINITY_DN40297_c0_g1_i2		2.66322	0.010376
TRINITY_DN45411_c6_g2_i3		2.64178	0.00297674
TRINITY_DN42477_c2_g2_i2		2.63934	0.00930938
TRINITY_DN47043_c0_g7_i1		2.62119	0.000941889
TRINITY_DN44105_c9_g2_i8		2.61908	1.14263e-05
TRINITY_DN50050_c0_g1_i1		2.60861	0.0016653
TRINITY_DN53463_c5_g1_i1		2.5722	1.82909e-16
TRINITY_DN58839_c0_g1_i1		2.56484	0.000117623
TRINITY_DN33442_c0_g1_i1		2.55088	1.55304e-07
TRINITY_DN46945_c0_g1_i1		2.53451	0.000199248
TRINITY_DN43665_c5_g2_i1		2.53044	0.00167863
TRINITY_DN50397_c1_g4_i2		2.52841	0.0460514
TRINITY_DN51870_c4_g4_i1		2.50485	3.00429e-06
TRINITY_DN52464_c3_g1_i1		2.48428	0.00737445
TRINITY_DN44348_c6_g1_i1		2.48124	0.0346156
TRINITY_DN47663_c1_g1_i1		2.4769	0.0016638
TRINITY_DN44010_c4_g3_i1		2.47398	0.0168378
TRINITY_DN59793_c0_g1_i1		2.47198	0.00783547
TRINITY_DN49483_c1_g1_i1		2.44104	0.000138929
TRINITY_DN48309_c1_g1_i2		2.43312	0.00728586
TRINITY_DN41797_c0_g1_i1		2.42266	0.000760108
TRINITY_DN49889_c2_g2_i3		2.4225	1.28762e-06
TRINITY_DN53990_c4_g3_i1		2.42187	0.000403942
TRINITY_DN53601_c0_g1_i1		2.40965	5.1255e-15
TRINITY_DN3957_c0_g1_i1		2.39229	0.000385451
TRINITY_DN37111_c0_g1_i1		2.34784	0.0136625
TRINITY_DN43350_c5_g1_i10		2.33463	0.00815429
TRINITY_DN48109_c4_g1_i7		2.3326	0.0340002
TRINITY_DN30450_c0_g1_i2		2.32831	0.00820757
TRINITY_DN46225_c1_g3_i6		2.31876	2.85644e-06
TRINITY_DN53601_c0_g2_i1		2.28356	0.000492066
TRINITY_DN49008_c1_g1_i4		2.28251	0.00587088
TRINITY_DN47578_c1_g3_i2		2.27486	0.00755342
TRINITY_DN43529_c2_g3_i1		2.25907	1.85483e-05
TRINITY_DN48321_c6_g1_i8		2.258	8.01592e-05
TRINITY_DN46865_c0_g2_i1		2.2399	0.00305304
TRINITY_DN49008_c1_g1_i3		2.23343	3.10234e-06
TRINITY_DN47055_c3_g3_i2		2.23036	6.94701e-09
TRINITY_DN48160_c6_g1_i1		2.21879	0.0131662
TRINITY_DN50397_c1_g5_i3		2.21514	1.54704e-05
TRINITY_DN51719_c3_g1_i1		2.21477	2.0815e-05
TRINITY_DN3174_c0_g1_i1		2.20393	0.000200916
TRINITY_DN49131_c5_g3_i1		2.20052	0.0280664
TRINITY_DN47390_c8_g1_i1		2.20014	0.000383398
TRINITY_DN50898_c2_g1_i11		2.16789	0.000980704
TRINITY_DN53777_c3_g1_i1		2.165	5.55606e-05
TRINITY_DN47650_c1_g1_i5		2.15197	0.000877701
TRINITY_DN54013_c11_g1_i1		2.14396	0.0338159
TRINITY_DN45944_c3_g1_i5		2.13093	0.00971411
TRINITY_DN43765_c6_g1_i15		2.11867	1.33538e-06
TRINITY_DN50815_c2_g4_i1		2.09539	0.0362168
TRINITY_DN50157_c1_g1_i1		2.09478	0.0411804
TRINITY_DN53992_c11_g1_i4		2.09074	0.00158327
TRINITY_DN47118_c5_g2_i2		2.07888	0.0271482
TRINITY_DN53463_c5_g1_i2		2.0762	0.0251147
TRINITY_DN61768_c0_g1_i1		2.05074	0.00685086
TRINITY_DN50597_c0_g1_i2		2.03403	4.13225e-08
TRINITY_DN48175_c0_g4_i12		2.02648	3.48266e-08
TRINITY_DN50242_c1_g5_i1		2.00584	0.0486383
TRINITY_DN52319_c3_g1_i1		2.00186	0.0162275
TRINITY_DN39614_c0_g1_i1		1.98952	0.000136169
TRINITY_DN49889_c2_g1_i1		1.98031	5.79789e-06
TRINITY_DN58167_c0_g1_i1		1.96263	0.0158485
TRINITY_DN49840_c2_g1_i2		1.95323	0.0251958
TRINITY_DN39785_c0_g1_i1		1.94187	0.0121325
TRINITY_DN47729_c0_g5_i1		1.94083	0.0431184
TRINITY_DN43554_c2_g2_i5		1.93739	0.00228837
TRINITY_DN52160_c5_g1_i7		1.92245	0.0067957
TRINITY_DN48934_c1_g1_i2		1.92196	0.00423454
TRINITY_DN49250_c2_g1_i1		1.91093	0.0223002
TRINITY_DN65692_c0_g1_i1		1.90985	0.015706
TRINITY_DN53923_c3_g1_i6		1.90853	4.1819e-10
TRINITY_DN53831_c1_g1_i7		1.90807	0.0182537
TRINITY_DN45504_c4_g3_i2		1.89868	0.00372524
TRINITY_DN3089_c0_g1_i1		1.88948	8.44269e-06
TRINITY_DN49314_c5_g4_i1		1.88709	0.0051971
TRINITY_DN51382_c6_g4_i3		1.88584	0.0197953
TRINITY_DN51422_c2_g4_i7		1.87281	0.00114209
TRINITY_DN45387_c0_g1_i2		1.86813	0.00887454
TRINITY_DN43419_c9_g1_i3		1.86296	0.0143103
TRINITY_DN43941_c1_g5_i1		1.85885	1.8001e-06
TRINITY_DN44852_c4_g1_i2		1.84494	0.0365489
TRINITY_DN52790_c3_g1_i12		1.84373	0.0108697
TRINITY_DN40820_c0_g2_i1		1.84373	0.0298041
TRINITY_DN49459_c2_g4_i1		1.8326	0.00959035
TRINITY_DN52375_c1_g1_i5		1.8288	0.00409628
TRINITY_DN45345_c1_g1_i5		1.82799	0.00538048
TRINITY_DN49704_c1_g3_i4		1.814	0.000320462
TRINITY_DN48532_c0_g1_i12		1.81025	0.00587765
TRINITY_DN47651_c1_g2_i3		1.80249	0.0234429
TRINITY_DN53848_c0_g1_i2		1.80202	0.000754222
TRINITY_DN50515_c8_g1_i3		1.78403	0.00943167
TRINITY_DN48695_c4_g8_i1		1.7816	1.5393e-07
TRINITY_DN47762_c0_g1_i1		1.77811	0.0110871
TRINITY_DN40485_c0_g1_i1		1.7691	6.00996e-06
TRINITY_DN50397_c0_g1_i1		1.76841	0.000161884
TRINITY_DN44118_c2_g1_i8		1.75798	0.0135703
TRINITY_DN49008_c1_g1_i1		1.74305	0.0131553
TRINITY_DN46577_c3_g1_i9		1.74159	0.000875588
TRINITY_DN48861_c1_g1_i5		1.73692	4.45717e-06
TRINITY_DN44938_c0_g1_i1		1.73352	0.0305766
TRINITY_DN45398_c3_g1_i6		1.73249	0.015464
TRINITY_DN50954_c5_g2_i4		1.72528	0.00440276
TRINITY_DN49394_c3_g2_i4		1.72242	0.0268132
TRINITY_DN40333_c0_g1_i3		1.71615	1.02082e-07
TRINITY_DN52177_c2_g1_i4		1.71337	0.0106137
TRINITY_DN43340_c8_g1_i1		1.70561	0.0417525
TRINITY_DN47590_c1_g1_i3		1.70536	0.00184039
TRINITY_DN49068_c2_g3_i2		1.69465	0.00116085
TRINITY_DN47081_c5_g1_i4		1.67866	0.00949046
TRINITY_DN47847_c1_g1_i2		1.67163	2.70008e-07
TRINITY_DN44297_c3_g2_i1		1.66663	0.000521694
TRINITY_DN41390_c0_g1_i1		1.66163	3.20491e-05
TRINITY_DN45232_c2_g4_i1		1.66046	0.0110085
TRINITY_DN44346_c4_g1_i1		1.64374	0.0163549
TRINITY_DN47605_c5_g1_i6		1.64354	0.000301891
TRINITY_DN46046_c5_g1_i2		1.6254	0.00241495
TRINITY_DN46046_c5_g1_i1		1.62425	0.00233463
TRINITY_DN45303_c4_g3_i1		1.62251	0.00734202
TRINITY_DN43520_c4_g7_i1		1.61587	0.000201006
TRINITY_DN40247_c0_g1_i2		1.60689	0.00149585
TRINITY_DN49991_c1_g7_i2		1.60372	0.000304519
TRINITY_DN40333_c0_g1_i2		1.57905	2.89406e-06
TRINITY_DN38042_c0_g1_i1		1.57881	0.0331825
TRINITY_DN52065_c1_g1_i2		1.57767	0.013341
TRINITY_DN45057_c6_g1_i1		1.57576	0.000386262
TRINITY_DN49051_c4_g3_i2		1.56366	0.00185395
TRINITY_DN48109_c4_g1_i14		1.55954	0.0169449
TRINITY_DN47159_c7_g1_i6		1.54626	0.025093
TRINITY_DN47824_c7_g1_i4		1.54603	0.0158891
TRINITY_DN53184_c0_g1_i2		1.5443	0.00685086
TRINITY_DN40727_c0_g1_i3		1.54281	0.00253142
TRINITY_DN48061_c8_g1_i16		1.53787	8.70503e-05
TRINITY_DN43627_c2_g1_i1		1.53292	0.0135672
TRINITY_DN61942_c0_g1_i1		1.53194	0.0395283
TRINITY_DN50216_c0_g1_i4		1.52616	0.00396789
TRINITY_DN48101_c0_g3_i1		1.52607	0.00394683
TRINITY_DN41423_c0_g1_i2		1.50206	0.0129859
TRINITY_DN51187_c2_g2_i2		1.5012	0.00782851
TRINITY_DN51594_c1_g4_i5		1.49871	0.0455969
TRINITY_DN51322_c1_g3_i1		1.49308	0.0168701
TRINITY_DN47557_c0_g2_i1		1.48194	0.00395016
TRINITY_DN44696_c9_g1_i2		1.472	0.000337231
TRINITY_DN41974_c0_g1_i2		1.47121	0.00141099
TRINITY_DN52947_c0_g2_i1		1.47091	0.00811937
TRINITY_DN47048_c3_g1_i2		1.46764	0.0235494
TRINITY_DN43915_c1_g1_i2		1.46698	0.00220901
TRINITY_DN52766_c8_g1_i1		1.46029	0.000335232
TRINITY_DN46748_c8_g2_i1		1.44155	0.00116917
TRINITY_DN44333_c2_g3_i4		1.43249	0.0154859
TRINITY_DN44513_c2_g1_i3		1.42363	0.0107521
TRINITY_DN43981_c3_g1_i2		1.41929	0.0343832
TRINITY_DN50954_c5_g2_i5		1.41719	0.000202799
TRINITY_DN44696_c9_g2_i1		1.4146	0.00381282
TRINITY_DN50891_c5_g2_i1		1.40851	4.64642e-05
TRINITY_DN44019_c5_g2_i1		1.39324	0.00150226
TRINITY_DN62334_c0_g1_i1		1.39182	0.0384425
TRINITY_DN48321_c6_g2_i1		1.3902	0.027
TRINITY_DN44317_c1_g1_i1		1.38239	0.00251325
TRINITY_DN46226_c4_g4_i1		1.38091	0.000202799
TRINITY_DN48717_c3_g3_i2		1.37974	0.0173465
TRINITY_DN52262_c3_g1_i1		1.36655	0.0230502
TRINITY_DN45559_c2_g1_i4		1.36575	0.00230168
TRINITY_DN34841_c0_g1_i1		1.36539	0.0414052
TRINITY_DN53743_c2_g1_i1		1.36482	0.000146098
TRINITY_DN44111_c0_g1_i1		1.36065	0.000268812
TRINITY_DN47840_c0_g2_i2		1.3557	0.00307613
TRINITY_DN47662_c2_g3_i1		1.3492	0.000120147
TRINITY_DN54009_c3_g1_i9		1.34144	0.000382566
TRINITY_DN43384_c0_g2_i1		1.33639	0.0126699
TRINITY_DN44288_c4_g2_i4		1.33448	0.0199991
TRINITY_DN49080_c3_g1_i8		1.33254	0.0232609
TRINITY_DN50058_c1_g1_i2		1.33066	3.07753e-05
TRINITY_DN47924_c1_g2_i1		1.32412	0.00167303
TRINITY_DN40740_c0_g1_i2		1.32136	0.00265162
TRINITY_DN48639_c2_g2_i12		1.31787	0.00806801
TRINITY_DN46296_c1_g2_i1		1.31698	0.0010942
TRINITY_DN49889_c2_g1_i2		1.30909	0.0108225
TRINITY_DN35841_c0_g1_i2		1.30844	0.000539137
TRINITY_DN41215_c0_g1_i3		1.3019	3.06661e-05
TRINITY_DN53067_c8_g4_i1		1.30122	0.0135389
TRINITY_DN44111_c0_g1_i2		1.29943	0.000582012
TRINITY_DN51956_c5_g1_i1		1.29569	0.00657034
TRINITY_DN41162_c0_g2_i1		1.28873	0.00182038
TRINITY_DN28440_c0_g1_i2		1.28709	0.0143974
TRINITY_DN43426_c2_g2_i1		1.28358	0.00254285
TRINITY_DN48331_c3_g2_i1		1.27855	1.73504e-05
TRINITY_DN41952_c0_g1_i6		1.27622	0.0355952
TRINITY_DN45153_c5_g1_i2		1.27458	0.000461122
TRINITY_DN53763_c3_g1_i2		1.27358	0.0451147
TRINITY_DN44258_c1_g3_i1		1.26187	2.85485e-05
TRINITY_DN52745_c7_g3_i6		1.26119	0.0303293
TRINITY_DN66795_c0_g1_i1		1.24672	0.00468583
TRINITY_DN42259_c0_g1_i6		1.23098	0.045992
TRINITY_DN51956_c5_g1_i2		1.22735	0.0175843
TRINITY_DN50200_c8_g3_i5		1.22231	0.00943151
TRINITY_DN40598_c0_g1_i2		1.21892	0.0358972
TRINITY_DN45642_c3_g1_i9		1.21077	0.000875588
TRINITY_DN48792_c1_g2_i1		1.20924	7.19461e-05
TRINITY_DN52890_c0_g5_i1		1.20432	0.000482649
TRINITY_DN49603_c4_g1_i4		1.1855	0.0107445
TRINITY_DN51519_c1_g4_i2		1.1832	0.000952575
TRINITY_DN51113_c1_g1_i1		1.18172	0.0239869
TRINITY_DN52917_c5_g1_i1		1.17678	0.0247797
TRINITY_DN48222_c9_g4_i1		1.16832	0.0210422
TRINITY_DN47725_c5_g1_i1		1.16762	0.0182537
TRINITY_DN46523_c4_g1_i1		1.16481	0.00562317
TRINITY_DN54084_c51_g3_i2		1.16208	6.03454e-05
TRINITY_DN48152_c5_g1_i4		1.15263	0.00565107
TRINITY_DN41656_c0_g1_i1		1.15116	0.000200916
TRINITY_DN46964_c4_g5_i1		1.14973	0.0223068
TRINITY_DN49402_c0_g1_i2		1.14458	0.00195907
TRINITY_DN52492_c8_g1_i4		1.13617	0.000263849
TRINITY_DN52086_c7_g1_i9		1.13144	0.011418
TRINITY_DN39680_c0_g1_i1		1.12698	0.0408486
TRINITY_DN53409_c6_g1_i3		1.12603	0.00471239
TRINITY_DN50397_c1_g5_i2		1.12178	0.00521349
TRINITY_DN50532_c2_g4_i1		1.12154	0.00694351
TRINITY_DN48366_c8_g2_i3		1.1185	0.00135679
TRINITY_DN43951_c5_g1_i2		1.11508	0.00887454
TRINITY_DN46120_c1_g1_i2		1.11489	0.00150602
TRINITY_DN52258_c3_g1_i1		1.11408	0.0389684
TRINITY_DN48626_c7_g1_i2		1.10679	6.16685e-05
TRINITY_DN51691_c0_g1_i8		1.10464	0.0019237
TRINITY_DN41974_c0_g1_i1		1.09412	0.0139515
TRINITY_DN48661_c2_g1_i6		1.09057	0.0051971
TRINITY_DN47944_c1_g1_i1		1.08879	0.0136818
TRINITY_DN51671_c7_g1_i1		1.07997	0.0154528
TRINITY_DN41069_c0_g1_i4		1.07994	0.00697845
TRINITY_DN45582_c4_g1_i7		1.07892	0.0492427
TRINITY_DN48681_c5_g1_i1		1.07625	0.00248785
TRINITY_DN45707_c2_g1_i9		1.07324	0.0306303
TRINITY_DN45635_c3_g1_i1		1.07268	0.0272404
TRINITY_DN52575_c3_g7_i2		1.05836	0.00239325
TRINITY_DN48794_c0_g1_i11		1.0543	0.00113589
TRINITY_DN42918_c1_g1_i4		1.04912	0.0136473
TRINITY_DN53213_c1_g2_i1		1.04344	0.0217132
TRINITY_DN43848_c5_g2_i7		1.03934	0.0169497
TRINITY_DN43976_c4_g1_i9		1.03903	0.0280185
TRINITY_DN44372_c6_g1_i5		1.03477	0.00244853
TRINITY_DN41069_c0_g1_i1		1.02285	0.0271466
TRINITY_DN52937_c5_g1_i1		1.01652	0.000873299
TRINITY_DN44545_c1_g5_i2		1.01588	0.00307835
TRINITY_DN51355_c6_g1_i1		1.00301	0.00725709
TRINITY_DN49661_c0_g3_i1	AT1G01900.1	-1.09758	0.00228837
TRINITY_DN45343_c4_g1_i1	AT1G02180.1	-1.06737	0.00442582
TRINITY_DN50083_c1_g1_i3	AT1G02810.1	-1.51054	0.00184039
TRINITY_DN53464_c1_g1_i14	AT1G02890.1	-1.28059	0.000155186
TRINITY_DN45958_c7_g1_i1	AT1G03220.1	-1.89644	7.17972e-07
TRINITY_DN41465_c0_g1_i1	AT1G03220.1	-1.23668	0.00798354
TRINITY_DN43850_c3_g2_i1	AT1G06030.1	-1.30255	0.00492941
TRINITY_DN52938_c4_g1_i1	AT1G07650.2	-1.28631	0.000645654
TRINITY_DN48420_c5_g1_i1	AT1G08460.1	-1.12003	0.0240876
TRINITY_DN44331_c5_g1_i1	AT1G08465.1	-3.77279	2.18556e-24
TRINITY_DN51007_c7_g1_i7	AT1G08570.1	-1.20894	0.0314123
TRINITY_DN51029_c4_g2_i2	AT1G09250.1	-1.0396	0.00138539
TRINITY_DN53408_c1_g1_i20	AT1G09270.1	-1.15144	0.00298067
TRINITY_DN41817_c0_g1_i1	AT1G10020.1	-1.64013	1.67413e-06
TRINITY_DN52992_c1_g6_i1	AT1G10170.1	-1.2371	0.00307167
TRINITY_DN42328_c0_g1_i1	AT1G10200.1	-1.35495	0.000171029
TRINITY_DN42328_c0_g2_i1	AT1G10200.1	-1.23352	0.00230865
TRINITY_DN50529_c0_g1_i5	AT1G11260.1	-2.03114	0.0384316
TRINITY_DN25330_c0_g1_i1	AT1G11545.1	-1.40281	0.00298067
TRINITY_DN49617_c0_g1_i1	AT1G14290.1	-1.47446	0.00245968
TRINITY_DN47286_c6_g2_i1	AT1G14450.1	-1.01552	0.000200788
TRINITY_DN53566_c3_g4_i2	AT1G14830.1	-1.03061	0.0383717
TRINITY_DN46153_c2_g1_i3	AT1G15820.1	-1.1371	6.24478e-05
TRINITY_DN51673_c4_g2_i3	AT1G16670.1	-1.14634	0.00237416
TRINITY_DN45172_c6_g2_i2	AT1G17890.1	-1.53072	0.0090884
TRINITY_DN41999_c0_g1_i1	AT1G18250.2	-1.6536	0.000356097
TRINITY_DN42798_c1_g1_i2	AT1G20330.1	-1.39092	0.000948366
TRINITY_DN46332_c3_g4_i1	AT1G20850.1	-1.01478	0.00253386
TRINITY_DN52627_c0_g1_i1	AT1G20970.1	-1.03848	0.00515975
TRINITY_DN53779_c3_g1_i8	AT1G24020.1	-1.06059	0.00498322
TRINITY_DN40523_c0_g1_i1	AT1G24650.1	-1.31493	0.0246291
TRINITY_DN51724_c4_g1_i4	AT1G29430.1	-2.67496	0.0155262
TRINITY_DN51033_c0_g2_i1	AT1G29430.1	-2.40394	0.000991057
TRINITY_DN52840_c1_g1_i2	AT1G29430.1	-1.16061	0.000811799
TRINITY_DN53127_c2_g1_i4	AT1G29460.1	-1.58334	0.000715104
TRINITY_DN53166_c2_g1_i3	AT1G29510.1	-1.36447	0.00471509
TRINITY_DN53000_c3_g2_i1	AT1G30760.1	-1.00535	0.0410756
TRINITY_DN49089_c2_g1_i14	AT1G31812.1	-1.34799	0.0203058
TRINITY_DN52612_c0_g1_i8	AT1G41830.1	-1.31173	0.00569346
TRINITY_DN46521_c1_g2_i2	AT1G45688.1	-1.63057	7.61091e-06
TRINITY_DN51795_c1_g1_i4	AT1G47380.1	-3.243	0.00333334
TRINITY_DN47894_c4_g5_i2	AT1G47670.1	-1.1304	0.0102458
TRINITY_DN51496_c2_g1_i8	AT1G50010.1	-1.4402	0.0067135
TRINITY_DN51496_c2_g1_i11	AT1G50010.1	-1.1222	0.00227936
TRINITY_DN51943_c1_g2_i1	AT1G51700.1	-1.26357	0.00220306
TRINITY_DN45925_c13_g1_i5	AT1G52150.2	-1.21648	0.00453476
TRINITY_DN45600_c1_g1_i1	AT1G52190.1	-1.08266	0.0106425
TRINITY_DN40241_c0_g1_i1	AT1G52720.1	-1.62941	0.00776791
TRINITY_DN40198_c0_g1_i3	AT1G52855.1	-1.82689	0.000364223
TRINITY_DN40198_c0_g1_i1	AT1G52855.1	-1.46999	0.00147558
TRINITY_DN47651_c0_g1_i1	AT1G53160.2	-2.04226	4.30472e-07
TRINITY_DN49532_c4_g2_i1	AT1G53210.1	-2.27931	0.000180434
TRINITY_DN51307_c0_g1_i2	AT1G53210.1	-1.59075	2.10979e-10
TRINITY_DN47180_c1_g4_i1	AT1G53300.1	-2.01548	3.40463e-07
TRINITY_DN44881_c0_g6_i3	AT1G53320.1	-1.64149	3.60981e-08
TRINITY_DN52270_c0_g2_i1	AT1G53530.1	-1.25029	5.58573e-05
TRINITY_DN49538_c4_g1_i1	AT1G54830.2	-1.10568	0.000734487
TRINITY_DN50911_c1_g1_i2	AT1G57680.1	-6.7936	8.35587e-22
TRINITY_DN50911_c1_g1_i3	AT1G57680.1	-1.1573	1.54704e-05
TRINITY_DN48930_c0_g1_i1	AT1G59940.1	-1.86721	2.1989e-07
TRINITY_DN51263_c0_g4_i4	AT1G59990.1	-11.7621	1.65836e-31
TRINITY_DN51263_c0_g4_i2	AT1G59990.1	-2.48209	4.94104e-09
TRINITY_DN43918_c5_g1_i5	AT1G60060.1	-1.96168	0.00346909
TRINITY_DN51041_c1_g3_i1	AT1G61800.1	-4.77063	7.06222e-05
TRINITY_DN45733_c1_g2_i1	AT1G62660.1	-1.86668	0.000183054
TRINITY_DN51525_c1_g1_i18	AT1G64390.1	-1.34008	0.0415199
TRINITY_DN51525_c1_g1_i15	AT1G64390.1	-1.04229	0.0377672
TRINITY_DN48847_c0_g2_i1	AT1G64640.1	-1.74794	0.00104646
TRINITY_DN52291_c8_g6_i3	AT1G64980.1	-1.08179	0.021935
TRINITY_DN52966_c2_g1_i9	AT1G65800.1	-1.1558	0.000307849
TRINITY_DN39420_c0_g1_i1	AT1G65900.1	-1.17931	0.00148169
TRINITY_DN45256_c6_g1_i1	AT1G68560.1	-1.05411	0.00282605
TRINITY_DN46969_c1_g2_i5	AT1G68570.1	-1.88164	2.85578e-05
TRINITY_DN46969_c1_g2_i8	AT1G68570.1	-1.80769	0.0354799
TRINITY_DN44981_c0_g2_i3	AT1G69420.2	-1.0734	0.000813399
TRINITY_DN42265_c0_g2_i1	AT1G69530.3	-1.82986	4.87365e-06
TRINITY_DN40743_c0_g1_i1	AT1G69850.1	-1.00125	0.00783547
TRINITY_DN49787_c1_g4_i1	AT1G70090.1	-1.92585	0.000512627
TRINITY_DN49787_c1_g11_i1	AT1G70090.1	-1.33305	9.98885e-06
TRINITY_DN38718_c0_g3_i1	AT1G70710.1	-1.45399	0.0016653
TRINITY_DN45771_c3_g2_i4	AT1G72210.1	-1.63059	0.0268132
TRINITY_DN50363_c3_g1_i8	AT1G72370.1	-1.09956	0.000754222
TRINITY_DN41610_c0_g1_i1	AT1G72610.1	-1.12653	0.00762942
TRINITY_DN43617_c0_g1_i3	AT1G72970.1	-1.09527	0.0109837
TRINITY_DN54054_c5_g3_i1	AT1G73740.1	-1.31137	0.041229
TRINITY_DN53305_c2_g1_i12	AT1G73740.1	-1.13163	0.000950062
TRINITY_DN46968_c0_g1_i4	AT1G75540.1	-1.60572	4.58486e-06
TRINITY_DN51167_c1_g1_i2	AT1G75780.1	-1.29643	0.0163428
TRINITY_DN51882_c8_g2_i1	AT1G75780.1	-1.15064	0.00502756
TRINITY_DN51882_c8_g3_i1	AT1G75780.1	-1.04586	0.0111305
TRINITY_DN52612_c0_g1_i1	AT1G76160.1	-1.83374	0.000917591
TRINITY_DN52612_c0_g1_i5	AT1G76160.1	-1.09147	0.00433147
TRINITY_DN48316_c6_g3_i2	AT1G76880.1	-1.03805	0.000549806
TRINITY_DN47296_c0_g1_i2	AT1G78800.1	-5.3971	0.000108178
TRINITY_DN46429_c9_g1_i2	AT1G78800.1	-1.32405	0.0208228
TRINITY_DN52267_c1_g1_i1	AT1G80690.1	-1.65704	0.00700652
TRINITY_DN41121_c0_g1_i1	AT1G80730.1	-1.98492	1.33346e-09
TRINITY_DN48680_c2_g1_i9	AT2G01220.2	-3.24111	5.59706e-14
TRINITY_DN45898_c2_g1_i2	AT2G01610.1	-1.41797	0.00492941
TRINITY_DN47743_c1_g1_i2	AT2G02160.1	-1.30185	0.0419458
TRINITY_DN45223_c2_g1_i1	AT2G04780.1	-1.38218	0.00230865
TRINITY_DN45223_c2_g1_i5	AT2G04780.1	-1.15758	0.0110871
TRINITY_DN43024_c0_g1_i1	AT2G05920.1	-1.98219	7.28816e-06
TRINITY_DN43024_c0_g1_i2	AT2G05920.1	-1.92656	0.00171952
TRINITY_DN43024_c0_g2_i1	AT2G05920.1	-1.57715	0.0120891
TRINITY_DN46696_c3_g3_i1	AT2G05920.1	-1.42982	2.57154e-05
TRINITY_DN37617_c0_g1_i1	AT2G12400.1	-1.41226	0.0182847
TRINITY_DN46449_c1_g4_i1	AT2G14900.1	-1.15708	0.0140569
TRINITY_DN37552_c0_g1_i1	AT2G17230.1	-1.00699	0.0362905
TRINITY_DN46711_c1_g1_i1	AT2G17880.1	-1.8238	0.00606981
TRINITY_DN46642_c0_g1_i4	AT2G21530.1	-1.58381	0.0110329
TRINITY_DN53087_c1_g3_i3	AT2G25490.1	-2.67599	0.0326105
TRINITY_DN43125_c1_g1_i5	AT2G26640.1	-1.3792	0.000964244
TRINITY_DN42468_c0_g2_i2	AT2G26730.1	-1.25643	0.00495359
TRINITY_DN42468_c0_g1_i2	AT2G26730.1	-1.24936	0.00104143
TRINITY_DN52100_c3_g3_i1	AT2G26730.1	-1.03037	0.00545835
TRINITY_DN50916_c1_g1_i1	AT2G28630.1	-1.16029	0.00475266
TRINITY_DN50916_c1_g2_i1	AT2G28630.1	-1.09433	0.0189876
TRINITY_DN45398_c2_g2_i2	AT2G29500.1	-1.06935	0.00820939
TRINITY_DN9910_c0_g1_i1	AT2G31790.1	-1.81686	0.004447
TRINITY_DN52726_c1_g2_i1	AT2G31940.1	-1.42775	0.0144853
TRINITY_DN45425_c1_g2_i10	AT2G32000.1	-1.09356	8.41493e-05
TRINITY_DN48773_c3_g2_i5	AT2G32150.1	-1.00018	0.0049893
TRINITY_DN48995_c0_g1_i7	AT2G35860.1	-1.14702	0.00307446
TRINITY_DN52114_c2_g2_i1	AT2G37080.1	-1.28851	0.000142059
TRINITY_DN39683_c0_g1_i1	AT2G38080.1	-1.26583	0.0133747
TRINITY_DN50553_c4_g3_i1	AT2G38310.1	-2.38608	0.0228071
TRINITY_DN53347_c4_g1_i2	AT2G38530.1	-2.22343	7.1033e-05
TRINITY_DN45674_c4_g1_i1	AT2G39700.1	-1.16706	5.58573e-05
TRINITY_DN43634_c1_g4_i1	AT2G39700.1	-1.10279	0.00102022
TRINITY_DN49957_c1_g1_i4	AT2G39750.1	-1.25458	0.0338077
TRINITY_DN43768_c6_g1_i11	AT2G40540.1	-1.63773	0.0008635
TRINITY_DN43768_c6_g1_i7	AT2G40540.1	-1.45324	3.67845e-07
TRINITY_DN43768_c6_g1_i10	AT2G40540.1	-1.2019	0.035027
TRINITY_DN43527_c7_g1_i1	AT2G40610.1	-1.00761	0.00973669
TRINITY_DN49351_c0_g3_i2	AT2G40660.1	-1.33656	3.10537e-06
TRINITY_DN47018_c1_g3_i2	AT2G40730.1	-1.07083	0.000183054
TRINITY_DN52312_c0_g1_i2	AT2G40760.1	-1.2394	0.0008635
TRINITY_DN51446_c3_g1_i2	AT2G40780.1	-1.23192	0.0366254
TRINITY_DN44714_c7_g4_i2	AT2G40800.1	-1.17055	0.000183054
TRINITY_DN48927_c0_g2_i3	AT2G42590.3	-13.9611	1.17833e-192
TRINITY_DN52288_c2_g1_i19	AT2G43850.1	-1.80137	0.019724
TRINITY_DN52288_c2_g1_i9	AT2G43850.1	-1.13415	5.01517e-05
TRINITY_DN52049_c1_g1_i4	AT2G44120.2	-1.22581	0.0142606
TRINITY_DN48825_c3_g4_i9	AT2G45180.1	-1.46226	0.00239394
TRINITY_DN47003_c1_g1_i6	AT2G45190.1	-1.24202	0.00366202
TRINITY_DN44430_c5_g4_i1	AT2G45550.1	-1.49708	0.00410319
TRINITY_DN51471_c0_g1_i1	AT2G45850.1	-1.21455	0.0157765
TRINITY_DN47046_c0_g3_i1	AT2G46210.1	-1.3982	0.00386112
TRINITY_DN48015_c1_g1_i1	AT2G46870.1	-1.10003	0.00910742
TRINITY_DN2574_c0_g1_i1	AT2G47180.1	-1.72428	0.00774812
TRINITY_DN48551_c0_g1_i1	AT2G47440.1	-1.73021	2.93889e-09
TRINITY_DN47136_c7_g1_i2	AT3G03190.1	-3.16078	6.14177e-39
TRINITY_DN47136_c7_g1_i4	AT3G03190.1	-1.41592	2.20697e-06
TRINITY_DN47136_c7_g1_i3	AT3G03190.1	-1.12955	0.000880376
TRINITY_DN47244_c0_g5_i1	AT3G03210.1	-1.40187	0.00689192
TRINITY_DN47468_c1_g1_i9	AT3G03220.1	-1.5661	8.40591e-06
TRINITY_DN52732_c0_g1_i1	AT3G03300.1	-1.20761	0.0410788
TRINITY_DN39004_c0_g1_i1	AT3G03820.1	-2.01701	0.0263508
TRINITY_DN42572_c1_g1_i3	AT3G04530.1	-2.19127	0.00328876
TRINITY_DN44331_c0_g1_i4	AT3G06070.1	-3.10923	0.000191964
TRINITY_DN49096_c0_g1_i15	AT3G06350.1	-1.11721	0.015201
TRINITY_DN30071_c0_g1_i1	AT3G06470.1	-2.64881	1.63532e-13
TRINITY_DN52021_c4_g1_i5	AT3G06770.2	-1.09219	0.00762942
TRINITY_DN48952_c2_g1_i3	AT3G07010.1	-3.45314	1.28805e-08
TRINITY_DN41083_c1_g1_i3	AT3G07120.1	-1.94355	0.022651
TRINITY_DN51571_c2_g1_i4	AT3G07340.1	-1.22388	0.00243158
TRINITY_DN49774_c4_g1_i3	AT3G07470.1	-1.27973	5.15283e-05
TRINITY_DN49774_c4_g1_i2	AT3G07470.1	-1.05528	0.00884066
TRINITY_DN50627_c0_g1_i5	AT3G07880.1	-1.14434	0.00335351
TRINITY_DN40473_c0_g1_i2	AT3G08600.1	-1.18365	0.00804473
TRINITY_DN43275_c0_g1_i13	AT3G09600.1	-4.77237	4.83688e-11
TRINITY_DN8292_c0_g1_i1	AT3G09925.1	-1.40365	0.0108102
TRINITY_DN46899_c4_g3_i2	AT3G10110.1	-1.9081	0.0113155
TRINITY_DN49049_c4_g1_i6	AT3G10915.5	-1.25072	1.29598e-05
TRINITY_DN46153_c0_g1_i3	AT3G12130.1	-1.02186	0.00030968
TRINITY_DN49782_c0_g1_i2	AT3G14067.1	-1.45365	0.00869992
TRINITY_DN29346_c0_g1_i1	AT3G14240.1	-1.0682	0.00552302
TRINITY_DN40592_c0_g1_i1	AT3G14470.1	-1.42848	2.16362e-07
TRINITY_DN45251_c2_g5_i3	AT3G14790.1	-1.51176	0.0258963
TRINITY_DN45251_c2_g2_i1	AT3G14790.1	-1.15631	2.66921e-05
TRINITY_DN49010_c2_g2_i6	AT3G14930.1	-1.16421	0.000431845
TRINITY_DN48289_c1_g1_i7	AT3G15020.1	-15.2496	1.48593e-170
TRINITY_DN52676_c3_g2_i1	AT3G15095.1	-1.12733	0.000144573
TRINITY_DN47651_c0_g2_i5	AT3G15260.1	-1.08896	0.00060381
TRINITY_DN47189_c1_g1_i1	AT3G16330.1	-1.36396	8.40591e-06
TRINITY_DN48234_c3_g2_i1	AT3G16920.1	-1.18758	0.00248018
TRINITY_DN47630_c0_g1_i1	AT3G19680.1	-2.26408	7.19461e-05
TRINITY_DN47664_c3_g1_i2	AT3G19680.1	-1.89752	4.18726e-11
TRINITY_DN47664_c3_g1_i3	AT3G19680.1	-1.38173	1.16875e-05
TRINITY_DN50088_c4_g1_i7	AT3G20410.1	-10.6356	3.44062e-27
TRINITY_DN50064_c1_g1_i1	AT3G20600.1	-1.51663	0.000238139
TRINITY_DN66891_c0_g1_i1	AT3G21550.1	-1.26568	0.000852278
TRINITY_DN48554_c5_g2_i1	AT3G22800.1	-1.94876	0.0126302
TRINITY_DN50150_c1_g1_i12	AT3G22845.1	-1.11605	0.0425346
TRINITY_DN46580_c1_g1_i6	AT3G22960.1	-1.27864	8.90633e-06
TRINITY_DN45463_c0_g1_i9	AT3G23390.1	-1.20507	0.00714683
TRINITY_DN45463_c0_g1_i7	AT3G23390.1	-1.18961	2.14663e-05
TRINITY_DN46832_c3_g1_i3	AT3G23730.1	-1.77671	0.000125078
TRINITY_DN53212_c2_g1_i1	AT3G23750.1	-5.53355	7.77659e-08
TRINITY_DN46234_c7_g2_i1	AT3G24530.1	-1.08471	0.000941889
TRINITY_DN47493_c7_g2_i4	AT3G25570.1	-1.08259	0.00592054
TRINITY_DN31972_c0_g1_i1	AT3G25700.1	-1.50559	0.000912869
TRINITY_DN40698_c0_g2_i3	AT3G26935.1	-1.22972	0.00524346
TRINITY_DN56551_c0_g1_i1	AT3G27580.1	-2.01966	0.00772674
TRINITY_DN46804_c1_g1_i8	AT3G28180.1	-1.11327	0.021935
TRINITY_DN44223_c0_g1_i2	AT3G28200.1	-1.05866	0.041365
TRINITY_DN42810_c4_g8_i1	AT3G28920.1	-1.06733	0.00298067
TRINITY_DN49853_c3_g2_i2	AT3G43810.1	-1.01534	0.000180434
TRINITY_DN25996_c0_g1_i1	AT3G44220.1	-1.26066	0.000204496
TRINITY_DN48930_c0_g3_i7	AT3G48100.1	-1.35104	0.00977126
TRINITY_DN51758_c6_g1_i3	AT3G48100.1	-1.28566	0.00928076
TRINITY_DN52650_c3_g2_i1	AT3G49190.1	-3.13111	0.0301822
TRINITY_DN51506_c0_g2_i1	AT3G49500.1	-1.31288	0.000144042
TRINITY_DN51506_c0_g2_i2	AT3G49500.1	-1.06669	0.00694436
TRINITY_DN40381_c0_g1_i1	AT3G49950.1	-1.29932	0.00624056
TRINITY_DN27549_c0_g1_i1	AT3G52500.1	-1.12962	0.0414198
TRINITY_DN52301_c0_g1_i5	AT3G54030.1	-1.25403	0.00817875
TRINITY_DN49829_c2_g1_i24	AT3G54250.1	-1.86569	0.000297638
TRINITY_DN49829_c2_g1_i21	AT3G54250.1	-1.51965	0.0482918
TRINITY_DN49829_c2_g1_i6	AT3G54250.1	-1.03197	0.027
TRINITY_DN42757_c8_g1_i4	AT3G54560.1	-1.25196	0.0493458
TRINITY_DN44308_c3_g4_i2	AT3G54810.2	-1.49267	1.92997e-07
TRINITY_DN48930_c0_g9_i1	AT3G57040.1	-2.93463	3.74838e-05
TRINITY_DN44973_c6_g5_i1	AT3G57150.1	-1.00847	0.00193452
TRINITY_DN44672_c1_g2_i1	AT3G58030.1	-1.05039	0.000284097
TRINITY_DN46045_c1_g1_i8	AT3G58120.1	-4.23687	6.64102e-05
TRINITY_DN46045_c1_g1_i1	AT3G58120.1	-2.78081	0.0178192
TRINITY_DN50082_c2_g1_i10	AT3G60320.1	-1.35727	2.42998e-05
TRINITY_DN50082_c2_g1_i11	AT3G60320.1	-1.08773	0.00239394
TRINITY_DN39557_c0_g1_i2	AT3G60550.1	-1.13179	0.025093
TRINITY_DN47369_c2_g2_i5	AT3G61610.1	-1.10875	0.0192973
TRINITY_DN52047_c5_g1_i1	AT3G61640.1	-1.2894	0.000667416
TRINITY_DN39010_c0_g1_i1	AT3G62020.1	-1.16657	0.000301707
TRINITY_DN48582_c4_g1_i4	AT3G62660.1	-1.48224	5.07138e-06
TRINITY_DN44810_c0_g1_i1	AT3G62830.1	-1.36598	0.0343302
TRINITY_DN52874_c5_g2_i1	AT3G62830.1	-1.06747	0.00248785
TRINITY_DN47313_c0_g3_i1	AT4G02290.1	-1.71261	0.00438891
TRINITY_DN52765_c2_g3_i1	AT4G02290.1	-1.64047	4.45464e-05
TRINITY_DN41809_c0_g1_i1	AT4G02330.1	-1.89881	0.000336928
TRINITY_DN50061_c3_g3_i2	AT4G02620.1	-1.00329	0.000584251
TRINITY_DN47835_c0_g1_i1	AT4G03430.1	-1.58028	2.42868e-06
TRINITY_DN46651_c2_g2_i3	AT4G08685.1	-1.30392	0.000989486
TRINITY_DN46651_c2_g2_i4	AT4G08685.1	-1.2557	0.00212865
TRINITY_DN51543_c1_g2_i1	AT4G08950.1	-1.96607	1.00249e-07
TRINITY_DN42569_c0_g1_i4	AT4G12420.1	-1.70388	0.026182
TRINITY_DN42569_c0_g1_i3	AT4G12420.1	-1.48028	0.00334175
TRINITY_DN44045_c5_g5_i1	AT4G13440.1	-1.63389	0.000261157
TRINITY_DN48952_c2_g1_i2	AT4G13710.1	-2.38864	0.000329636
TRINITY_DN46624_c2_g1_i2	AT4G14000.1	-1.06779	0.000168606
TRINITY_DN52446_c2_g2_i1	AT4G14200.1	-1.12514	5.64816e-05
TRINITY_DN45463_c0_g1_i3	AT4G14320.2	-1.53495	9.56156e-06
TRINITY_DN52380_c0_g1_i13	AT4G15130.1	-1.33963	0.000301891
TRINITY_DN50903_c0_g6_i1	AT4G17870.1	-1.23942	0.000383548
TRINITY_DN52742_c6_g3_i1	AT4G20010.1	-1.11586	0.000630638
TRINITY_DN23154_c0_g1_i1	AT4G23690.1	-1.07868	0.0110933
TRINITY_DN51954_c0_g3_i1	AT4G23740.1	-1.24958	0.00141431
TRINITY_DN48166_c3_g1_i6	AT4G24140.1	-1.36576	0.0398791
TRINITY_DN46340_c3_g1_i1	AT4G27300.1	-1.07661	0.0127461
TRINITY_DN47090_c2_g2_i10	AT4G27435.1	-1.03816	0.0217821
TRINITY_DN51018_c1_g1_i8	AT4G27540.1	-6.68163	3.32471e-24
TRINITY_DN52971_c2_g1_i3	AT4G27700.1	-1.00948	0.0070385
TRINITY_DN51267_c0_g6_i1	AT4G30000.2	-1.00074	0.0269846
TRINITY_DN29261_c0_g1_i2	AT4G30880.1	-1.96854	0.00562317
TRINITY_DN48742_c1_g3_i1	AT4G32350.1	-1.16049	0.0153214
TRINITY_DN41440_c0_g1_i1	AT4G34980.1	-1.02886	0.00380621
TRINITY_DN52523_c0_g1_i1	AT4G35320.1	-1.39756	3.63284e-05
TRINITY_DN46933_c2_g1_i3	AT4G35350.1	-3.061	7.21052e-17
TRINITY_DN47568_c2_g3_i1	AT4G36945.1	-1.13211	0.0373972
TRINITY_DN53229_c1_g9_i1	AT4G38840.1	-1.70599	1.03997e-05
TRINITY_DN46968_c0_g1_i9	AT4G39070.1	-1.06607	0.000941889
TRINITY_DN51750_c2_g3_i1	AT5G02830.1	-1.53477	0.0011177
TRINITY_DN40791_c0_g1_i1	AT5G03170.1	-1.23504	0.0174942
TRINITY_DN47931_c3_g1_i1	AT5G03700.1	-1.32336	0.0371517
TRINITY_DN52087_c1_g1_i19	AT5G05010.1	-1.16941	1.67064e-05
TRINITY_DN51655_c8_g1_i1	AT5G05240.1	-1.20135	9.43841e-05
TRINITY_DN48016_c1_g2_i2	AT5G05400.1	-1.279	0.015134
TRINITY_DN47169_c1_g1_i9	AT5G06440.4	-1.83624	0.000689889
TRINITY_DN39120_c0_g1_i1	AT5G06490.1	-1.11076	0.0067135
TRINITY_DN44484_c6_g1_i1	AT5G06710.1	-1.35482	1.78238e-05
TRINITY_DN43936_c5_g2_i2	AT5G08280.1	-1.08417	0.00203496
TRINITY_DN49561_c0_g1_i2	AT5G08350.1	-1.83317	0.00138664
TRINITY_DN25620_c0_g1_i1	AT5G08391.1	-1.43152	0.00132466
TRINITY_DN44457_c0_g4_i6	AT5G10160.1	-1.22285	1.01501e-05
TRINITY_DN46039_c1_g3_i3	AT5G12250.1	-1.59198	3.80394e-05
TRINITY_DN50997_c3_g5_i2	AT5G12250.1	-1.36953	0.00105532
TRINITY_DN50997_c3_g1_i1	AT5G12250.1	-1.21675	0.0374031
TRINITY_DN50997_c3_g5_i3	AT5G12250.1	-1.07024	0.0114886
TRINITY_DN49916_c0_g3_i1	AT5G13460.1	-1.28586	0.0130724
TRINITY_DN52059_c2_g1_i8	AT5G13710.1	-1.15556	0.00988514
TRINITY_DN52059_c2_g1_i5	AT5G13710.1	-1.04105	0.0382676
TRINITY_DN39711_c0_g1_i1	AT5G13870.1	-1.41727	0.000217476
TRINITY_DN61006_c0_g1_i1	AT5G14920.1	-1.38025	0.0263627
TRINITY_DN47041_c0_g3_i1	AT5G16000.1	-1.34508	0.00176716
TRINITY_DN45680_c2_g3_i2	AT5G16010.1	-1.4573	0.00102022
TRINITY_DN36357_c0_g1_i1	AT5G17230.3	-1.05595	0.000132833
TRINITY_DN51869_c3_g1_i6	AT5G17330.1	-1.04844	0.00175192
TRINITY_DN40774_c0_g1_i1	AT5G17350.1	-2.00828	2.1887e-09
TRINITY_DN50625_c0_g2_i1	AT5G17540.1	-1.05072	0.018432
TRINITY_DN53229_c1_g2_i2	AT5G18020.1	-1.54871	0.000700249
TRINITY_DN53229_c1_g1_i9	AT5G18020.1	-1.03752	0.000833683
TRINITY_DN40770_c1_g2_i1	AT5G18600.1	-2.85139	0.0240261
TRINITY_DN51206_c3_g4_i4	AT5G19780.1	-1.19456	0.00021869
TRINITY_DN34195_c0_g1_i1	AT5G20740.1	-2.61797	5.91227e-07
TRINITY_DN54322_c0_g1_i1	AT5G20820.1	-1.43146	7.4766e-05
TRINITY_DN44944_c4_g1_i2	AT5G21170.2	-1.98477	3.68966e-10
TRINITY_DN46780_c1_g3_i1	AT5G22400.1	-1.79314	8.36234e-05
TRINITY_DN33350_c0_g1_i1	AT5G22430.1	-1.63332	0.012551
TRINITY_DN50082_c1_g1_i8	AT5G22740.1	-1.16565	0.00463801
TRINITY_DN66449_c0_g1_i1	AT5G22870.1	-1.24881	0.000544027
TRINITY_DN51167_c1_g3_i9	AT5G23860.1	-1.38497	0.0204544
TRINITY_DN46039_c1_g3_i5	AT5G23860.1	-1.1917	0.000989486
TRINITY_DN49795_c3_g1_i3	AT5G24800.1	-1.07564	0.00360353
TRINITY_DN44664_c6_g1_i1	AT5G25610.1	-2.41238	0.00107164
TRINITY_DN41352_c0_g1_i3	AT5G26230.1	-2.12192	0.00198502
TRINITY_DN47652_c0_g1_i4	AT5G26570.1	-1.1069	0.000263433
TRINITY_DN51846_c3_g1_i1	AT5G27780.1	-1.62311	9.10535e-06
TRINITY_DN50368_c4_g3_i1	AT5G28150.1	-1.22704	5.47741e-05
TRINITY_DN48871_c1_g1_i4	AT5G32450.1	-1.02572	0.0384316
TRINITY_DN45995_c0_g3_i4	AT5G33370.1	-2.20775	0.00140887
TRINITY_DN45995_c0_g3_i3	AT5G33370.1	-2.04191	0.00115966
TRINITY_DN52221_c0_g1_i6	AT5G35360.3	-1.55749	0.000104528
TRINITY_DN47729_c0_g1_i11	AT5G40810.1	-1.23667	8.83445e-06
TRINITY_DN48339_c7_g2_i2	AT5G45670.1	-1.27618	2.23448e-05
TRINITY_DN44859_c0_g2_i2	AT5G49665.1	-1.49098	0.00988973
TRINITY_DN43523_c1_g2_i2	AT5G49710.3	-1.23585	0.00380621
TRINITY_DN44557_c3_g3_i4	AT5G49800.1	-1.09863	0.000406117
TRINITY_DN39465_c0_g2_i2	AT5G51440.1	-2.26044	2.36053e-07
TRINITY_DN52653_c1_g2_i4	AT5G52640.1	-1.23793	0.000385451
TRINITY_DN44130_c2_g3_i7	AT5G53150.1	-1.86964	0.00372524
TRINITY_DN49650_c2_g1_i2	AT5G53890.1	-5.53473	1.42651e-29
TRINITY_DN47506_c5_g3_i1	AT5G53900.2	-1.32921	0.000637253
TRINITY_DN50871_c0_g1_i4	AT5G54110.1	-1.70648	0.0209116
TRINITY_DN51240_c1_g4_i2	AT5G54240.1	-1.01375	0.0167333
TRINITY_DN46072_c4_g1_i2	AT5G54850.1	-1.21042	0.0446701
TRINITY_DN52093_c0_g1_i2	AT5G55480.1	-1.25901	0.0052845
TRINITY_DN43856_c0_g3_i1	AT5G56170.1	-1.39717	0.0428317
TRINITY_DN45868_c5_g5_i1	AT5G57850.1	-1.114	0.000135448
TRINITY_DN45149_c6_g1_i3	AT5G58960.1	-2.17914	1.54704e-05
TRINITY_DN45487_c0_g4_i2	AT5G59320.1	-1.94906	0.00153148
TRINITY_DN45487_c0_g4_i1	AT5G59320.1	-1.27302	0.00413834
TRINITY_DN29250_c0_g1_i1	AT5G59350.1	-1.04546	0.0053746
TRINITY_DN39345_c0_g1_i1	AT5G60490.1	-1.25524	0.00226033
TRINITY_DN49542_c0_g1_i1	AT5G60860.1	-1.17186	6.55153e-06
TRINITY_DN44690_c2_g1_i3	AT5G60860.1	-1.09513	0.0451147
TRINITY_DN44690_c2_g1_i2	AT5G60860.1	-1.03997	0.00841682
TRINITY_DN46929_c0_g1_i2	AT5G62350.1	-1.27632	0.000257802
TRINITY_DN31095_c0_g2_i1	AT5G62360.1	-2.63732	1.93362e-11
TRINITY_DN46039_c0_g1_i1	AT5G62700.1	-1.07503	0.00296635
TRINITY_DN6755_c0_g1_i1	AT5G62940.1	-1.17648	0.00104143
TRINITY_DN53927_c1_g1_i1	AT5G63020.1	-1.17151	0.000350023
TRINITY_DN44087_c4_g1_i7	AT5G63640.1	-1.329	0.00687777
TRINITY_DN50214_c1_g1_i3	AT5G63810.1	-1.23455	0.00184039
TRINITY_DN52575_c3_g3_i1	AT5G64210.1	-1.0809	0.0109432
TRINITY_DN52575_c3_g3_i2	AT5G64210.1	-1.04488	0.000109085
TRINITY_DN46602_c4_g1_i6	AT5G65270.1	-1.00244	0.000478999
TRINITY_DN45910_c2_g7_i1	AT5G65360.1	-1.16973	0.0234455
TRINITY_DN45910_c2_g7_i2	AT5G65360.1	-1.05679	0.0140757
TRINITY_DN52264_c1_g3_i2	AT5G65700.1	-1.08668	0.0101054
TRINITY_DN47914_c1_g1_i1	AT5G66280.1	-1.03628	0.0196128
TRINITY_DN48716_c0_g1_i2	AT5G66920.1	-1.30678	0.000684067
TRINITY_DN48670_c1_g5_i2	AT5G67070.1	-1.38548	0.000725864
TRINITY_DN39835_c0_g1_i1	AT5G67210.1	-2.13048	0.0254264
TRINITY_DN52296_c2_g1_i4	AT5G67210.1	-1.04312	0.00337083
TRINITY_DN41595_c0_g2_i2	AT5G67260.1	-1.61043	0.000484473
TRINITY_DN45076_c2_g3_i1	AT5G67300.1	-1.54586	7.2908e-07
TRINITY_DN49253_c1_g1_i1	AT5G67390.1	-6.87535	4.26531e-11
TRINITY_DN49516_c6_g1_i8	AT5G67480.2	-1.37947	0.00166398
TRINITY_DN49516_c6_g1_i9	AT5G67480.2	-1.31959	0.000206617
TRINITY_DN49272_c1_g2_i2		-10.4178	1.0411e-26
TRINITY_DN45844_c0_g3_i1		-10.2852	2.61837e-22
TRINITY_DN44172_c2_g3_i1		-11.984	4.90507e-40
TRINITY_DN44172_c2_g1_i1		-11.2064	2.79186e-41
TRINITY_DN44307_c1_g2_i1		-10.5028	1.22544e-20
TRINITY_DN54036_c1_g2_i1		-6.77609	3.52106e-27
TRINITY_DN54036_c2_g1_i5		-1.82799	0.00413834
TRINITY_DN49606_c6_g1_i2		-2.47537	2.84249e-05
TRINITY_DN48071_c3_g1_i6		-13.9359	3.96105e-119
TRINITY_DN49703_c2_g2_i5		-12.2668	5.25773e-70
TRINITY_DN54036_c2_g1_i4		-10.9155	1.45983e-17
TRINITY_DN49703_c2_g2_i2		-10.4098	1.02693e-20
TRINITY_DN46788_c1_g2_i10		-9.01179	4.82017e-10
TRINITY_DN45609_c1_g1_i4		-8.99413	2.7149e-10
TRINITY_DN49272_c1_g2_i1		-8.27579	3.8879e-12
TRINITY_DN36609_c0_g1_i1		-8.18967	1.78707e-05
TRINITY_DN51902_c4_g1_i4		-7.13149	8.17471e-100
TRINITY_DN51423_c2_g7_i2		-7.00429	1.45535e-22
TRINITY_DN62855_c0_g1_i1		-6.23485	0.000126255
TRINITY_DN40669_c0_g1_i1		-6.08976	3.46901e-09
TRINITY_DN51235_c2_g2_i3		-5.30829	3.16226e-68
TRINITY_DN36580_c0_g1_i2		-5.07225	0.0018829
TRINITY_DN48109_c4_g1_i5		-4.83678	0.00120192
TRINITY_DN49087_c4_g2_i3		-4.76292	1.80538e-10
TRINITY_DN45165_c8_g5_i1		-4.36863	1.28805e-08
TRINITY_DN48474_c1_g7_i2		-4.29879	1.32935e-15
TRINITY_DN45000_c2_g5_i4		-4.27042	4.542e-07
TRINITY_DN44066_c5_g2_i5		-4.08532	0.00239439
TRINITY_DN49855_c0_g1_i1		-4.06639	1.02621e-05
TRINITY_DN52864_c2_g6_i1		-4.00764	5.01092e-08
TRINITY_DN48440_c1_g2_i2		-3.83785	4.59951e-14
TRINITY_DN42846_c2_g1_i2		-3.55507	0.00617326
TRINITY_DN52574_c1_g2_i1		-3.51515	0.00140913
TRINITY_DN44657_c3_g2_i1		-3.46674	0.00583979
TRINITY_DN45281_c6_g1_i2		-3.40234	0.0086212
TRINITY_DN40532_c0_g1_i1		-3.28214	0.0265772
TRINITY_DN47483_c5_g1_i1		-3.15955	0.00194358
TRINITY_DN42258_c0_g1_i5		-3.11981	0.0100415
TRINITY_DN64610_c0_g1_i1		-3.08726	0.000952927
TRINITY_DN44401_c1_g3_i1		-3.04796	0.000684067
TRINITY_DN53464_c1_g1_i16		-3.03264	0.0105956
TRINITY_DN52716_c3_g2_i6		-3.02819	1.50553e-06
TRINITY_DN42208_c0_g2_i1		-2.9403	0.000440402
TRINITY_DN41693_c0_g2_i1		-2.93187	6.55153e-06
TRINITY_DN44664_c6_g2_i1		-2.86878	0.00298067
TRINITY_DN35913_c0_g1_i1		-2.8488	1.17222e-05
TRINITY_DN34983_c0_g1_i1		-2.72783	0.0393271
TRINITY_DN47977_c4_g1_i1		-2.65565	0.00116004
TRINITY_DN39838_c0_g1_i1		-2.65047	8.41633e-05
TRINITY_DN41927_c0_g1_i1		-2.6396	0.0417607
TRINITY_DN41817_c0_g3_i1		-2.62079	5.38042e-11
TRINITY_DN43579_c5_g2_i1		-2.62055	0.037865
TRINITY_DN46360_c5_g1_i11		-2.59286	0.0135672
TRINITY_DN53129_c4_g4_i1		-2.58733	7.05061e-06
TRINITY_DN50076_c5_g1_i2		-2.57646	5.56556e-07
TRINITY_DN43579_c8_g1_i1		-2.51751	2.55672e-09
TRINITY_DN51750_c2_g3_i8		-2.51128	0.0472266
TRINITY_DN46235_c0_g3_i1		-2.51055	0.000113138
TRINITY_DN66556_c0_g1_i1		-2.50821	0.0009949
TRINITY_DN51750_c2_g3_i18		-2.49684	0.000346097
TRINITY_DN51750_c2_g3_i14		-2.47873	0.00154244
TRINITY_DN44657_c3_g2_i2		-2.47117	0.00010096
TRINITY_DN50622_c0_g1_i1		-2.42251	1.56149e-05
TRINITY_DN51235_c2_g6_i1		-2.3755	0.00240831
TRINITY_DN51750_c2_g3_i16		-2.31918	2.03993e-10
TRINITY_DN53683_c3_g1_i13		-2.26381	0.0498939
TRINITY_DN52508_c4_g1_i2		-2.26125	0.000603366
TRINITY_DN23296_c0_g1_i1		-2.26108	0.00772789
TRINITY_DN45192_c7_g1_i9		-2.25329	0.0011236
TRINITY_DN48831_c0_g1_i2		-2.24447	0.00069093
TRINITY_DN52258_c2_g1_i1		-2.23678	0.0171136
TRINITY_DN51750_c2_g3_i12		-2.23571	0.000151285
TRINITY_DN53229_c1_g1_i10		-2.20615	0.0154801
TRINITY_DN44429_c1_g2_i4		-2.2052	0.000113138
TRINITY_DN57679_c0_g1_i1		-2.1999	0.00158039
TRINITY_DN29723_c0_g2_i1		-2.1917	0.0106898
TRINITY_DN37620_c0_g2_i1		-2.16145	6.83582e-06
TRINITY_DN28906_c0_g1_i1		-2.15451	0.000104712
TRINITY_DN54016_c5_g1_i8		-2.15029	0.00152915
TRINITY_DN65913_c0_g1_i1		-2.1317	0.00571015
TRINITY_DN45117_c2_g1_i2		-2.08807	0.0102458
TRINITY_DN49520_c7_g4_i1		-2.08414	0.0172926
TRINITY_DN46969_c1_g2_i6		-2.07015	0.000140046
TRINITY_DN47688_c3_g2_i1		-2.0649	0.000316057
TRINITY_DN61554_c0_g1_i1		-2.04727	1.10815e-05
TRINITY_DN39107_c0_g2_i1		-2.03348	1.77972e-11
TRINITY_DN51703_c1_g1_i1		-2.01272	0.0124527
TRINITY_DN47688_c3_g7_i3		-2.01069	0.0272296
TRINITY_DN41664_c0_g1_i2		-1.98301	5.75901e-11
TRINITY_DN21106_c0_g1_i1		-1.98218	0.00617037
TRINITY_DN49520_c7_g3_i2		-1.97881	0.00524346
TRINITY_DN51925_c6_g5_i2		-1.94781	0.000157387
TRINITY_DN44209_c6_g4_i4		-1.94539	0.0374442
TRINITY_DN56394_c0_g1_i1		-1.93138	0.00754768
TRINITY_DN50119_c2_g1_i4		-1.92674	0.000310035
TRINITY_DN46142_c7_g1_i4		-1.90016	0.0410333
TRINITY_DN51846_c3_g1_i5		-1.88918	0.000183054
TRINITY_DN67732_c0_g1_i1		-1.8884	0.000734487
TRINITY_DN46616_c7_g2_i1		-1.87296	9.99933e-05
TRINITY_DN52802_c1_g1_i6		-1.85529	0.0299329
TRINITY_DN51235_c2_g2_i21		-1.85363	1.02138e-06
TRINITY_DN49509_c0_g1_i7		-1.82582	0.0477422
TRINITY_DN53690_c0_g1_i1		-1.80879	0.00286717
TRINITY_DN54019_c2_g1_i2		-1.79195	1.10683e-07
TRINITY_DN46523_c9_g2_i1		-1.78984	3.12517e-05
TRINITY_DN44921_c2_g2_i1		-1.77236	0.00442582
TRINITY_DN43427_c6_g3_i1		-1.76572	0.000912817
TRINITY_DN47152_c0_g2_i1		-1.7617	0.00228456
TRINITY_DN39959_c0_g1_i1		-1.7593	0.00712298
TRINITY_DN49419_c3_g1_i11		-1.75657	0.0101692
TRINITY_DN49821_c5_g1_i2		-1.7473	0.00201822
TRINITY_DN47302_c4_g1_i1		-1.73673	0.0231672
TRINITY_DN43565_c2_g1_i1		-1.73545	1.13464e-06
TRINITY_DN47456_c7_g1_i5		-1.71974	0.0130223
TRINITY_DN42945_c10_g2_i4		-1.71958	0.000912148
TRINITY_DN49903_c2_g2_i1		-1.71582	0.0248987
TRINITY_DN41112_c0_g2_i1		-1.71507	0.000137315
TRINITY_DN50260_c1_g2_i1		-1.69389	0.00118894
TRINITY_DN52380_c0_g1_i4		-1.69289	2.94475e-06
TRINITY_DN46521_c1_g1_i2		-1.68908	1.03997e-05
TRINITY_DN37577_c0_g1_i2		-1.68763	0.0446571
TRINITY_DN47136_c7_g3_i1		-1.68677	0.00146482
TRINITY_DN42761_c4_g3_i1		-1.67649	0.0269652
TRINITY_DN53438_c3_g1_i13		-1.67277	0.0108697
TRINITY_DN48316_c6_g2_i1		-1.66212	0.00872213
TRINITY_DN44429_c1_g2_i8		-1.66087	1.23033e-06
TRINITY_DN25798_c0_g1_i1		-1.65474	0.000726328
TRINITY_DN44359_c0_g1_i1		-1.65338	0.000194361
TRINITY_DN51558_c6_g2_i1		-1.64845	0.0116717
TRINITY_DN51482_c1_g1_i15		-1.64011	0.0486212
TRINITY_DN48590_c0_g2_i1		-1.63947	0.000687197
TRINITY_DN46616_c7_g2_i3		-1.63582	5.90023e-06
TRINITY_DN37144_c0_g2_i1		-1.62308	0.00116461
TRINITY_DN41416_c1_g1_i2		-1.6178	0.000268812
TRINITY_DN45735_c0_g4_i1		-1.61038	8.27162e-06
TRINITY_DN59684_c0_g1_i1		-1.59872	0.040999
TRINITY_DN51290_c7_g1_i3		-1.59177	5.67843e-05
TRINITY_DN47671_c2_g3_i1		-1.591	0.0117439
TRINITY_DN48694_c2_g1_i5		-1.58819	0.00446355
TRINITY_DN42138_c0_g1_i1		-1.58133	0.00621641
TRINITY_DN46754_c6_g1_i1		-1.5805	0.000425073
TRINITY_DN44196_c5_g4_i1		-1.56792	0.000914117
TRINITY_DN53707_c11_g1_i3		-1.55549	4.57721e-05
TRINITY_DN55016_c0_g1_i1		-1.53092	0.0366254
TRINITY_DN51750_c2_g3_i11		-1.52755	0.0035372
TRINITY_DN51724_c4_g2_i1		-1.52587	6.55153e-06
TRINITY_DN48930_c0_g3_i5		-1.51888	0.0055452
TRINITY_DN46025_c0_g5_i1		-1.50915	0.0306303
TRINITY_DN47600_c6_g1_i4		-1.50414	0.0284302
TRINITY_DN42065_c0_g3_i1		-1.50313	0.04916
TRINITY_DN14697_c0_g1_i1		-1.50304	0.00115655
TRINITY_DN40695_c0_g1_i1		-1.50053	0.00668334
TRINITY_DN46751_c0_g2_i3		-1.4927	0.0178156
TRINITY_DN45192_c7_g1_i5		-1.4926	2.01379e-07
TRINITY_DN53902_c1_g1_i5		-1.48659	0.000467062
TRINITY_DN49814_c3_g2_i1		-1.48046	0.0181512
TRINITY_DN48803_c7_g2_i4		-1.4634	1.64304e-06
TRINITY_DN42654_c0_g3_i2		-1.45728	0.00573559
TRINITY_DN53205_c2_g7_i1		-1.45621	0.0282579
TRINITY_DN51320_c8_g6_i2		-1.44846	2.33428e-06
TRINITY_DN52103_c4_g1_i1		-1.44731	0.012551
TRINITY_DN61131_c0_g1_i1		-1.44492	0.000146098
TRINITY_DN52984_c3_g6_i1		-1.43872	0.00150602
TRINITY_DN53033_c2_g1_i1		-1.43437	0.0454348
TRINITY_DN49112_c0_g1_i1		-1.43082	0.0388725
TRINITY_DN44881_c0_g6_i2		-1.42718	1.60073e-08
TRINITY_DN45541_c2_g2_i1		-1.42035	0.0149184
TRINITY_DN44429_c1_g2_i9		-1.4165	0.0353315
TRINITY_DN47041_c0_g2_i1		-1.41322	0.0114624
TRINITY_DN46509_c2_g1_i4		-1.41163	0.0382676
TRINITY_DN45311_c2_g1_i5		-1.40256	0.0285183
TRINITY_DN46620_c7_g6_i1		-1.39875	0.0428273
TRINITY_DN41678_c0_g2_i1		-1.39582	0.0415199
TRINITY_DN49711_c0_g1_i1		-1.39211	0.0102051
TRINITY_DN43918_c5_g1_i4		-1.38962	0.00335351
TRINITY_DN46049_c2_g1_i1		-1.3869	0.00625313
TRINITY_DN50119_c2_g1_i7		-1.3849	8.40158e-06
TRINITY_DN52543_c8_g1_i4		-1.38395	0.0241831
TRINITY_DN46883_c11_g1_i2		-1.38023	0.0390596
TRINITY_DN48991_c0_g7_i5		-1.37603	7.05029e-05
TRINITY_DN45203_c2_g1_i1		-1.37124	0.0115505
TRINITY_DN48000_c2_g4_i2		-1.37087	0.00249203
TRINITY_DN52971_c2_g1_i2		-1.36923	9.99606e-07
TRINITY_DN43027_c4_g1_i13		-1.36666	0.0417607
TRINITY_DN51696_c2_g1_i2		-1.36503	0.0162362
TRINITY_DN44559_c7_g1_i2		-1.36409	0.0149955
TRINITY_DN61665_c0_g1_i1		-1.36292	0.00346489
TRINITY_DN47688_c3_g6_i2		-1.36292	0.000385451
TRINITY_DN52853_c2_g3_i6		-1.36185	0.042515
TRINITY_DN41416_c0_g1_i1		-1.35609	0.00426856
TRINITY_DN45070_c0_g1_i1		-1.3542	0.0282579
TRINITY_DN51446_c3_g1_i1		-1.34731	0.0425083
TRINITY_DN44665_c3_g4_i1		-1.3466	0.00259486
TRINITY_DN52044_c11_g1_i10		-1.33736	2.48722e-07
TRINITY_DN40525_c0_g3_i1		-1.32105	0.00712298
TRINITY_DN46616_c7_g2_i5		-1.3169	0.000155186
TRINITY_DN50823_c8_g1_i3		-1.3069	1.24774e-05
TRINITY_DN44972_c6_g2_i1		-1.306	0.00177071
TRINITY_DN46803_c0_g2_i2		-1.3046	0.00832612
TRINITY_DN42569_c0_g1_i1		-1.30235	0.000904609
TRINITY_DN43373_c12_g1_i1		-1.29541	0.0186043
TRINITY_DN50971_c6_g2_i1		-1.29466	0.0163981
TRINITY_DN53438_c3_g1_i3		-1.29443	0.00221054
TRINITY_DN50119_c2_g1_i10		-1.29276	0.000267976
TRINITY_DN42613_c3_g4_i1		-1.2916	0.0105038
TRINITY_DN53106_c1_g1_i12		-1.28978	0.0152289
TRINITY_DN46820_c0_g2_i1		-1.28483	0.0294562
TRINITY_DN50200_c8_g3_i1		-1.28212	0.000584251
TRINITY_DN47947_c0_g1_i1		-1.28024	0.0013893
TRINITY_DN49419_c3_g1_i3		-1.27971	0.000849608
TRINITY_DN44657_c2_g1_i3		-1.27816	0.0283097
TRINITY_DN51724_c4_g1_i25		-1.27215	0.000410503
TRINITY_DN46313_c5_g2_i1		-1.2661	0.0158187
TRINITY_DN53438_c3_g1_i7		-1.2647	0.00477688
TRINITY_DN49011_c3_g1_i1		-1.25206	0.0382816
TRINITY_DN53108_c1_g1_i2		-1.23651	0.00492738
TRINITY_DN41166_c0_g1_i2		-1.23522	0.00806362
TRINITY_DN47273_c3_g1_i6		-1.23355	0.035462
TRINITY_DN48300_c5_g1_i1		-1.23318	0.0338159
TRINITY_DN45450_c2_g2_i1		-1.23296	0.000852278
TRINITY_DN47622_c2_g3_i2		-1.23076	0.0134523
TRINITY_DN53438_c3_g1_i1		-1.23073	0.00158039
TRINITY_DN43026_c4_g1_i1		-1.22924	0.00902297
TRINITY_DN52038_c1_g3_i1		-1.22822	0.011766
TRINITY_DN60869_c0_g1_i1		-1.21952	0.0223861
TRINITY_DN39536_c0_g2_i1		-1.21432	0.00731823
TRINITY_DN53127_c2_g1_i12		-1.21319	0.00339328
TRINITY_DN44162_c0_g1_i6		-1.21265	0.000393127
TRINITY_DN36442_c0_g2_i1		-1.20881	0.00293277
TRINITY_DN46616_c7_g2_i2		-1.20423	4.70662e-05
TRINITY_DN42616_c0_g1_i4		-1.20194	0.0298953
TRINITY_DN43589_c8_g3_i1		-1.20006	0.0310516
TRINITY_DN11129_c0_g1_i1		-1.19977	0.00297673
TRINITY_DN52114_c2_g2_i8		-1.19148	0.000181205
TRINITY_DN47977_c3_g1_i5		-1.19111	0.0268132
TRINITY_DN53438_c3_g1_i8		-1.19054	0.00156536
TRINITY_DN53256_c3_g1_i3		-1.18784	0.00147558
TRINITY_DN49731_c1_g2_i1		-1.18649	0.0346132
TRINITY_DN42138_c0_g1_i2		-1.18269	0.000875588
TRINITY_DN58596_c0_g1_i1		-1.18084	0.0114886
TRINITY_DN51471_c0_g1_i4		-1.17973	0.00226891
TRINITY_DN51670_c0_g5_i2		-1.17755	0.0157328
TRINITY_DN39535_c0_g2_i1		-1.17558	0.0330973
TRINITY_DN44812_c0_g1_i6		-1.173	0.0205586
TRINITY_DN48113_c4_g1_i13		-1.17299	2.3654e-05
TRINITY_DN43963_c0_g1_i1		-1.16714	0.0131164
TRINITY_DN52468_c3_g2_i1		-1.16667	0.000819081
TRINITY_DN38901_c0_g1_i1		-1.16462	0.00566402
TRINITY_DN42793_c13_g1_i4		-1.1627	0.0133226
TRINITY_DN43914_c2_g4_i1		-1.15894	2.92409e-05
TRINITY_DN43492_c1_g4_i7		-1.15785	0.00647208
TRINITY_DN41978_c1_g1_i5		-1.15692	0.0482378
TRINITY_DN48440_c2_g3_i1		-1.15554	0.0135703
TRINITY_DN47320_c4_g7_i2		-1.15325	0.00413312
TRINITY_DN55953_c0_g1_i1		-1.14082	0.00603989
TRINITY_DN58875_c0_g1_i1		-1.13925	0.0121831
TRINITY_DN49184_c1_g2_i1		-1.13095	0.0105956
TRINITY_DN40829_c0_g2_i1		-1.12752	0.013341
TRINITY_DN53199_c7_g4_i1		-1.12168	0.000409542
TRINITY_DN38876_c0_g1_i1		-1.12062	0.0267439
TRINITY_DN50119_c2_g1_i6		-1.11925	0.00932882
TRINITY_DN61035_c0_g1_i1		-1.11584	0.0241831
TRINITY_DN46639_c1_g3_i1		-1.11548	0.0121505
TRINITY_DN45064_c0_g3_i1		-1.11176	0.00512202
TRINITY_DN51159_c2_g3_i3		-1.10952	0.00350402
TRINITY_DN28933_c0_g1_i1		-1.10847	0.0203451
TRINITY_DN47951_c0_g1_i6		-1.09987	0.000796442
TRINITY_DN34545_c0_g1_i1		-1.09372	0.0134596
TRINITY_DN48420_c4_g1_i3		-1.092	0.000875588
TRINITY_DN43806_c2_g1_i3		-1.09199	0.0096318
TRINITY_DN50667_c0_g4_i1		-1.08709	0.0358798
TRINITY_DN51496_c2_g3_i1		-1.08362	0.00228837
TRINITY_DN46523_c9_g1_i2		-1.083	0.017747
TRINITY_DN53438_c3_g1_i6		-1.07728	0.0174614
TRINITY_DN46120_c2_g1_i1		-1.07438	0.00332143
TRINITY_DN55214_c0_g1_i1		-1.07422	0.0153781
TRINITY_DN51342_c1_g1_i5		-1.06757	0.018131
TRINITY_DN40637_c0_g1_i1		-1.06466	0.0178189
TRINITY_DN54017_c9_g1_i1		-1.06357	0.0153781
TRINITY_DN47532_c4_g3_i3		-1.06305	0.00103204
TRINITY_DN44359_c0_g1_i2		-1.05879	0.00124799
TRINITY_DN46012_c1_g1_i5		-1.05338	0.00160379
TRINITY_DN53438_c3_g1_i14		-1.05219	0.0077076
TRINITY_DN64938_c0_g1_i1		-1.05101	0.0126024
TRINITY_DN45614_c4_g1_i2		-1.04956	0.0106766
TRINITY_DN41558_c0_g1_i2		-1.04741	0.0436267
TRINITY_DN46415_c3_g1_i4		-1.04433	0.00702076
TRINITY_DN41430_c0_g1_i2		-1.0428	0.0253548
TRINITY_DN46612_c8_g2_i7		-1.03757	0.000582012
TRINITY_DN53229_c1_g1_i4		-1.03648	0.00112222
TRINITY_DN44064_c0_g2_i1		-1.02948	0.000182641
TRINITY_DN45609_c1_g1_i1		-1.02516	0.0173779
TRINITY_DN47787_c2_g1_i1		-1.02084	0.00230168
TRINITY_DN49718_c0_g1_i3		-1.01989	0.00813826
TRINITY_DN67849_c0_g1_i1		-1.01855	0.0159938
TRINITY_DN52716_c3_g2_i9		-1.01553	0.00135579
TRINITY_DN52093_c0_g2_i2		-1.01424	0.0116161
TRINITY_DN51748_c2_g1_i1		-1.01093	0.024008
TRINITY_DN43841_c6_g2_i1		-1.0105	0.0180762
TRINITY_DN41166_c0_g1_i1		-1.01036	0.00524346
TRINITY_DN51446_c3_g1_i3		-1.01013	0.00783365
TRINITY_DN46892_c4_g1_i4		-1.00878	0.0377571
TRINITY_DN45347_c5_g2_i1		-1.0081	0.0323589
TRINITY_DN51033_c1_g6_i1		-1.00018	0.00982549
