# Supplementary material for: Hybrid de novo transcriptome assembly of poinsettia (Euphorbia pulcherrima Willd. Ex Klotsch) bracts
Source: BMC Genomics. 2019 Nov 27;20:900. doi: 10.1186/s12864-019-6247-3 (PMC6882326; doi:10.1186/s12864-019-6247-3)
Supplement: Supplementary file 11 — Additional file 11. List of enriched GO terms for the comparisons between Christmas Feelings (red) and Christmas Feelings Pearl (white) poinsettia varieties for the different bract developmental stages. [file 12864_2019_6247_MOESM11_ESM.xlsx]

## Sheet: S1 - CFR vs CFW
Additional File 11. List of enriched GO terms for the comparisons between Christmas Feelings (red) and Christmas Feelings Pearl (white) poinsettia varieties for the different bract developmental stages. Comparison between Christmas Feelings (red) and Christmas Feelings Pearl (white) varieties for the first stage (S1) of bract development. Enriched GO terms were separated between down-regulated an…
Down-regulated in the white variety
GO term	Category	Term description	# of genes identified	FDR
GO:0012505	Cellular Component	endomembrane system	77	6.2e-06
GO:0043232	Cellular Component	intracellular non-membrane-bounded organelle	47	0.016
GO:0043228	Cellular Component	non-membrane-bounded organelle	47	0.016
GO:1990904	Cellular Component	ribonucleoprotein complex	34	0.0012
GO:0030529	Cellular Component	intracellular ribonucleoprotein complex	34	0.0012
GO:0005840	Cellular Component	ribosome	30	3.2e-06
GO:0022626	Cellular Component	cytosolic ribosome	26	2.6e-07
GO:0044445	Cellular Component	cytosolic part	26	7.5e-07
GO:0030312	Cellular Component	external encapsulating structure	26	0.016
GO:0005618	Cellular Component	cell wall	26	0.016
GO:0044391	Cellular Component	ribosomal subunit	24	1.8e-06
GO:0022625	Cellular Component	cytosolic large ribosomal subunit	17	2.6e-07
GO:0015934	Cellular Component	large ribosomal subunit	17	4.6e-06
GO:0009505	Cellular Component	plant-type cell wall	15	0.016
GO:0022627	Cellular Component	cytosolic small ribosomal subunit	7	0.034
GO:0005198	Molecular Function	structural molecule activity	34	5.6e-07
GO:0003735	Molecular Function	structural constituent of ribosome	31	3.4e-08
GO:0009266	Biological Process	response to temperature stimulus	25	0.021
GO:0009408	Biological Process	response to heat	14	0.021
GO:0009813	Biological Process	flavonoid biosynthetic process	9	0.021
GO:0009812	Biological Process	flavonoid metabolic process	9	0.035
Up-regulated in the white variety
GO term	Category	Term description	# of genes identified	FDR
GO:0009536	Cellular Component	plastid	199	2.8e-22
GO:0009507	Cellular Component	chloroplast	189	2.3e-19
GO:0044435	Cellular Component	plastid part	114	1.1e-27
GO:0044434	Cellular Component	chloroplast part	103	1.6e-22
GO:0009579	Cellular Component	thylakoid	79	3e-32
GO:0044436	Cellular Component	thylakoid part	71	3.5e-32
GO:0034357	Cellular Component	photosynthetic membrane	67	2.7e-31
GO:0043234	Cellular Component	protein complex	59	0.015
GO:0042651	Cellular Component	thylakoid membrane	55	2.9e-22
GO:0031976	Cellular Component	plastid thylakoid	55	5.9e-19
GO:0009534	Cellular Component	chloroplast thylakoid	55	5.9e-19
GO:0031984	Cellular Component	organelle subcompartment	55	4.1e-11
GO:0009532	Cellular Component	plastid stroma	50	1.3e-09
GO:0009535	Cellular Component	chloroplast thylakoid membrane	49	5.9e-19
GO:0055035	Cellular Component	plastid thylakoid membrane	49	5.9e-19
GO:0009570	Cellular Component	chloroplast stroma	46	1.8e-08
GO:0009526	Cellular Component	plastid envelope	45	1.4e-08
GO:0031975	Cellular Component	envelope	45	0.002
GO:0031967	Cellular Component	organelle envelope	45	0.002
GO:0098796	Cellular Component	membrane protein complex	39	7.1e-08
GO:0009941	Cellular Component	chloroplast envelope	28	0.0078
GO:0009521	Cellular Component	photosystem	26	1.9e-17
GO:0010287	Cellular Component	plastoglobule	24	4.9e-17
GO:0010319	Cellular Component	stromule	17	9.7e-15
GO:0098807	Cellular Component	chloroplast thylakoid membrane protein complex	16	4.6e-14
GO:0009523	Cellular Component	photosystem II	14	2.3e-08
GO:0005777	Cellular Component	peroxisome	14	0.0057
GO:0042579	Cellular Component	microbody	14	0.0057
GO:0031978	Cellular Component	plastid thylakoid lumen	13	5.7e-07
GO:0009543	Cellular Component	chloroplast thylakoid lumen	13	5.7e-07
GO:0031977	Cellular Component	thylakoid lumen	13	3.1e-06
GO:0042170	Cellular Component	plastid membrane	13	0.022
GO:0030076	Cellular Component	light-harvesting complex	12	7.8e-11
GO:0009522	Cellular Component	photosystem I	12	1.4e-08
GO:0009528	Cellular Component	plastid inner membrane	10	0.00011
GO:1990204	Cellular Component	oxidoreductase complex	10	0.0063
GO:0030095	Cellular Component	chloroplast photosystem II	9	2.3e-08
GO:0009706	Cellular Component	chloroplast inner membrane	8	0.0019
GO:0009538	Cellular Component	photosystem I reaction center	7	2.3e-07
GO:0009654	Cellular Component	photosystem II oxygen evolving complex	7	1.2e-05
GO:0010598	Cellular Component	NAD(P)H dehydrogenase complex (plastoquinone)	6	7.4e-06
GO:0003824	Molecular Function	catalytic activity	262	0.00048
GO:0016491	Molecular Function	oxidoreductase activity	67	7.2e-05
GO:0016757	Molecular Function	transferase activity, transferring glycosyl groups	26	0.046
GO:0015075	Molecular Function	ion transmembrane transporter activity	25	0.048
GO:0046906	Molecular Function	tetrapyrrole binding	19	0.033
GO:0019825	Molecular Function	oxygen binding	15	0.0089
GO:0016168	Molecular Function	chlorophyll binding	14	1.3e-09
GO:0009055	Molecular Function	electron carrier activity	14	0.0056
GO:0046527	Molecular Function	glucosyltransferase activity	11	0.018
GO:0015294	Molecular Function	solute:cation symporter activity	9	0.033
GO:0004601	Molecular Function	peroxidase activity	9	0.039
GO:0016684	Molecular Function	oxidoreductase activity, acting on peroxide as acceptor	9	0.046
GO:0016903	Molecular Function	oxidoreductase activity, acting on the aldehyde or oxo group of donors	7	0.024
GO:0008266	Molecular Function	poly(U) RNA binding	6	0.00048
GO:0008187	Molecular Function	poly-pyrimidine tract binding	6	0.00062
GO:0031072	Molecular Function	heat shock protein binding	6	0.0021
GO:0003727	Molecular Function	single-stranded RNA binding	6	0.033
GO:0019203	Molecular Function	carbohydrate phosphatase activity	5	0.013
GO:0004713	Molecular Function	protein tyrosine kinase activity	5	0.013
GO:0016620	Molecular Function	oxidoreductase activity, acting on the aldehyde or oxo group of donors, NAD or NADP as acceptor	5	0.047
GO:0015979	Biological Process	photosynthesis	48	3.8e-24
GO:0009416	Biological Process	response to light stimulus	35	0.0021
GO:0009314	Biological Process	response to radiation	35	0.0034
GO:0006091	Biological Process	generation of precursor metabolites and energy	34	4.3e-09
GO:0019684	Biological Process	photosynthesis, light reaction	26	5.2e-13
GO:0009266	Biological Process	response to temperature stimulus	26	0.012
GO:0009409	Biological Process	response to cold	23	0.0015
GO:0051186	Biological Process	cofactor metabolic process	22	0.0034
GO:0009639	Biological Process	response to red or far red light	14	0.013
GO:0051188	Biological Process	cofactor biosynthetic process	14	0.015
GO:0022900	Biological Process	electron transport chain	13	0.00029
GO:0009767	Biological Process	photosynthetic electron transport chain	12	2.9e-06
GO:0042440	Biological Process	pigment metabolic process	12	0.017
GO:0010114	Biological Process	response to red light	11	7e-05
GO:0046148	Biological Process	pigment biosynthetic process	11	0.013
GO:0009637	Biological Process	response to blue light	10	0.0012
GO:0010218	Biological Process	response to far red light	9	0.00079
GO:0006779	Biological Process	porphyrin-containing compound biosynthetic process	9	0.0015
GO:0033014	Biological Process	tetrapyrrole biosynthetic process	9	0.0017
GO:0006778	Biological Process	porphyrin-containing compound metabolic process	9	0.01
GO:0033013	Biological Process	tetrapyrrole metabolic process	9	0.011
GO:0006733	Biological Process	oxidoreduction coenzyme metabolic process	9	0.039
GO:0015995	Biological Process	chlorophyll biosynthetic process	8	0.0031
GO:0015994	Biological Process	chlorophyll metabolic process	8	0.014
GO:0006090	Biological Process	pyruvate metabolic process	8	0.019
GO:0042548	Biological Process	regulation of photosynthesis, light reaction	7	0.0003
GO:0043467	Biological Process	regulation of generation of precursor metabolites and energy	7	0.0004
GO:0010109	Biological Process	regulation of photosynthesis	7	0.0017
GO:0006081	Biological Process	cellular aldehyde metabolic process	7	0.014
GO:0046031	Biological Process	ADP metabolic process	7	0.02
GO:0009179	Biological Process	purine ribonucleoside diphosphate metabolic process	7	0.02
GO:0009185	Biological Process	ribonucleoside diphosphate metabolic process	7	0.02
GO:0009135	Biological Process	purine nucleoside diphosphate metabolic process	7	0.02
GO:0009132	Biological Process	nucleoside diphosphate metabolic process	7	0.034
GO:0009773	Biological Process	photosynthetic electron transport in photosystem I	6	0.0003
GO:0009765	Biological Process	photosynthesis, light harvesting	6	0.012
GO:0015977	Biological Process	carbon fixation	5	0.0071
GO:0019682	Biological Process	glyceraldehyde-3-phosphate metabolic process	5	0.041

## Sheet: S2 - CFR vs CFW
Additional File 11. List of enriched GO terms for the comparisons between Christmas Feelings (red) and Christmas Feelings Pearl (white) poinsettia varieties for the different bract developmental stages. Comparison between Christmas Feelings (red) and Christmas Feelings Pearl (white) varieties for the second stage (S2) of bract development. Enriched GO terms were separated between down-regulated a…
Down-regulated in the white variety
GO term	Category	Term description	# of genes identified	FDR
GO:0009536	Cellular Component	plastid	14	0.019
GO:0009507	Cellular Component	chloroplast	14	0.019
GO:0016772	Molecular Function	transferase activity, transferring phosphorus-containing groups	9	0.0092
GO:0016301	Molecular Function	kinase activity	8	0.0092
GO:0016773	Molecular Function	phosphotransferase activity, alcohol group as acceptor	7	0.0092
GO:0004672	Molecular Function	protein kinase activity	6	0.015
GO:0004674	Molecular Function	protein serine/threonine kinase activity	5	0.027
GO:0016310	Biological Process	phosphorylation	8	0.0043
GO:0006796	Biological Process	phosphate-containing compound metabolic process	8	0.018
GO:0006793	Biological Process	phosphorus metabolic process	8	0.018
GO:0006468	Biological Process	protein phosphorylation	7	0.0043
Up-regulated in the white variety
GO term	Category	Term description	# of genes identified	FDR
GO:0003824	Molecular Function	catalytic activity	73	0.00097
GO:0016491	Molecular Function	oxidoreductase activity	21	0.00097
GO:0005215	Molecular Function	transporter activity	19	0.0014
GO:0022857	Molecular Function	transmembrane transporter activity	17	0.0012
GO:0022892	Molecular Function	substrate-specific transporter activity	16	0.0012
GO:0022891	Molecular Function	substrate-specific transmembrane transporter activity	15	0.0011
GO:0016829	Molecular Function	lyase activity	11	0.00032
GO:0005509	Molecular Function	calcium ion binding	8	0.00097
GO:0016746	Molecular Function	transferase activity, transferring acyl groups	8	0.0065
GO:0022804	Molecular Function	active transmembrane transporter activity	8	0.039
GO:0015075	Molecular Function	ion transmembrane transporter activity	8	0.05
GO:0015291	Molecular Function	secondary active transmembrane transporter activity	7	0.0071
GO:0051213	Molecular Function	dioxygenase activity	6	0.00097
GO:0016747	Molecular Function	transferase activity, transferring acyl groups other than amino-acyl groups	6	0.03
GO:0005372	Molecular Function	water transmembrane transporter activity	5	9.4e-05
GO:0015250	Molecular Function	water channel activity	5	9.4e-05
GO:0015294	Molecular Function	solute:cation symporter activity	5	0.0031
GO:0022838	Molecular Function	substrate-specific channel activity	5	0.006
GO:0016835	Molecular Function	carbon-oxygen lyase activity	5	0.0061
GO:0022803	Molecular Function	passive transmembrane transporter activity	5	0.0071
GO:0015267	Molecular Function	channel activity	5	0.0071
GO:0015293	Molecular Function	symporter activity	5	0.0071
GO:0050896	Biological Process	response to stimulus	53	0.0035
GO:0006950	Biological Process	response to stress	38	0.00054
GO:0044710	Biological Process	single-organism metabolic process	37	0.0052
GO:0042221	Biological Process	response to chemical	30	0.0031
GO:0009628	Biological Process	response to abiotic stimulus	25	0.0014
GO:1901700	Biological Process	response to oxygen-containing compound	23	0.00031
GO:0044711	Biological Process	single-organism biosynthetic process	23	0.0012
GO:0001101	Biological Process	response to acid chemical	21	9.8e-05
GO:0044281	Biological Process	small molecule metabolic process	20	0.0035
GO:0010035	Biological Process	response to inorganic substance	18	0.00013
GO:0043436	Biological Process	oxoacid metabolic process	15	0.0026
GO:0006082	Biological Process	organic acid metabolic process	15	0.0061
GO:0019752	Biological Process	carboxylic acid metabolic process	14	0.0026
GO:0006629	Biological Process	lipid metabolic process	14	0.0064
GO:0043207	Biological Process	response to external biotic stimulus	14	0.029
GO:0051707	Biological Process	response to other organism	14	0.029
GO:0009607	Biological Process	response to biotic stimulus	14	0.034
GO:0032787	Biological Process	monocarboxylic acid metabolic process	12	0.00031
GO:0019748	Biological Process	secondary metabolic process	11	0.0012
GO:0044255	Biological Process	cellular lipid metabolic process	11	0.0056
GO:0044283	Biological Process	small molecule biosynthetic process	11	0.0056
GO:0009611	Biological Process	response to wounding	10	2.4e-05
GO:0072330	Biological Process	monocarboxylic acid biosynthetic process	9	0.00031
GO:0009414	Biological Process	response to water deprivation	9	0.0015
GO:0009415	Biological Process	response to water	9	0.0016
GO:0046394	Biological Process	carboxylic acid biosynthetic process	9	0.0047
GO:0016053	Biological Process	organic acid biosynthetic process	9	0.013
GO:0009266	Biological Process	response to temperature stimulus	9	0.017
GO:0006970	Biological Process	response to osmotic stress	9	0.032
GO:0006979	Biological Process	response to oxidative stress	8	0.016
GO:0008610	Biological Process	lipid biosynthetic process	8	0.032
GO:0009651	Biological Process	response to salt stress	8	0.048
GO:0009753	Biological Process	response to jasmonic acid	7	0.0024
GO:0044550	Biological Process	secondary metabolite biosynthetic process	7	0.0084
GO:0009409	Biological Process	response to cold	7	0.023
GO:0009695	Biological Process	jasmonic acid biosynthetic process	6	3.1e-06
GO:0009694	Biological Process	jasmonic acid metabolic process	6	4.4e-06
GO:0009699	Biological Process	phenylpropanoid biosynthetic process	6	0.00093
GO:0009698	Biological Process	phenylpropanoid metabolic process	6	0.0026
GO:0006631	Biological Process	fatty acid metabolic process	5	0.044

## Sheet: S3 - CFR vs CFW
Additional File 11. List of enriched GO terms for the comparisons between Christmas Feelings (red) and Christmas Feelings Pearl (white) poinsettia varieties for the different bract developmental stages. Comparison between Christmas Feelings (red) and Christmas Feelings Pearl (white) varieties for the third (S3) of bract development. Enriched GO terms were separated between down-regulated and up-r…
Down-regulated in the white variety
GO term	Category	Term description	# of genes identified	FDR
GO:0012505	Cellular Component	endomembrane system	42	0.0046
GO:0030312	Cellular Component	external encapsulating structure	16	0.037
GO:0005618	Cellular Component	cell wall	16	0.037
GO:0009505	Cellular Component	plant-type cell wall	12	0.0053
GO:0031225	Cellular Component	anchored component of membrane	9	0.037
GO:0030599	Molecular Function	pectinesterase activity	7	0.0014
GO:0016830	Molecular Function	carbon-carbon lyase activity	7	0.011
GO:0016831	Molecular Function	carboxy-lyase activity	5	0.027
GO:0009825	Biological Process	multidimensional cell growth	5	0.03
GO:0009827	Biological Process	plant-type cell wall modification	5	0.03
Up-regulated in the white variety
GO term	Category	Term description	# of genes identified	FDR
GO:0009536	Cellular Component	plastid	77	0.0077
GO:0009507	Cellular Component	chloroplast	74	0.015
GO:0044435	Cellular Component	plastid part	35	0.0074
GO:0044434	Cellular Component	chloroplast part	33	0.0077
GO:0009579	Cellular Component	thylakoid	18	0.0077
GO:0009570	Cellular Component	chloroplast stroma	18	0.041
GO:0044436	Cellular Component	thylakoid part	16	0.0074
GO:0009534	Cellular Component	chloroplast thylakoid	16	0.0077
GO:0031976	Cellular Component	plastid thylakoid	16	0.0077
GO:0034357	Cellular Component	photosynthetic membrane	15	0.0074
GO:0055035	Cellular Component	plastid thylakoid membrane	14	0.0077
GO:0009535	Cellular Component	chloroplast thylakoid membrane	14	0.0077
GO:0042651	Cellular Component	thylakoid membrane	14	0.0079
GO:0010287	Cellular Component	plastoglobule	7	0.0059
GO:0010319	Cellular Component	stromule	5	0.0059
GO:0003824	Molecular Function	catalytic activity	166	3.1e-05
GO:0016491	Molecular Function	oxidoreductase activity	44	8.2e-05
GO:0016757	Molecular Function	transferase activity, transferring glycosyl groups	18	0.031
GO:0016758	Molecular Function	transferase activity, transferring hexosyl groups	16	0.0016
GO:0008194	Molecular Function	UDP-glycosyltransferase activity	12	0.0065
GO:0046527	Molecular Function	glucosyltransferase activity	11	0.0004
GO:0035251	Molecular Function	UDP-glucosyltransferase activity	8	0.0078
GO:0051213	Molecular Function	dioxygenase activity	8	0.0078
GO:0009055	Molecular Function	electron carrier activity	8	0.038
GO:0016835	Molecular Function	carbon-oxygen lyase activity	7	0.038
GO:0016836	Molecular Function	hydro-lyase activity	6	0.0091
GO:0016706	Molecular Function	oxidoreductase activity, acting on paired donors, with incorporation or reduction of molecular oxygen, 2-oxoglutarate as one donor, and incorporation of one atom each of oxygen into both donors	5	0.037
GO:0009611	Biological Process	response to wounding	12	0.0033
GO:0010200	Biological Process	response to chitin	8	0.028
GO:0009695	Biological Process	jasmonic acid biosynthetic process	6	0.00076
GO:0009694	Biological Process	jasmonic acid metabolic process	6	0.0011
