# Supplementary material for: Hybrid de novo transcriptome assembly of poinsettia (Euphorbia pulcherrima Willd. Ex Klotsch) bracts
Source: BMC Genomics. 2019 Nov 27;20:900. doi: 10.1186/s12864-019-6247-3 (PMC6882326; doi:10.1186/s12864-019-6247-3)
Supplement: Supplementary file 12 — Additional file 12. Primer sequences for each of the genes analyzed by RT-qPCR in poinsettia bracts. [file 12864_2019_6247_MOESM12_ESM.xlsx]

## Sheet: S1
		Additional File 12. Primer sequences for each of the genes analyzed by RT-qPCR in poinsettia bracts.
		Transcript ID	TAIR10	Gene / Enzyme name	Primers
		TRINITY_DN44702_c2_g2_i1	AT5G13930.1	CHS	F: CCACCGTCTCAACAGTCAAA
				Chalcone synthase	R: GGAAGAAGTCTGCCGAAGATG
		TRINITY_DN40768_c0_g1_i1	AT3G51240.1	F3H	F: CCTTAGCCAGGCGAGTAATTT
				Flavanone 3-hydroxylase	R: AAGAGGGAGGAGATTTGTAGGA
		TRINITY_DN41584_c0_g1_i1	AT5G07990.1	F3'H	F: CAGTACTGGAGTAATAAGCAACGA
				Flavonoid 3'-hydroxylase	R: CCTAGGTTGTCGTCTCTAGTCTAT
		TRINITY_DN50023_c7_g1_i1	AT5G42800.1	DFR	F: GTTGAAACATGCCTAGCAAAGG
				Dihydroflavonol 4-reductase	R: CAGAGACAATTAGCCACAGGAA
		TRINITY_DN44545_c1_g6_i1	AT1G61720.1	ANR	F: TCTATGGTAGGTTAATATTTGAGGAGAG
				Anthocyanidin reductase	R: CAAACCACCAACATGAGGAATATC
		TRINITY_DN52819_c1_g1_i1	AT4G22880.1	LDOX, ANS	F: GAGCCGCCCAAGGATAAA
				Leucoanthocyanidin dioxygenase	R: AAAGTACGAGGAGGAAAGCG
		TRINITY_DN37144_c0_g2_i1	AT1G64910.1	UGT79B10	F: CGTACGACAACAAAGCTCAAAC
				UDP-glycosyltransferase 79B10	R: TGGTGGATGTTGAGAAAGAGAC
		TRINITY_DN48664_c2_g1_i1	AT5G17050.1	UGT78D2	F: AACGGGTCAGCATCCCCGA
				UDP-glycosyltransferase 78D2	R: GATGGAAATAATTTCTATGGCTTG
		TRINITY_DN47136_c7_g1_i2	AT3G03190.1	GSTF11	F: CTTGTTCATGAGCTTGGGTTAG
				Glutathione S-transferase F11	R: CGGTCGGTCCGATATATCAAT
		TRINITY_DN49420_c1_g1_i1	AT1G10370.1	GSTU17	F: GGCTTAGAGTTACCGAGGTTTC
				Glutathione S-transferase U17	R: TCAGGCAAAACATCCTTAACAG
		TRINITY_DN42591_c5_g2_i1	AT5G19510.1	EF1B	F: GGAGATGAGACTGAGGAGGATAA
				Translation elongation factor 1 beta	R: CCCACGGCTTTACATCCAATA
		Jatropha curcas (Zhang et al. 2013)		EF1A	F: AAGATGATTCCCACCAAGCCCA
				Translation elongation factor 1 alpha	R: CACAGCAAAACGACCCAGAGGA
		Zhang, L., He, L-L., Fu, Q-T., Xu, Z-F (2013). Selection of reliable reference genes for gene expression studies in the biofuel plant Jatropha curcas using real-time quantitative PCR. International Journal of Molecular Sciences 14 (12), 24338–24354. doi: 10.3390/ijms141224338.
